# Supplementary material for: Persistent androgen receptor-mediated transcription in castration-resistant prostate cancer under androgen-deprived conditions
Source: Nucleic Acids Res. 2012 Sep 27;40(21):10765–79. doi: 10.1093/nar/gks888 (PMC3510497; doi:10.1093/nar/gks888)
Supplement: Supplementary Data [file supp_gks888_nar-02158-v-2012-File010.xlsx]

## Sheet: ChIP-seq summary
ChIP-seq summary
Cell line	DHT	ChIP antibody	Vendor, Cat #, Lot #	Replicate	Total Reads	Uniquely Mapped
C4-2B	-	AR	Abcam, 74272, Lot# 836703	1	30674738	16890585
C4-2B	-	AR	Abcam, 74272, Lot# 836703	2	32578344	24002711
C4-2B	-	AR	Abcam, 74272, Lot# GR8212-1	3	33075385	23453741
C4-2B	+	AR	Abcam, 74272, Lot# 836703	1	6849803	4597368
C4-2B	+	AR	Abcam, 74272, Lot# 836703	2	29668375	16501472
LNCaP	-	AR	Abcam, 74272, Lot# 836703	1	13338805	8313378
LNCaP	+	AR	Abcam, 74272, Lot# 836703	1	20135673	13375594
LNCaP	+	AR	Abcam, 74272, Lot# 836703	2	21793508	13771295
22Rv1	-	AR	Abcam, 74272, Lot# 836703	1	21582823	13321170
22Rv1	+	AR	Abcam, 74272, Lot# 836703	2	22579836	13273038
LNCaP	Input	-		1	9264695	5975371
C4-2B	Input	-		1	9829101	6619163
22Rv1	Input	-		1	12425018	8324141
C4-2B	-	H3K4me3	Millipore, 07-473, Lot# DAM1661080	1	9975099	6743147
C4-2B	+	H3K4me3	Millipore, 07-473, Lot# DAM1661080	1	11345824	7658939
LNCaP	-	H3K4me3	Millipore, 07-473, Lot# DAM1661080	1	6619400	4460342
LNCaP	+	H3K4me3	Millipore, 07-473, Lot# DAM1661080	1	9607526	6737509
C4-2B	-	AcH3	Millipore, 06-599, Lot# DAM1655257	1	13165048	9109992
C4-2B	+	AcH3	Millipore, 06-599, Lot# DAM1655257	1	31312188	22872830
LNCaP	-	AcH3	Millipore, 06-599, Lot# DAM1655257	1	11279321	7809314
LNCaP	+	AcH3	Millipore, 06-599, Lot# DAM1655257	1	29528000	21072719
C4-2B	-	FoxA1	Abcam, 23738, Lot# 931570	1	13080288	8314647
C4-2B	+	FoxA1	Abcam, 23738, Lot# 931570	1	15806533	9383548
LNCaP	-	FoxA1	Abcam, 23738, Lot# 931570	1	16662107	10672375
LNCaP	+	FoxA1	Abcam, 23738, Lot# 931570	1	28491120	15351660

## Sheet: RNA-seq summary
RNA-seq Summary
Cell line	DHT	Replicate	Selection	Total Reads
C4-2B	-	1	polyA	7169664
C4-2B	-	2	polyA	11564782
C4-2B	+	1	polyA	6653833
C4-2B	+	2	polyA	11738048
LNCaP	-	1	polyA	7694759
LNCaP	-	2	riboM	7458147
LNCaP	+	1	polyA	8309404
LNCaP	+	2	riboM	6413108
C4-2B	siNS	1	polyA	6893330
C4-2B	siNS	2	polyA	6428171
C4-2B	siAR	1	polyA	6860296
C4-2B	siAR	2	polyA	6428171

## Sheet: siRNA
Assay	Vendor	Cat #	Gene name	Primer sequence (5' - 3')
siRNA	Thermo	D-001206-14	siNT (non-target)	UAAGGCUAUGAAGAGAUAC
				AUGUAUUGGCCUGUAUUAG
				AUGAACGUGAAUUGCUCAA
				UGGUUUACAUGUCGACUAA
		M-010319-01	siFoxA1	CCUCGGAGCAGCAGCAUAA
				GCGCUGAGCCCGAGCGGCA
				CGGGAAGACCGGCCAGCUA
				GUGUAGACAUCCUCCGUAU
		M-010621-01	siSDC1	GAGCAGGACUUCACCUUUG
				GGAGAAUACGGCUGUAGUG
				CCAAACAGGAGGAAUUCUA
				CGCAAAUUGUGGCUACUAA
		M-025279-03	siLFNG	GAGCUACGGUAUGUUUGAA
				GAAUACGGCUGAGCGGAUC
				CAAGAUGGCCGUGGAGUAU
				GGAACGCCGUCCACGUGAA
		M-007678-00	siCKS2	GGACAAGUACUUCGACGAA
				CCACAUAUUCUUCUCUUUA
				UCGACGAACACUACGAGUA
				GUACCGGCAUGUUAUGUUA
		M-003677-01	siMDK	CACCUCCGCGGUCGCCAAA
				GGAGCCGACUGCAAGUACA
				GACUGCAAGUACAAGUUUG
				UGGAGCCGACUGCAAGUAC
		M-031851-01	siENHO	CUUAUGAGUUGGUGCUAGA
				AGUGUUUGCUGGAUAAUAA
				GGCAAUAAUAGGAGGGUGU
				GCAACGGUCUCGUGGGCUU
		M-005051-02	siID1	UAAACGUGCUGCUCUACGA
				CAUCAGGGACCUUCAGUUG
				GGACGAGCAGCAGGUAAAC
				AGGGAGAACAAGACCGAUC
		M-011391-01	siSLPI	GCCAAUGUUUGAUGCUUAA
				UGACACUUGUGGCAUCAAA
				AGUCUGUCCUCCUAAGAAA
				GCCAGUUGAUCAAUGAAUA
		M-007610-01	siSLC7A1	AGACCAAGCUCUCAUUUAA
				GAACGUCUAUCUCAUGAUG
				GGACACACAUGACUCUGAA
				GCAAAGUCCUGCUCAACAU
		M-003439-01	siRARG	GAAAUGACCGGAACAAGAA
				UAGAAGAGCUCAUCACCAA
				CAAGGAAGCUGUGCGAAAU
				UCAGUGAGCUGGCUACCAA
		M-018303-01	siEFCAB4A	GAGGAGCGAUUCCACACUG
				UUUCGAGGAUGUUCUGAUA
				GAAGCCGUCUGGAGCUGGA
				GAGGAGACCUUUGAGUCGG
	IDT		siNS (non-specific)	AAUUUUACUCGCUCGAUUUTT
			siAR	ACGUUUACUUAUCUUAUGCTT
			siAR1	UUGAAGAAGACCUUGCAGCTT
			siAR2	GAGUUUGGAUGGCUCCAAATT
lentiviral shRNA	RNAi Core, Washington University		shLac Z	CGACCACGCAAATCAGCGATT
			shAR1	CCTGCTAATCAAGTCACACAT
			shAR2	CACCAATGTCAACTCCAGGAT

## Sheet: ChIP-qPCR
Primers and probers for ChIP-qPCR
	Forward primer (5'-3')	Reverse primer (5'-3')	probe (5'-3')
CTL	TCCTGCCCTGGAGAACTTAAAG	TAGTGGTCAGCAGGCAGTGC	CTGCACTGGGTGCCTACTGCCTTGTAA
AD-OR 1	GCCTGGATCTGAGAGAGATATCATC	ACACCTTTTTTTTTCTGGATTGTTG	TGCAAGGATGCCTGCTTTACAAACATCC
AD-OR 2	TTTCAAGGTCACAAAGCCTCA	CGGTGTACGCAGAAGCTAAAG
AD-OR 3	GGTACTTACAGGAAAACTCCAAAATTGA	TGCCAAGAACATAGATGAGTAGCATAG	AGGCCAAGATTAATTTCCCTGTCTGTTCCA
AD-OR 4	CGTTTGCTGGAACAGTTTGC	ACCTCTCGTGTGAGCCCTCTTAC	ACCCTTGCCCTCAGCTCTCCTTGGA
AD-OR 5	GAAGGACCCTGGCCAATTG	TGTTCCCCATCATCCATTCC	ATTTTGAGGCCTGGCCACCCTCCT
AD-OR 6	TGTGCATACACCAACCACACTG	CCGCTGGTTGATGGCATAG	CTGGCCCGTGTCCATGTTTGAGAA
AD-OR 7	CTGCCAAATGGAATAGAAGAGAAAC	ATTCCCAAACTTCCTTTTCACG	TTCTGTACCGGGCCACGCCATT
AI-OR 1	CCTCCTCGGGTGCAAACA	TCGCGAACACATGCTCAGA	AGCTACCCCTAACCTCTGCCTGCGG
AI-OR 2	GAATACGGAATGTATGGGCATCTC	ACATTATCAAGTTTCTGCAGGAACAC	CGGCCGCCCCTACGCCTCT
AI-OR 3	TACTAACGAGGACAAGCCGTACTG	AGGAACGATAGCGAGAGAATGG	TCCCTGCAGCTCCCTTCTTATGTCCAT
AI-OR 4	CGCCGAATCCTAACCACTAGAC	GAACCGCAGCACTTAGTAGAATCA	CTGCTAACCCTTCCCGGTTGCAGC
AI-OR 5	CGCGACCCTGGTTTACAAGA	GCGTCAACTGCTTTTGTGTCA	CTAACCCCTGAGCTATGGAGCCGGC
AI-OR 6	CAGGGAACAAGATGTTTGCAGTTA	TCTGGGCGCGCGTTAG	AGTAACTTGAAAGCTCCCCTCTCGGCG
AI-OR 7	GCACGGCAGCGTCTAAGC	TGCACCAGTAGTGGACTTACACATAG	CCGAGCACATAAGCCAGGTCCTAACG
AI-OR 8	TCT TGG GTG TAG GAC AGG TAA GG	GCG TGA GTG CAG GCA TGA	TTGCCTTACCAAGTCACGGAGATTCCC
AI-OR 9	TTCTTTTCCTCCGCTGACAAA	GCCCGCGACCTCAGATC	TGCTTAAATTCAGCGGGTCGCCAC
AI-OR 10	ATTTATTTTCAGAACCATCCTTCCA	GGCTAAGCCCAGCCTCTGT

## Sheet: RT-PCR
Primers for RT-PCR
Gene Name	Forward (5'-3')	Reverse (5'-3')
GAPDH	GTCATGGGTGTGAACCATGAGA	GGTCATGAGTCCTTCCACGATAC
SLPI	AGTCACTCCTGCCTTCACCAT	GCACTGGGCAGATTTCTTAGG
SYS1	CATTTGTGATTCCCCCTCAGAT	GAAACGGGAGCTGTAGAACCAG
AR	AAGCTTCTGGGTGTCACTATGGA	GTTTACCTTCAGCGGCTCTT

## Sheet: cloning
Primers for cloning
		Forward (5'-3')	Reverse (5'-3')
Random regions	Reporter 1	CCAAGGTACCCCCCCACTCCCAAATAAAGA	CCAAGCTAGCCCCACTCTGAAGGGATGGTA
	Reporter 2	CCAAGGTACCTAAGTGATCTGCCTGCCTCA	CCAAGCTAGCTGGGAAGATTTCCTCACCAC
	Reporter 3	CCAAGGTACCGGCGGTCTATCATGGAAACT	CCAAGCTAGCGCTGGTCTCGAACTCCTCAC
	Reporter 4	CCAAGGTACCCTGAGGTCCGGAGTTCAAGA	CCAAGCTAGCCGGCACATAGTGGCTTCATA
	Reporter 5	CCAAGGTACCTTCCTTTGCATCTGGGACTC	CCAAGCTAGCCATCTGACCCCCAGAACAGT
	Reporter 6	CCAAGGTACCTCTCATTCAAGTCCCGGTTC	CCAAGCTAGCAGCAGCTCAGAGGGAGATGA
	Reporter 7	CCAAGGTACCAGGCATGGGCCTAACCTAGT	CCAAGCTAGCCCCAGATGCTCCTCTAGCTG
	Reporter 8	CCAAGGTACC ATGCCTGCAACTCCAAATGT	CCAAGCTAGCCACACCAGGCTAATGGGAGT
	Reporter 9	CCAAGGTACCTACAACAAACCCCCATGACA	CCAAGCTAGCCTTCCTCTCCTGGTCACAGC
	Reporter 10	CCAAGGTACCCCAACCGAGTGCAGTTTACA	CCAAGCTAGCTCCCATGCCTTCTCTACACC
AD-ORs	Reporter 11	CCAAGGTACCAAGCAGCACATAGGGCAGTT	CCAAGCTAGCCTCCATGACCTCACCGTTCT
	Reporter 12	CCAAGGTACCGCGGAAGGAGTTCTTCTGTG	CCAAGCTAGCGCCCAGGTCAGAGAATGCTA
	Reporter 13	CCAAGGTACCCCAAAACATCATATTGCACACTG	CCAAGCTAGCTTTGGCAAAATCAGCATTTC
	Reporter 14	CCAAGGTACC TGGAGGTTCCCTCAGATCAC	CCAAGCTAGC TAGGGGGAGACAGATGGATG
	Reporter 15	CCAAGGTACC CCCACGCCTTTACACTTGTT	CCAAGCTAGC TCCCTTGGGGTCTAGAGGAG
	Reporter 16	CCAAGGTACC AGAAGACCAGGACAGCCAGA	CCAAGCTAGC CATGTGTGTTGGGTGCCTAC
	Reporter 17	CCAAGGTACC TTACAGGTGTGAGCCACTGC	CCAAGCTAGC CAAGGCCAACCCATGTTATC
	Reporter 18	CCAAGGTACC TTAGGCTGCAGTGAGCTGTG	CCAAGCTAGC TTTCTGTGCACTCCATGAGC
	Reporter 19	CCAAGGTACC AGAGTTGTGGGGAGAGCAGA	CCAAGCTAGC ACAGCCAGCTCCCTCTCATA
	Reporter 20	CCAAGGTACCCATGGTCTTCCACAACATGC	CCAAGCTAGCGCCTTACGAGCCGTTTTATG
AI-ORs	Reporter 21	GAGGTACC GGTTCGGGCAGACACTCACTT	CTAGCTAGC CTACTCGCTTCCGCTGTACCC
	Reporter 22	CTAGCTAGC AGAAAGACCAGGGCAACTGCT	GAGGTACC AGACTTCTGCGGACCTAACTG
	Reporter 23	GAGGTACC CCCACTACCACGACCTCGAC	CTAGCTAGC ACGCTTCTCTCCGGCACATA
	Reporter 24	CTAGCTAGC TTTTGGAACACCGAAAAGCAT	GAGGTACC GTGACTGTAATTTGCCCGAAA
	Reporter 25	GAGGTACC GAGGGCAGGTCGAGCAGT	CTAGCTAGC CGCTACCCAGTGAGGCATT
	Reporter 26	GAGGTACC GTCGGCCTGGAGCTATTGTTA	CTAGCTAGC TGACGCTTTCTGCCCTCTAGT
	Reporter 27	GAGGTACC AGACGAAGTGGGAGGAAGAAA	CTAGCTAGC AACTTCCGGGATAATGAGAGC
	Reporter 28	GAGGTACC TGTGGAGTCCTTAAATGAGCAG	CTAGCTAGC TCAGTGTTAGTTGCCAGTATGGT
	Reporter 29	CTAGCTAGC CGCTACCTCACAGAACCAGCA	GAGGTACC GATTCAACACGAGCAGCAACA
	Reporter 30	GAGGTACC CGTTTGAGAAAAGAAGCGAGA	CTAGCTAGC TTTTGTTGAGGATGGTTGAGG

## Sheet: 3C
Primers and probers for 3C assay
Interaction between the SYS1 and SLPI promoters:
For qPCR Standard Materials		Forward (5'-3')	Reverse (5'-3')
	Fragment 1	TGTGATGGGCTTATTGAAGGAC	ACAGCAGCAGGATTTCAGTCTC
	Fragment 2	GCAAATAACCAAGACAGCCAGA	GTTCATCTAGGCGTTGTGCAAT
	Fragment 3	AGTTCCCCGACCTGCTTACTT	CCCTCAAAAGTGGTGCTTTGT
	Fragment 4	AGGGCAGGGGTTTCTTTCTTA	AGACTTCCAGCAATGGGTCTT
	Fragment 5	TGAGGACAGAGCAGAGCAAGTC	CACATAAAGGCGTAGGGTTTCA
	Fragment 6	GAGTGTCATAGCGCACCACAT	GCTGGAACTCAGAAGCTAGGC
	Fragment 7	GACCTCAGTCTCTCGGATCTAA	TGCCCAGCCTCATGTACTATTT
	Fragment 8	ACCACCACTCCTGGCTAATTTT	ACTGAACACATGCAGATCCTGA
	Fragment 9	GGCCAATGAAGCTAAACAAAGG	GATATTAGGGCTGGCTGGAATG
For Taqman qPCR
Primers	F1	AGCAGAATGCCTCCTCATCTC
	F2	CATAAATGCTGTGGCTGTGGT
	F3	CTTACTTGGGTTTGGGGTGTC
	F4	TCAGGGCTTCTTTATCTGAGG
	F5	TGTGCTCTGGTCAAGGAAAGT
	F6	CTTAGTCCTCACCCATCTCAGG
	F7	CCTGGAGACCTGCGTCCT
	F8	CAGACAGGGTTTCTCCATGTT
	F9	CCAGCTCTTGGTTTCCTTCTT
	R	CCCCTTTGGGAGTTCAGTTC
Probe		CCAAGCTTCGGAAATGTACATCATCCTC
Interaction between the SERPINH1 and DGAT2 promoters:
For qPCR Standard Materials		Forward (5'-3')	Reverse (5'-3')
	Fragment 1	GACCAAGAACCCTCCAATTCC	CTCCCAAAGTGCTGGGCTTAT
	Fragment 2	TCATTCTAACTGTGGGGCCTTT	TCTTGAGATGGACCTCCCTGA
	Fragment 3	GAGGAAAATGAGGGGGCTTTG	CGGTGACAGAGGAGACAAAGG
	Fragment 4	AGGCTCAGGTTGGTCAGGTAA	AGGAGATTGAGGGGTTTCCAC
	Fragment 5	TGGTTTCCACTCACGAACTTT	GAGCCCAAACTCCACTCTCA
	Fragment 6	GCTGAGGGGAATGAAGAGGAG	TACAGCAGCACATGCACACAC
	Fragment 7	CCCAGTGTGGTTGTTGTGATAG	GCGGGGAGGACTAGAGAGTTAG
	Fragment 8	TGCCAGGTTTTGGTATCAGGA	GGCACATACACCCTCCCAAG
	Fragment 9	TAAAAGAGGCTGGCTGTGGAG	TGGGTCTCATGGTAGATAGCC
	Fragment 10	TTGCCTGACACATTGAAATCC	CTCAGCTCACTGCAACCTCTG
	Fragment 11	ATATCACCACCGATCCCACAG	ACCAGTTCCTCCTTGTACCTCT
	Fragment 12	TGCCCTGTGCCTGTAACTTCT	CATAGGAAGCGAGATCCACCA
For Taqman qPCR		(5'-3')
Primers	F1	AACATCCTAGACATCACCCCCTAT
	F2	CTCCTTTGGTCGGAGGAAGAAT
	F3	AAAATGAGGGGGCTTTGGTTCT
	F4	CCCTGAACCCATTCTGCAATTA
	F5	TGGTGTTAATTCTAGTTCTCCCTGTT
	F6	GTCTCGGTTCTTGTTCATCAGC
	F7	AACCAAGAGAGAGATGCCAAGTG
	F8	CAGCTCCTCTTTGTGCCTCTG
	F9	GACCACTACACACCCACCAAAA
	F10	CGTGGTGGCTCACACTTGTAAT
	F11	CCAGGACCAGATGGATTCACAG
	F12	TCCCCCTGTGAGAACATGATAA
	R	TTAGGCATAGCTGGAGCGAGAT
Probe		TCTCCTCTTATGCTGTGACCCCACAG
Interaction between the SDC1 promoter and the non-promoter AI-AROR:
For qPCR Standard Materials		Forward (5'-3')	Reverse (5'-3')
	Fragment 1	CAGGTCAGCACTTGGTACGTT	TCAGTGTTAGTTGCCAGTATGGT
	Fragment 2	AATTGAGAGGCTTCCCGTTTT	ACAGCAGAAGGCATGTGAGTG
	Fragment 3	AGGCCATGTCACCTTCTGCT	GACAGATGAGGCTGGACAGAT
	Fragment 4	ACGTTGCACCACTGCACTC	GAGCCCTTTCTATGTTCCAGGT
	Fragment 5	GTGGCCCTCAGAAACCCTAA	TAAGAGGCAGAGCCGGTACTT
	Fragment 6	AGTACACCGGGGGCGTTTAT	GGGAAAGCAGAGGAACTGGT
	Fragment 7	GGGCAAGAAATAATGCCTCA	GAAGTTGGGTCCTCCACCTAT
	Fragment 8	TGCAGTTCGACATACAAGGTG	TCTGGTCTGGGGTCTCTCTGT
	Fragment 9	GCCCCAAACATAGCAAGAAAG	TTTTGTAGAGATGCGGTCTCG
For Taqman qPCR		(5'-3')
Primers	F	ACCAGTTTGTTCCTTGACACTTT
	R1	TCAGTGTTAGTTGCCAGTATGGT
	R2	GGGGGCTGAGACAAGTCAT
	R3	CTAGCCAAGGCAGTCCAAGT
	R4	TACACCTCCCCACACCACTAC
	R5	GCAGACAGATGCTAACGAGGA
	R6	GCTCTGTGGAAGGGTAGGTATG
	R7	CCTGGGGTAAAGCAGACATTC
	R8	CACCCTACCCCAGTTCCTTCT
	R9	GAGTGTTTCTGCTGTAAACTAATGAA
Probe		CATGTTTACGCTCTCAAAAATTATTGAGGA
TUBG2 internal control
For 2 BamH I sites:		Forward (5'-3')	Reverse (5'-3')
	primer	GACCAGCTAAAGGAGGCAAGA	AACAATAATCAGGGGGCTGAA
	probe	CTCCCAGGAATTGGTTCATTGAATGCA
For 2 EcoR I sites:		Forward (5'-3')	Reverse (5'-3')
	primer	ATCCTAATGCCCCCAAAAGG	CATTTTCTCCCTCAGCAGTCG
	probe	CCGTCTGGATTCTTCCTGTTCTGTTCA
