# Supplementary material for: Persistent androgen receptor-mediated transcription in castration-resistant prostate cancer under androgen-deprived conditions
Source: Nucleic Acids Res. 2012 Sep 27;40(21):10765–79. doi: 10.1093/nar/gks888 (PMC3510497; doi:10.1093/nar/gks888)
Supplement: Supplementary Data [file supp_gks888_nar-02158-v-2012-File011.xlsx]

## Sheet: AD-OR
Chr	Center	logCPM	LR	p-value	p-adj	C42B_AR_UNTREATED_1	C42B_AR_UNTREATED_2	C42B_AR_UNTREATED_3	C42B_AR_TREATED_1	C42B_AR_TREATED_2	LNCAP_AR_UNTREATED	LNCAP_AR_TREATED_1	LNCAP_AR_TREATED_2	C42B_AR_UNTREATED (AVG)	LNCAP_AR_TREATED (AVG)
chr16	10522026	1.51	52.03	5.47e-13	4.3e-09	0.1184	0.25	0.0853	2.393	5.2723	0.361	10.3173	3.776	0.151233	7.04665
chr4	6685991	0.868	53.36	2.77e-13	4.3e-09	0.1184	0	0	0.653	2.1816	0	7.4015	1.888	0.0394667	4.64475
chr12	50806719	3.06	50.85	9.95e-13	5.21e-09	0.1776	0.2916	0.5969	17.619	33.3304	0.12	28.0361	12.8528	0.355367	20.4444
chr3	74775719	1.49	49.75	1.75e-12	6.85e-09	0.296	0.0833	0	4.568	5.1511	0.361	9.4949	4.4295	0.126433	6.9622
chr10	123870721	3.2	48.99	2.57e-12	8.08e-09	0.1184	0.2083	0.7675	12.616	20.5436	0.241	28.4847	16.6288	0.364733	22.5568
chr9	33153144	1.82	48.56	3.2e-12	8.37e-09	0.1776	0.25	0.2985	6.743	8.6659	0.601	10.6164	6.6806	0.242033	8.6485
chr2	119811969	0.907	47.93	4.41e-12	9.89e-09	0.0592	0.125	0.0853	5.438	4.545	0.12	6.4296	2.9772	0.0898333	4.7034
chr6	91135571	-0.0326	46.96	7.24e-12	1.42e-08	0	0.0417	0	0.653	0.606	0	3.5886	1.5249	0.0139	2.55675
chr15	77857967	1.6	45.81	1.31e-11	1.91e-08	0.2368	0.125	0.2558	2.61	5.5147	0.241	9.5697	5.3009	0.205867	7.4353
chr16	19779366	0.18	45.61	1.44e-11	1.91e-08	0	0.0417	0.0426	0.435	2.4846	0.12	3.9624	1.888	0.0281	2.9252
chr3	64494409	0.876	45.59	1.46e-11	1.91e-08	0.0592	0.1666	0.0853	0.87	2.7876	0.241	5.3829	3.776	0.1037	4.57945
chr4	78704561	1.89	45.61	1.45e-11	1.91e-08	0.0592	0.4166	0.1705	3.915	8.0599	0	12.5602	5.5913	0.215433	9.07575
chr1	154853075	1.81	45.3	1.69e-11	2.04e-08	0.1776	0.2916	0.2985	5.873	6.3631	0.241	11.7378	5.3735	0.2559	8.55565
chr12	64248153	0.882	45.07	1.9e-11	2.13e-08	0.0592	0.1666	0.0853	3.48	3.636	0	6.6539	2.5415	0.1037	4.5977
chr12	93807608	0.224	44.53	2.51e-11	2.53e-08	0.0592	0	0.0426	2.393	0.8484	0.361	4.4858	1.5249	0.0339333	3.00535
chr16	76714629	0.839	44.47	2.58e-11	2.53e-08	0.1184	0.1666	0.0853	1.74	1.6968	0	5.5325	3.3403	0.123433	4.4364
chr4	95820503	1.16	43.9	3.46e-11	3.2e-08	0	0.2083	0.1279	3.045	2.8482	0	7.252	3.8486	0.112067	5.5503
chr8	49908591	-0.495	43.31	4.67e-11	4.08e-08	0	0	0	1.305	1.5756	0.12	2.6167	1.1618	0	1.88925
chr16	1621025	1.04	43.16	5.05e-11	4.17e-08	0.2368	0.125	0.1279	2.175	5.4541	0.481	6.8034	3.2677	0.163233	5.03555
chr4	25752788	1.08	42.57	6.83e-11	5.37e-08	0.1776	0.0833	0.1279	2.61	3.0906	0.361	8.1492	2.3237	0.1296	5.23645
chr17	51040185	0.533	42.21	8.19e-11	5.94e-08	0.0592	0.125	0.0853	0.435	3.6966	0	4.6353	2.6141	0.0898333	3.6247
chr3	59502321	0.765	42.18	8.32e-11	5.94e-08	0.1776	0.2083	0	2.828	3.5754	0.241	6.4296	1.9606	0.128633	4.1951
chr16	87939687	0.865	42.06	8.85e-11	6.04e-08	0.0592	0.25	0.0426	3.263	4.4844	0.12	5.7568	3.2677	0.117267	4.51225
chr5	135314997	1.55	41.94	9.43e-11	6.17e-08	0.3552	0.375	0.2558	6.308	5.8783	0	8.5977	5.3735	0.328667	6.9856
chr11	80171495	1.38	41.78	1.02e-10	6.42e-08	0.0592	0.1666	0.2558	7.396	7.9387	0.241	8.5977	4.2117	0.160533	6.4047
chr1	205271983	1.08	41.69	1.07e-10	6.45e-08	0.1184	0.2916	0.1279	2.393	3.8178	0.12	6.7287	3.6307	0.1793	5.1797
chr2	100050961	0.916	41.62	1.11e-10	6.45e-08	0.1184	0.25	0.0853	3.263	5.6359	0	7.0277	2.2511	0.151233	4.6394
chr16	71581691	1.46	40.63	1.84e-10	9.94e-08	0.2368	0.1666	0.2558	2.828	4.7269	0.241	9.7192	3.6307	0.219733	6.67495
chr5	119416943	1.22	40.68	1.79e-10	9.94e-08	0.1776	0.375	0.1279	2.61	3.8178	0	8.2239	3.0498	0.226833	5.63685
chr1	209714594	0.267	40.44	2.03e-10	1.06e-07	0.0592	0.125	0.0426	1.088	2.0604	0.12	3.9624	2.1058	0.0756	3.0341
chr2	207396339	0.908	40.39	2.08e-10	1.06e-07	0.1184	0.25	0.1279	3.263	5.3935	0	6.0558	3.1224	0.165433	4.5891
chr9	33153261	1.52	40.14	2.36e-10	1.16e-07	0.2368	0.3333	0.3411	4.785	6.1813	0.481	8.4482	5.3009	0.303733	6.87455
chr8	49724445	0.536	39.78	2.84e-10	1.35e-07	0.1184	0.0417	0.0853	0.87	2.424	0	5.7568	1.5249	0.0818	3.64085
chr12	109989921	2.15	39.54	3.22e-10	1.42e-07	0.296	0.5416	0.5543	6.09	8.7871	0.12	13.8312	7.2615	0.463967	10.5464
chr12	92732101	1.39	39.5	3.28e-10	1.42e-07	0.2368	0.25	0.2985	2.828	8.5447	0	8.3735	4.2117	0.261767	6.2926
chr2	223793433	0.897	39.46	3.34e-10	1.42e-07	0.1184	0.2083	0.1705	3.915	2.6664	0.12	5.981	3.1224	0.165733	4.5517
chrY	13150721	-0.79	39.62	3.08e-10	1.42e-07	0	0	0	0	0	0	2.2429	0.8714	0	1.55715
chr1	32740279	0.504	39.27	3.68e-10	1.48e-07	0	0.1666	0.0853	2.175	6.3631	0	4.5605	2.5415	0.0839667	3.551
chr21	37082567	0.434	39.29	3.66e-10	1.48e-07	0.0592	0.1666	0.0426	3.263	2.9694	0.12	5.5325	1.2345	0.0894667	3.3835
chr10	78928195	1.84	39.02	4.19e-10	1.65e-07	0.1776	0.4999	0.4264	7.831	13.4533	0.361	9.4949	7.5519	0.367967	8.5234
chr1	64167169	1.03	38.87	4.53e-10	1.73e-07	0.296	0.1666	0.1705	2.175	4.7875	0.361	6.6539	3.1951	0.211033	4.9245
chr3	139484623	0.597	38.8	4.69e-10	1.75e-07	0.0592	0.2083	0.0853	7.178	3.5148	0.241	5.3082	2.1784	0.1176	3.7433
chr12	54589371	0.0611	38.65	5.06e-10	1.78e-07	0	0.0833	0.0426	1.523	1.212	0	4.411	0.944	0.0419667	2.6775
chr8	61975153	1.24	38.72	4.9e-10	1.78e-07	0.0592	0.0833	0.2985	2.393	4.3026	0.481	7.4763	4.139	0.147	5.80765
chr9	91426533	0.65	38.64	5.1e-10	1.78e-07	0.1184	0.0833	0.1279	2.828	6.2419	0.481	5.8315	1.9606	0.109867	3.89605
chr11	57027173	1.18	38.48	5.52e-10	1.8e-07	0.2368	0.0417	0.1705	5.003	8.4235	0.241	8.3735	2.7594	0.149667	5.56645
chr11	70501947	1.97	38.52	5.43e-10	1.8e-07	0.4736	0.6249	0.5116	8.266	15.0896	0.12	9.794	8.5685	0.5367	9.18125
chr2	85789461	2.01	38.53	5.4e-10	1.8e-07	0.0592	0.0833	0.4264	7.178	7.6963	0	14.1302	5.664	0.189633	9.8971
chr6	138622059	1.45	38.45	5.61e-10	1.8e-07	0.296	0.4999	0.1279	3.045	4.7875	0.481	7.5511	5.4461	0.307933	6.4986
chr1	94982269	1.72	38.14	6.59e-10	2.07e-07	0.0592	0.25	0.4264	4.133	8.2417	0.361	10.1678	5.8092	0.2452	7.9885
chr5	114202791	1.3	37.99	7.1e-10	2.19e-07	0.2368	0.2083	0.2985	4.133	6.0601	0.241	7.9996	3.8486	0.247867	5.9241
chr6	35798407	2.63	37.65	8.48e-10	2.51e-07	0.6513	0.2916	0.7248	13.051	29.8761	0.241	21.2327	8.3507	0.5559	14.7917
chr7	66573007	1.22	37.65	8.48e-10	2.51e-07	0.3552	0.1666	0.2558	2.828	6.3631	0.12	6.6539	4.5021	0.2592	5.578
chr21	37140971	-0.434	37.57	8.82e-10	2.57e-07	0.0592	0.0417	0	0.218	0.6666	0.241	2.7662	1.0892	0.0336333	1.9277
chr15	30903433	0.926	37.41	9.58e-10	2.74e-07	0.296	0.25	0.0853	1.305	4.1814	0	5.2334	3.9212	0.210433	4.5773
chr5	118634681	0.225	37.27	1.03e-09	2.88e-07	0.0592	0.125	0.0853	1.74	4.6056	0.12	3.8129	2.0332	0.0898333	2.92305
chr1	9419161	1.03	37.23	1.05e-09	2.9e-07	0.0592	0.2916	0.1705	3.915	7.0297	0	6.953	2.9772	0.173767	4.9651
chr4	90385798	-0.237	37.15	1.09e-09	2.96e-07	0.0592	0.0417	0.0426	1.74	2.6058	0.12	2.6167	1.7428	0.0478333	2.17975
chr8	11468678	-0.464	37.09	1.13e-09	3.01e-07	0.0592	0.0417	0	1.088	0.3636	0.361	2.5419	1.2345	0.0336333	1.8882
chr7	107239841	0.621	37.05	1.15e-09	3.01e-07	0.2368	0.1666	0.0853	2.393	3.8784	0	5.682	1.8154	0.1629	3.7487
chr12	96486766	-0.0145	36.96	1.21e-09	3.11e-07	0	0.125	0.0426	1.305	0.4848	0.12	3.4391	1.5975	0.0558667	2.5183
chr12	70467111	-0.674	36.53	1.51e-09	3.76e-07	0	0	0.0426	0.87	0.1818	0.241	2.0186	1.3071	0.0142	1.66285
chr16	8988961	0.183	36.53	1.5e-09	3.76e-07	0.1776	0.125	0	1.088	3.4542	0.12	4.2615	1.3797	0.100867	2.8206
chr10	128259675	1.48	36.47	1.55e-09	3.81e-07	0.4736	0.2083	0.3411	8.483	9.0901	0.481	7.1025	6.0996	0.341	6.60105
chr1	9536507	0.895	36.36	1.64e-09	3.97e-07	0.0592	0.125	0.2985	3.045	6.4843	0	4.9344	4.139	0.1609	4.5367
chr19	2495169	1.31	36.18	1.8e-09	4.29e-07	0.3552	0.25	0.3411	4.568	5.5147	0.241	7.1773	4.5747	0.315433	5.876
chr2	101878897	1.59	36.12	1.85e-09	4.35e-07	0.4144	0.4999	0.2985	3.263	5.5147	0.241	6.8782	7.2615	0.404267	7.06985
chr6	93572891	0.122	36.09	1.89e-09	4.36e-07	0	0.1666	0.0426	0.435	0.4848	0.241	3.7382	1.7428	0.0697333	2.7405
chr6	34674691	0.355	35.62	2.4e-09	5.47e-07	0	0.2083	0.0426	1.088	3.1512	0.361	5.1586	1.2345	0.0836333	3.19655
chr1	9418891	1.07	35.44	2.63e-09	5.84e-07	0.2368	0.4166	0.1705	4.133	6.6055	0.241	7.0277	2.9046	0.274633	4.96615
chr1	9419041	1.11	35.43	2.64e-09	5.84e-07	0.0592	0.375	0.1705	4.133	7.2721	0	7.3268	3.1224	0.201567	5.2246
chr4	7009961	1.08	35.38	2.71e-09	5.9e-07	0.1184	0.2916	0.2985	3.48	5.6965	0.481	4.8596	5.3009	0.236167	5.08025
chr8	27196101	0.379	35.36	2.74e-09	5.9e-07	0.0592	0.1666	0.1279	2.393	1.3332	0.12	3.4391	2.9772	0.1179	3.20815
chr11	70263871	1.08	35.3	2.83e-09	6.01e-07	0.1776	0.0833	0.2985	3.698	4.242	0.12	6.8034	3.4855	0.186467	5.14445
chr18	41250351	-0.81	35.19	2.99e-09	6.26e-07	0	0.0417	0	0	0.3636	0	2.5419	0.5083	0.0139	1.5251
chr8	67634881	-0.26	35.14	3.06e-09	6.33e-07	0.0592	0.0833	0	2.828	1.3332	0	2.2429	2.0332	0.0475	2.13805
chr12	28550023	-0.0157	35.09	3.14e-09	6.41e-07	0.1184	0.0417	0.0426	1.74	0.7878	0	2.2429	2.7594	0.0675667	2.50115
chr9	82448915	0.681	34.95	3.38e-09	6.8e-07	0.1184	0.25	0.1705	1.958	3.939	0	4.4858	3.2677	0.179633	3.87675
chr12	111228308	0.437	34.92	3.44e-09	6.84e-07	0.296	0.0417	0	1.74	1.8786	0.241	4.6353	2.0332	0.112567	3.33425
chr5	174957555	0.83	34.89	3.48e-09	6.84e-07	0.0592	0.2916	0.1705	9.353	14.3018	0.481	4.5605	4.0664	0.173767	4.31345
chr17	51163401	0.411	34.8	3.66e-09	7.1e-07	0.0592	0.0833	0.1705	1.958	1.1514	0	4.411	2.1784	0.104333	3.2947
chr3	108640421	0.803	34.75	3.75e-09	7.19e-07	0.1184	0.125	0.2132	2.828	3.8784	0.12	6.2053	2.3237	0.1522	4.2645
chr4	129801101	0.0997	34.72	3.81e-09	7.22e-07	0.1776	0.0833	0.0426	1.305	0.7272	0.12	3.2148	2.1058	0.101167	2.6603
chr7	20600319	0.791	34.6	4.04e-09	7.56e-07	0.2368	0.375	0.0853	2.828	3.2724	0.361	6.2053	2.0332	0.232367	4.11925
chr18	44137689	0.697	34.57	4.11e-09	7.6e-07	0.296	0.2083	0.1279	1.74	4.1814	0.241	4.7101	3.0498	0.210733	3.87995
chr1	8241926	2.4	34.38	4.52e-09	7.73e-07	0.592	0.7499	0.8954	5.873	7.5751	0.722	16.4479	8.0602	0.745767	12.254
chr22	28243805	1.36	34.45	4.36e-09	7.73e-07	0.1184	0.2083	0.3411	3.045	8.5447	0.12	9.0463	3.3403	0.2226	6.1933
chr2	99982003	1.09	34.41	4.46e-09	7.73e-07	0.0592	0.2916	0.2985	4.568	5.3329	0	5.981	4.2843	0.216433	5.13265
chr6	160716361	-0.232	34.39	4.51e-09	7.73e-07	0	0.0417	0.0853	0.653	1.3938	0	3.0653	1.3071	0.0423333	2.1862
chr8	102586246	-0.24	34.36	4.58e-09	7.73e-07	0.0592	0.125	0	0.87	0.909	0.12	2.841	1.4523	0.0614	2.14665
chr8	133980506	0.574	34.37	4.56e-09	7.73e-07	0	0.125	0.1279	1.088	4.0602	0.12	5.981	1.4523	0.0843	3.71665
chr8	23557313	0.975	34.48	4.3e-09	7.73e-07	0.0592	0.2083	0.2558	5.003	6.3025	0	6.5791	2.9772	0.174433	4.77815
chrX	71757335	0.869	34.51	4.24e-09	7.73e-07	0	0.2083	0.2558	5.873	6.3025	0	4.4858	4.4295	0.1547	4.45765
chr5	121100798	-0.194	34.22	4.92e-09	8.13e-07	0.0592	0.0417	0.0853	2.393	1.0302	0	2.841	1.5975	0.0620667	2.21925
chr8	1882697	0.504	34.24	4.87e-09	8.13e-07	0.296	0.2083	0.0426	1.305	4.1208	0.12	4.9344	1.888	0.1823	3.4112
chr20	17934884	-0.233	34.2	4.98e-09	8.15e-07	0.1184	0.0833	0	1.088	1.8786	0	3.5886	0.7261	0.0672333	2.15735
chr2	157383731	-1.26	34.02	5.46e-09	8.84e-07	0	0	0	0.435	0.4242	0.12	1.7943	0.5083	0	1.1513
chr8	75651453	2.03	33.98	5.57e-09	8.93e-07	0.296	0.5416	0.6396	6.961	10.6657	0.12	13.1583	6.027	0.4924	9.59265
chr14	101041821	1.14	33.69	6.46e-09	1.02e-06	0.296	0.375	0.2985	1.523	6.8479	0.12	5.5325	4.7926	0.323167	5.16255
chr16	16042773	0.661	33.68	6.5e-09	1.02e-06	0.1184	0.1666	0.1705	2.828	5.3935	0.241	5.9063	1.8154	0.151833	3.86085
chr13	23674539	1.29	33.52	7.04e-09	1.07e-06	0.2368	0.1666	0.3411	4.133	10.4233	0.12	8.523	3.1951	0.248167	5.85905
chr17	52241045	1.38	33.56	6.92e-09	1.07e-06	0.0592	0.4166	0.3411	2.175	3.9996	0.722	6.8034	5.664	0.2723	6.2337
chr2	11597171	0.964	33.53	7.01e-09	1.07e-06	0.3552	0.125	0.2132	1.74	5.3935	0.12	6.4296	2.9046	0.231133	4.6671
chr4	8404741	0.815	33.37	7.62e-09	1.15e-06	0.296	0.2083	0.2132	0.435	5.3935	0.12	5.5325	2.832	0.239167	4.18225
chr18	31304669	1.14	33.34	7.75e-09	1.16e-06	0.4144	0.25	0.2985	2.175	5.8177	0.361	5.5325	4.7926	0.320967	5.16255
chr12	40692313	1.35	33.21	8.27e-09	1.22e-06	0.3552	0.125	0.469	6.525	4.6663	0.12	5.0839	6.971	0.3164	6.02745
chr16	83504569	0.136	33.19	8.34e-09	1.22e-06	0	0.1666	0.0853	1.74	4.0602	0	3.9624	1.5249	0.0839667	2.74365
chr2	28147758	-0.455	33.15	8.55e-09	1.24e-06	0	0.0833	0.0426	1.523	1.6362	0.241	2.0186	1.7428	0.0419667	1.8807
chr3	42579171	0.263	33.06	8.93e-09	1.29e-06	0.2368	0.1666	0	3.263	3.1512	0	3.8877	1.9606	0.134467	2.92415
chr3	99985836	0.517	32.91	9.64e-09	1.38e-06	0.296	0.2083	0.0426	0.87	3.333	0.241	4.1867	2.6867	0.1823	3.4367
chr16	70615486	0.936	32.77	1.04e-08	1.47e-06	0.1776	0.1666	0.2985	1.74	5.3329	0	6.2801	2.9046	0.214233	4.59235
chr18	70100953	1.21	32.66	1.1e-08	1.51e-06	0.0592	0.4999	0.1705	3.698	6.0601	0	7.7006	3.4129	0.2432	5.55675
chr2	194047981	0.429	32.63	1.11e-08	1.51e-06	0.0592	0.1666	0.1705	1.958	3.0906	0.241	4.5605	2.0332	0.1321	3.29685
chr3	67840171	-0.244	32.63	1.12e-08	1.51e-06	0.1184	0.125	0	1.523	0.9696	0.12	3.2148	1.0166	0.0811333	2.1157
chr3	81686336	0.106	32.69	1.08e-08	1.51e-06	0.0592	0.125	0.1279	2.61	1.212	0	3.4391	1.888	0.104033	2.66355
chr5	96862963	0.816	32.63	1.12e-08	1.51e-06	0.1184	0.2916	0.2558	4.133	3.3936	0.241	4.4858	3.9212	0.221933	4.2035
chr4	42028958	-0.684	32.58	1.14e-08	1.53e-06	0	0.0417	0.0426	1.305	1.6968	0.241	2.4672	0.7988	0.0281	1.633
chr4	4579261	0.249	32.55	1.16e-08	1.53e-06	0.1184	0	0.1279	3.48	1.5756	0.12	4.3363	1.5975	0.0821	2.9669
chr9	72406504	0.216	32.56	1.15e-08	1.53e-06	0.2368	0.1666	0.0426	1.305	3.6966	0.12	3.9624	1.6701	0.148667	2.81625
chr11	129400615	0.271	32.52	1.18e-08	1.53e-06	0	0.2083	0	2.828	2.1816	0	2.9158	3.1224	0.0694333	3.0191
chr16	51093544	-0.321	32.5	1.19e-08	1.53e-06	0.0592	0.0417	0.0853	1.088	1.9392	0.241	2.5419	1.5249	0.0620667	2.0334
chr8	81153181	-0.249	32.52	1.18e-08	1.53e-06	0.1184	0.0833	0.0426	0.87	1.3938	0	2.9158	1.3071	0.0814333	2.11145
chr1	48201999	0.689	32.48	1.2e-08	1.54e-06	0.1776	0.25	0.2132	3.48	4.6663	0.241	5.0839	2.6141	0.2136	3.849
chr5	122761344	0.562	32.34	1.29e-08	1.64e-06	0.0592	0.2916	0.1279	4.133	3.6966	0.12	3.9624	3.1951	0.159567	3.57875
chr10	14073614	0.276	32.29	1.33e-08	1.67e-06	0.1776	0.0833	0.1279	1.088	2.9694	0	4.2615	1.6701	0.1296	2.9658
chr8	57094809	1.1	32.28	1.34e-08	1.67e-06	0.2368	0.375	0.3411	5.873	7.3933	0	6.0558	3.9938	0.317633	5.0248
chr18	22579461	0.781	32.19	1.4e-08	1.73e-06	0.1776	0.2083	0.2558	1.958	5.9995	0	5.6072	2.6141	0.2139	4.11065
chr1	186073775	0.418	32.16	1.42e-08	1.74e-06	0	0.125	0.2132	3.915	1.515	0	3.9624	2.6141	0.112733	3.28825
chr6	90707951	-0.161	32.14	1.43e-08	1.74e-06	0.1184	0.125	0.0426	1.523	1.7574	0.12	3.14	1.3071	0.0953333	2.22355
chr12	131430344	0.0478	32	1.54e-08	1.86e-06	0.1184	0.0833	0.1279	1.088	1.2726	0.361	3.14	1.9606	0.109867	2.5503
chr8	124487091	0.577	31.95	1.58e-08	1.9e-06	0	0.125	0.2985	3.698	3.5148	0.12	2.9905	4.2843	0.141167	3.6374
chr7	30976898	1.28	31.85	1.66e-08	1.98e-06	0.5328	0.2916	0.2558	6.09	9.6961	0	5.4577	5.8818	0.360067	5.66975
chr16	14090038	-0.753	31.82	1.69e-08	2e-06	0	0.0417	0.0426	0.218	0.9696	0.12	2.3177	0.7988	0.0281	1.55825
chr3	62058049	0.625	31.75	1.76e-08	2.01e-06	0.0592	0.0417	0.2985	2.175	2.3634	0.241	4.4858	3.0498	0.133133	3.7678
chr4	10141245	0.963	31.75	1.75e-08	2.01e-06	0.2368	0.25	0.2558	2.393	4.7875	0.241	6.953	2.3237	0.247533	4.63835
chr6	53113397	-0.458	31.75	1.75e-08	2.01e-06	0.0592	0.0833	0.0426	1.74	1.7574	0.12	2.5419	1.1618	0.0617	1.85185
chr7	110182141	-1.47	31.76	1.75e-08	2.01e-06	0	0	0	0.653	0.303	0.12	1.57	0.4357	0	1.00285
chr7	55467298	-0.14	31.69	1.81e-08	2.05e-06	0.1184	0.0833	0.0853	1.523	1.9392	0.12	2.841	1.6701	0.0956667	2.25555
chr9	14096891	-0.301	31.69	1.8e-08	2.05e-06	0.1184	0.0833	0.0426	1.088	0.6666	0.12	2.6167	1.4523	0.0814333	2.0345
chr17	58470671	0.1	31.61	1.88e-08	2.11e-06	0.1184	0.125	0.1279	2.175	1.4544	0.12	3.3643	1.888	0.123767	2.62615
chr3	107775254	0.169	31.6	1.9e-08	2.11e-06	0	0.25	0.0426	1.088	1.5756	0.12	3.8877	1.6701	0.0975333	2.7789
chr4	101136781	-0.352	31.53	1.96e-08	2.17e-06	0	0.125	0.0426	0.435	1.0302	0	2.1681	1.8154	0.0558667	1.99175
chr2	210806713	0.845	31.5	2e-08	2.2e-06	0.1184	0.2083	0.3411	3.48	5.3329	0.241	5.1586	3.4129	0.2226	4.28575
chr2	16988488	-0.567	31.47	2.02e-08	2.21e-06	0	0.0833	0.0426	0.653	0.7272	0	2.6167	0.8714	0.0419667	1.74405
chr1	183578851	-0.565	31.44	2.05e-08	2.21e-06	0	0.125	0	1.088	0.7272	0	2.2429	1.2345	0.0416667	1.7387
chr14	49178489	0.496	31.45	2.05e-08	2.21e-06	0.1776	0.25	0.1705	1.088	3.8178	0.241	4.1867	2.5415	0.199367	3.3641
chr1	19626361	-0.786	31.39	2.11e-08	2.26e-06	0.0592	0	0.0426	1.523	1.3332	0.12	1.8691	1.1618	0.0339333	1.51545
chrY	15966851	-1.53	31.38	2.13e-08	2.26e-06	0	0	0	0	0	0	1.3457	0.5809	0	0.9633
chr2	193023836	-0.604	31.36	2.14e-08	2.26e-06	0	0.0833	0.0426	0.653	0.2424	0	1.9438	1.4523	0.0419667	1.69805
chr6	25069394	0.308	31.35	2.16e-08	2.26e-06	0.1776	0.125	0.1705	5.438	3.9996	0.12	3.6634	2.3237	0.1577	2.99355
chr20	31784167	1.43	31.29	2.22e-08	2.31e-06	0.4144	0.4166	0.5543	5.438	8.9689	0.12	6.2801	6.0996	0.461767	6.18985
chr5	136556191	0.137	31.24	2.28e-08	2.35e-06	0	0.125	0.1705	2.393	1.6968	0.12	2.4672	2.9772	0.0985	2.7222
chr5	16829885	0.777	31.2	2.33e-08	2.39e-06	0.1184	0.4166	0.1279	2.61	2.1816	0.12	6.2053	1.9606	0.220967	4.08295
chr14	73197145	1.08	31.15	2.39e-08	2.43e-06	0.4144	0.1666	0.3411	2.828	2.3028	0.12	5.0091	4.9378	0.307367	4.97345
chr15	61132606	0.128	31.14	2.4e-08	2.43e-06	0.1776	0.125	0.0853	0.87	3.2118	0.12	4.1867	1.1618	0.1293	2.67425
chr5	149356474	0.208	31.06	2.5e-08	2.51e-06	0.0592	0.25	0.0853	0.653	1.5756	0.241	3.8877	1.7428	0.1315	2.81525
chr9	125574024	-0.408	30.99	2.6e-08	2.6e-06	0	0.0833	0.0853	4.35	1.2726	0.12	2.0934	1.7428	0.0562	1.9181
chr11	113506083	0.906	30.94	2.66e-08	2.65e-06	0.2368	0.125	0.2985	4.35	6.9691	0	6.2801	2.6867	0.2201	4.4834
chr1	52187099	0.86	30.91	2.7e-08	2.67e-06	0.1776	0.25	0.3411	2.61	7.3933	0.601	5.1586	3.4129	0.256233	4.28575
chr12	101421151	-0.062	30.87	2.76e-08	2.71e-06	0.1184	0.125	0.0853	1.088	1.3332	0.241	2.5419	2.1784	0.109567	2.36015
chr1	199517431	-0.395	30.85	2.79e-08	2.71e-06	0	0.1666	0	1.088	1.8786	0.481	2.7662	1.0892	0.0555333	1.9277
chr19	4943129	0.944	30.84	2.8e-08	2.71e-06	0.296	0.2083	0.2558	3.263	5.2117	0.12	6.8782	2.2511	0.253367	4.56465
chr1	227476341	0.212	30.8	2.86e-08	2.76e-06	0.0592	0.2916	0.0426	1.305	2.121	0	4.1867	1.4523	0.131133	2.8195
chr15	21200368	-0.23	30.68	3.04e-08	2.89e-06	0.1776	0	0.0426	0.435	2.3028	0	2.3177	1.9606	0.0734	2.13915
chr4	95011214	-0.936	30.69	3.03e-08	2.89e-06	0.0592	0.0417	0	0	1.212	0	2.0186	0.7261	0.0336333	1.37235
chr18	69510771	-0.727	30.62	3.14e-08	2.97e-06	0.0592	0.0833	0	0.218	1.818	0	2.1681	0.944	0.0475	1.55605
chr15	59936814	-0.125	30.58	3.21e-08	3.02e-06	0.1184	0.1666	0.0426	1.74	1.1514	0.481	2.841	1.6701	0.1092	2.25555
chr7	3526531	-1.05	30.54	3.27e-08	3.06e-06	0.0592	0	0	0.435	0.1818	0.361	1.1962	1.3797	0.0197333	1.28795
chr13	44394823	0.396	30.42	3.48e-08	3.23e-06	0.1184	0.0417	0.2132	2.61	4.3632	0.241	4.411	2.0332	0.124433	3.2221
chr18	54873366	0.21	30.38	3.55e-08	3.28e-06	0.0592	0.2916	0.0426	1.088	2.6664	0.241	3.6634	1.9606	0.131133	2.812
chr16	86668593	0.662	30.31	3.68e-08	3.36e-06	0.4144	0.25	0.1279	1.958	5.6359	0	4.7848	2.6141	0.2641	3.69945
chr8	121298991	-1.15	30.32	3.66e-08	3.36e-06	0	0.0417	0	0.435	0.2424	0.12	1.1962	1.2345	0.0139	1.21535
chr17	68723428	0.83	30.26	3.79e-08	3.44e-06	0	0.3333	0.1705	2.175	5.9389	0.361	3.9624	4.6473	0.167933	4.30485
chr1	153370554	1.02	30.23	3.83e-08	3.46e-06	0.296	0.3333	0.3837	4.133	6.9085	0.12	5.3829	3.9938	0.337667	4.68835
chr1	49263681	0.239	30.22	3.86e-08	3.46e-06	0.1776	0.125	0.1705	1.305	2.2422	0.361	3.5139	2.1784	0.1577	2.84615
chr19	4942772	1.94	30.16	3.99e-08	3.56e-06	0.7105	0.9166	0.6822	7.178	9.9385	0.12	10.6911	6.4627	0.769767	8.5769
chrX	19264921	-1.09	30.08	4.14e-08	3.67e-06	0	0	0.0426	0.653	0.6666	0	1.9438	0.5809	0.0142	1.26235
chr6	138236334	-0.163	29.95	4.42e-08	3.9e-06	0.0592	0.0833	0.1279	1.523	1.5756	0.241	2.9158	1.5249	0.0901333	2.22035
chr12	57180061	-1.65	29.93	4.47e-08	3.91e-06	0	0	0	1.088	1.1514	0	1.3457	0.4357	0	0.8907
chr5	37767127	0.596	29.93	4.48e-08	3.91e-06	0	0.3333	0.1279	3.045	2.9694	0.241	4.6353	2.6867	0.153733	3.661
chr4	184575741	-0.513	29.88	4.59e-08	3.99e-06	0.0592	0.0833	0.0426	0.435	0.6666	0	2.841	0.7261	0.0617	1.78355
chr11	62111938	-0.0391	29.85	4.68e-08	4.04e-06	0.1776	0.125	0.0853	1.74	2.5452	0.241	3.2896	1.4523	0.1293	2.37095
chr5	145190488	-0.363	29.72	4.98e-08	4.27e-06	0	0.0833	0	1.958	0.909	0	1.1214	2.9046	0.0277667	2.013
chr9	133808799	0.00405	29.72	5e-08	4.27e-06	0	0.2083	0.0853	2.393	3.939	0.361	2.9905	1.9606	0.0978667	2.47555
chr4	87727771	-0.0825	29.7	5.05e-08	4.29e-06	0.0592	0.125	0.0853	1.305	0.4848	0.12	1.8691	2.832	0.0898333	2.35055
chr16	70615611	0.7	29.66	5.15e-08	4.35e-06	0.1184	0.0833	0.2985	1.958	4.4238	0	5.4577	2.3963	0.166733	3.927
chr1	31504275	0.517	29.61	5.29e-08	4.42e-06	0.0592	0.2083	0.2558	4.568	2.9694	0.12	4.2615	2.6141	0.174433	3.4378
chr5	65697584	0.274	29.61	5.29e-08	4.42e-06	0.1776	0.0833	0.2132	1.74	2.9088	0.12	3.14	2.6867	0.158033	2.91335
chr3	118811843	0.423	29.5	5.59e-08	4.65e-06	0.2368	0.375	0.0426	2.175	3.9996	0.12	4.5605	1.7428	0.218133	3.15165
chr6	62804014	-0.542	29.48	5.64e-08	4.66e-06	0.1776	0	0	0.435	0.5454	0	2.3177	1.1618	0.0592	1.73975
chr3	73936244	-0.0228	29.47	5.68e-08	4.67e-06	0.0592	0.2083	0.0853	1.74	1.8786	0	3.3643	1.4523	0.1176	2.4083
chr20	7917356	-0.185	29.44	5.78e-08	4.73e-06	0.1184	0.0417	0.1279	0.218	0.909	0.12	2.5419	1.8154	0.096	2.17865
chr12	101260698	-0.332	29.3	6.18e-08	4.88e-06	0	0.1666	0.0426	2.61	0.9696	0.12	2.3177	1.6701	0.0697333	1.9939
chr17	44251171	0.66	29.33	6.1e-08	4.88e-06	0.2368	0.2916	0.2558	2.175	4.1208	0.241	4.5605	2.832	0.2614	3.69625
chr3	105813018	-0.396	29.31	6.18e-08	4.88e-06	0.1776	0.0833	0	1.523	1.4544	0.12	2.5419	1.2345	0.0869667	1.8882
chr3	72430228	-0.216	29.33	6.09e-08	4.88e-06	0.1184	0.1666	0.0426	0.87	2.3634	0.12	3.2148	1.0166	0.1092	2.1157
chr5	71046761	-0.264	29.32	6.14e-08	4.88e-06	0.1184	0.0833	0.0853	1.305	0.6666	0.361	2.1681	1.9606	0.0956667	2.06435
chr7	11766646	-0.216	29.33	6.09e-08	4.88e-06	0.1184	0.1666	0.0426	0.653	1.212	0.12	3.2148	1.0166	0.1092	2.1157
chrY	21501451	-1.72	29.36	6e-08	4.88e-06	0	0	0	0	0	0	1.1214	0.5809	0	0.85115
chr9	111705694	0.574	29.26	6.34e-08	4.96e-06	0.0592	0.0833	0.2558	1.74	3.5148	0.241	5.3082	1.9606	0.132767	3.6344
chr9	72285645	1.38	29.26	6.33e-08	4.96e-06	0.2368	0.4166	0.5543	2.828	7.4539	0.241	7.6258	4.4295	0.402567	6.02765
chr2	113062411	0.11	29.23	6.43e-08	4.96e-06	0.0592	0.1666	0.1705	0.87	2.727	0	3.14	2.1058	0.1321	2.6229
chr3	113336521	-0.326	29.23	6.44e-08	4.96e-06	0.0592	0	0.1279	1.088	0.909	0	1.4205	2.6141	0.0623667	2.0173
chr5	65697691	0.0288	29.23	6.43e-08	4.96e-06	0.0592	0.0417	0.2132	1.523	1.9392	0.12	2.7662	2.2511	0.1047	2.50865
chr1	36438408	0.346	29.13	6.77e-08	5.15e-06	0.1184	0.25	0.1705	1.523	3.5148	0.12	4.112	1.9606	0.179633	3.0363
chr14	65498746	-0.643	29.13	6.75e-08	5.15e-06	0.0592	0.0833	0.0426	1.305	1.6968	0	2.0934	1.1618	0.0617	1.6276
chr20	31663744	-0.704	29.11	6.84e-08	5.15e-06	0	0.0417	0.0853	0.87	0.7878	0	1.57	1.5975	0.0423333	1.58375
chr4	40774629	1.06	29.11	6.85e-08	5.15e-06	0.2368	0.3333	0.4264	3.48	2.9694	0.241	6.1306	3.5581	0.332167	4.84435
chr7	122626444	0.236	29.12	6.81e-08	5.15e-06	0.0592	0.2083	0.1705	2.61	3.333	0.12	3.7382	1.9606	0.146	2.8494
chr6	112900421	0.0699	29.1	6.88e-08	5.15e-06	0.1184	0.2083	0.0853	0.653	0.606	0.241	2.6915	2.3963	0.137333	2.5439
chr4	89655251	0.5	29.08	6.93e-08	5.16e-06	0	0.375	0	3.045	2.121	0.12	4.6353	2.2511	0.125	3.4432
chr14	52082285	0.371	29.01	7.21e-08	5.35e-06	0	0.25	0.1705	3.045	1.515	0.241	3.5139	2.7594	0.140167	3.13665
chr1	173468286	-0.116	28.98	7.3e-08	5.36e-06	0.1776	0.0833	0.0853	0.87	0.9696	0.241	3.3643	1.1618	0.1154	2.26305
chr6	3615274	0.0699	28.99	7.27e-08	5.36e-06	0.1184	0.0417	0.1279	1.088	2.3634	0	4.112	1.0892	0.096	2.6006
chr13	42025978	-0.644	28.94	7.46e-08	5.45e-06	0.0592	0.0833	0.0426	0.653	0.9696	0	1.9438	1.3071	0.0617	1.62545
chr2	228150701	-1.33	28.91	7.6e-08	5.52e-06	0.0592	0	0	1.305	0.7272	0	1.4953	0.6535	0.0197333	1.0744
chrX	107646344	-1.32	28.84	7.85e-08	5.68e-06	0	0	0	0.653	0.7272	0	0.5981	1.5975	0	1.0978
chr7	122835461	0.346	28.83	7.89e-08	5.68e-06	0.1184	0.0833	0.2558	2.61	4.4238	0.241	3.8877	2.2511	0.1525	3.0694
chr10	76452121	-0.472	28.73	8.32e-08	5.72e-06	0.0592	0.0833	0.0853	2.828	1.9998	0.12	2.0934	1.5249	0.0759333	1.80915
chr15	90998545	1.98	28.74	8.29e-08	5.72e-06	0.4736	1.1249	0.5543	5.003	11.9989	0.241	9.6444	8.2055	0.7176	8.92495
chr16	83324286	-1.29	28.76	8.17e-08	5.72e-06	0	0.0417	0	0.218	0.1818	0.12	1.1214	1.0892	0.0139	1.1053
chr18	54053421	0.614	28.73	8.34e-08	5.72e-06	0.1776	0.25	0.2132	1.523	2.9088	0.12	5.5325	1.7428	0.2136	3.63765
chr18	59139801	-1.39	28.74	8.28e-08	5.72e-06	0	0.0417	0	0.218	1.1514	0.12	1.4205	0.6535	0.0139	1.037
chr2	179482741	-0.234	28.77	8.13e-08	5.72e-06	0.1184	0.0417	0.1279	1.088	1.212	0	2.3924	1.8154	0.096	2.1039
chr4	107053501	-1.39	28.75	8.24e-08	5.72e-06	0	0.0417	0	0.218	1.0908	0	1.4953	0.5809	0.0139	1.0381
chr5	13998696	0.402	28.8	8.01e-08	5.72e-06	0.1184	0.3333	0.1279	1.958	4.3632	0.241	3.7382	2.5415	0.1932	3.13985
chr8	75651101	1.03	28.73	8.3e-08	5.72e-06	0.2368	0.375	0.4264	2.828	8.1811	0.241	5.6072	3.8486	0.346067	4.7279
chr9	100134666	-0.241	28.79	8.07e-08	5.72e-06	0.1184	0.0833	0.0853	2.61	2.6664	0	1.9438	2.2511	0.0956667	2.09745
chr9	98406177	0.366	28.77	8.14e-08	5.72e-06	0.1776	0.1666	0.2132	1.523	1.515	0.12	4.112	2.0332	0.1858	3.0726
chr5	111145856	-1.34	28.7	8.43e-08	5.76e-06	0	0.0417	0	1.523	1.1514	0.12	1.1962	0.944	0.0139	1.0701
chr15	58801946	0.0349	28.69	8.51e-08	5.79e-06	0.1184	0.1666	0.1279	3.698	6.1813	0.361	3.5139	1.4523	0.137633	2.4831
chr11	113555331	3	28.66	8.62e-08	5.84e-06	1.3617	2.4581	1.2791	7.831	19.6952	0.12	24.0737	11.1101	1.69963	17.5919
chr4	103093468	-0.5	28.57	9.03e-08	6.06e-06	0.0592	0.125	0.0426	1.74	1.0908	0	2.0934	1.4523	0.0756	1.77285
chr5	14642324	1.06	28.57	9.06e-08	6.06e-06	0.2368	0.2083	0.5116	2.828	5.3329	0.241	5.8315	3.9212	0.3189	4.87635
chr7	11456636	-0.382	28.58	9.01e-08	6.06e-06	0.0592	0.0833	0.0426	3.045	0.6666	0	1.4205	2.4689	0.0617	1.9447
chr6	34671624	0.227	28.53	9.23e-08	6.14e-06	0	0.25	0.1279	0.87	2.424	0.241	3.8129	1.888	0.125967	2.85045
chr1	182868778	0.677	28.46	9.58e-08	6.32e-06	0.4144	0.1666	0.2132	1.958	3.7572	0.12	4.6353	2.832	0.264733	3.73365
chr5	150774516	0.504	28.46	9.56e-08	6.32e-06	0.1776	0.3333	0.1705	2.828	6.3025	0.12	4.7848	1.888	0.227133	3.3364
chr8	134537259	1.09	28.39	9.94e-08	6.53e-06	0.5328	0.4583	0.2132	0.87	4.9693	0.241	5.1586	4.5747	0.401433	4.86665
chr21	26159814	-0.076	28.36	1.01e-07	6.6e-06	0	0.25	0.0426	0.87	0.9696	0	3.3643	1.3071	0.0975333	2.3357
chr1	206190884	0.799	28.34	1.02e-07	6.6e-06	0.2368	0.375	0.2985	2.61	3.7572	0.241	5.0839	2.9772	0.303433	4.03055
chr20	45396476	0.031	28.35	1.01e-07	6.6e-06	0.0592	0.2083	0.1279	2.393	2.3634	0	3.2148	1.7428	0.1318	2.4788
chr11	65713569	1.57	28.3	1.04e-07	6.68e-06	0.4144	0.4166	0.6396	4.35	9.5749	0.481	9.2706	4.3569	0.4902	6.81375
chr4	96477151	-0.74	28.3	1.04e-07	6.68e-06	0	0.0833	0.0426	0.653	0.9696	0.12	1.4205	1.6701	0.0419667	1.5453
chr11	110681606	-0.67	28.27	1.06e-07	6.72e-06	0.0592	0.125	0	1.088	1.5756	0.12	2.0186	1.1618	0.0614	1.5902
chr1	228047309	0.753	28.26	1.06e-07	6.72e-06	0.0592	0.3333	0.2985	2.393	3.5148	0.241	4.4858	3.4855	0.230333	3.98565
chr15	67554675	0.666	28.25	1.07e-07	6.72e-06	0.296	0.375	0.2132	1.958	3.2724	0.12	4.6353	2.6867	0.294733	3.661
chr2	108203201	-0.603	28.26	1.06e-07	6.72e-06	0	0.1666	0	1.74	2.6664	0.241	2.4672	0.8714	0.0555333	1.6693
chr5	38703001	0.925	28.24	1.07e-07	6.72e-06	0	0.125	0.3837	3.263	4.1208	0.12	6.2053	2.9772	0.169567	4.59125
chr6	9571788	-0.844	28.25	1.07e-07	6.72e-06	0	0.0833	0.0426	1.523	0.4242	0.361	1.7195	1.1618	0.0419667	1.44065
chrX	7002526	-0.591	28.24	1.07e-07	6.72e-06	0	0	0.1279	1.088	1.0908	0.12	1.9438	1.4523	0.0426333	1.69805
chr15	84359478	0.109	28.12	1.14e-07	7.09e-06	0.1184	0.2083	0.1279	1.958	1.9998	0	3.8129	1.3797	0.151533	2.5963
chr2	113062693	0.454	28.08	1.17e-07	7.24e-06	0.1776	0.125	0.2985	1.305	3.1512	0.241	3.8129	2.6867	0.200367	3.2498
chr12	80064971	-1.15	27.93	1.25e-07	7.72e-06	0.0592	0.0417	0	0.435	0.3636	0.241	1.7195	0.6535	0.0336333	1.1865
chr17	58157075	2.01	27.93	1.26e-07	7.72e-06	0.1776	0.7499	0.8101	7.396	8.3629	0.241	11.4387	7.1889	0.5792	9.3138
chr9	2467871	-1.15	27.93	1.25e-07	7.72e-06	0.0592	0.0417	0	0.435	0.5454	0	1.7195	0.6535	0.0336333	1.1865
chr3	42561429	0.941	27.91	1.27e-07	7.76e-06	0.3552	0.25	0.3837	1.958	3.7572	0	5.7568	3.1224	0.329633	4.4396
chr11	36446215	1.19	27.9	1.28e-07	7.77e-06	0.592	0.2916	0.3411	2.393	5.8783	0.722	7.4015	3.0498	0.408233	5.22565
chr5	40343051	-0.494	27.88	1.29e-07	7.82e-06	0	0.125	0.0426	3.045	0.909	0.12	1.57	2.0332	0.0558667	1.8016
chr3	74836896	-1.29	27.79	1.35e-07	8.13e-06	0	0.0417	0	0	0.2424	0.12	0.9719	1.2345	0.0139	1.1032
chr7	23988044	-0.765	27.79	1.35e-07	8.13e-06	0	0.125	0	1.088	1.1514	0.12	1.6448	1.3797	0.0416667	1.51225
chr6	106652368	0.503	27.77	1.37e-07	8.2e-06	0.2368	0.3333	0.0426	0.87	1.7574	0	3.4391	3.2677	0.204233	3.3534
chr1	150431061	-0.0357	27.75	1.38e-07	8.26e-06	0	0.25	0.0426	0.653	1.2726	0.12	2.6915	2.1058	0.0975333	2.39865
chr1	27566183	0.831	27.74	1.39e-07	8.27e-06	0.4736	0.25	0.2558	2.393	4.6663	0.12	4.4858	3.7034	0.326467	4.0946
chr18	54053291	0.653	27.72	1.4e-07	8.27e-06	0.2368	0.125	0.2558	1.958	3.1512	0.12	5.6072	1.888	0.205867	3.7476
chr19	60879768	0.437	27.73	1.4e-07	8.27e-06	0.1776	0.2916	0.2132	1.523	3.333	0	3.5886	2.7594	0.227467	3.174
chr2	20498316	-0.949	27.7	1.42e-07	8.33e-06	0.0592	0.0833	0	0.653	2.5452	0.12	1.9438	0.7261	0.0475	1.33495
chr3	76561571	0.365	27.69	1.42e-07	8.35e-06	0.0592	0.3333	0.1279	3.263	2.7876	0.12	4.4858	1.6701	0.173467	3.07795
chr12	91162114	-1.15	27.68	1.43e-07	8.37e-06	0	0.0833	0	1.305	0.7272	0.12	1.7195	0.6535	0.0277667	1.1865
chr12	113578418	0.845	27.65	1.46e-07	8.48e-06	0.296	0.4583	0.1705	1.523	4.1208	0.12	6.8782	1.4523	0.308267	4.16525
chr2	237253505	0.102	27.63	1.47e-07	8.5e-06	0.1776	0.2083	0.1279	2.175	1.4544	0.12	3.5886	1.5249	0.171267	2.55675
chr14	83790496	-0.342	27.62	1.47e-07	8.51e-06	0.2368	0.0833	0	0.435	1.3332	0	2.9158	0.944	0.1067	1.9299
chr15	60593558	-0.37	27.6	1.49e-07	8.56e-06	0.0592	0.0833	0.1279	1.74	2.0604	0	2.0934	1.7428	0.0901333	1.9181
chr7	112842131	-0.57	27.6	1.49e-07	8.57e-06	0.1184	0.0833	0	1.088	0.909	0	1.7195	1.6701	0.0672333	1.6948
chr17	56943751	0.221	27.57	1.51e-07	8.65e-06	0.1776	0.0833	0.1705	0.87	2.9694	0	4.2615	1.3797	0.1438	2.8206
chr6	111358941	-1.16	27.56	1.52e-07	8.66e-06	0	0.0833	0	0.435	0.7272	0	1.57	0.7988	0.0277667	1.1844
chr10	73685055	1.44	27.52	1.55e-07	8.67e-06	0.2368	0.7083	0.3837	3.263	6.7267	0.12	5.9063	6.5353	0.442933	6.2208
chr12	93480144	-0.00874	27.52	1.56e-07	8.67e-06	0.296	0.0417	0.0426	1.305	2.121	0.12	3.8877	0.944	0.126767	2.41585
chr2	117180616	-1.71	27.52	1.56e-07	8.67e-06	0	0	0	0.218	0.4242	0	1.57	0.1452	0	0.8576
chr3	59274414	-0.673	27.53	1.55e-07	8.67e-06	0.0592	0.0417	0.0853	0.435	2.121	0	2.0186	1.1618	0.0620667	1.5902
chr4	89772166	-1.39	27.54	1.54e-07	8.67e-06	0	0	0.0426	0.435	0.5454	0.12	1.271	0.7988	0.0142	1.0349
chr5	142921213	0.21	27.52	1.56e-07	8.67e-06	0.2368	0.1666	0.1705	2.393	2.6664	0	3.4391	2.0332	0.1913	2.73615
chr1	96127438	-0.344	27.48	1.58e-07	8.79e-06	0.1184	0.1666	0.0426	1.958	2.0604	0	2.9158	0.944	0.1092	1.9299
chr12	49393551	0.32	27.43	1.63e-07	8.99e-06	0.2368	0.3333	0.0853	2.393	3.8784	0.12	3.5886	2.2511	0.218467	2.91985
chr5	13998501	0.563	27.43	1.63e-07	8.99e-06	0.1776	0.375	0.2132	2.61	4.7269	0.241	4.3363	2.5415	0.255267	3.4389
chr13	44394191	-0.671	27.37	1.68e-07	9.15e-06	0.1184	0.0417	0.0426	1.088	1.4544	0.241	1.7195	1.4523	0.0675667	1.5859
chr16	57018541	-0.977	27.38	1.67e-07	9.15e-06	0	0.0417	0.0426	0.435	0.909	0.12	2.2429	0.4357	0.0281	1.3393
chr1	7953944	0.939	27.38	1.67e-07	9.15e-06	0.6513	0.2083	0.1705	1.305	2.3028	0.241	6.0558	2.7594	0.343367	4.4076
chr3	2886809	-0.174	27.34	1.7e-07	9.26e-06	0	0.2083	0.0853	1.74	1.2726	0.12	2.6915	1.6701	0.0978667	2.1808
chr13	49838517	-0.883	27.32	1.73e-07	9.28e-06	0	0.0833	0.0426	2.175	1.4544	0.481	1.4953	1.3071	0.0419667	1.4012
chr14	91624764	-0.839	27.32	1.72e-07	9.28e-06	0	0.0417	0.0853	0.87	1.3332	0	1.7943	1.0892	0.0423333	1.44175
chr3	101058921	-0.61	27.3	1.74e-07	9.28e-06	0.1184	0.125	0	2.175	0.9696	0.241	2.2429	1.0166	0.0811333	1.62975
chr4	129985581	-0.235	27.32	1.72e-07	9.28e-06	0	0.0833	0.1705	0.87	1.3938	0.361	2.5419	1.6701	0.0846	2.106
chr6	53677649	0.148	27.3	1.74e-07	9.28e-06	0.0592	0.125	0.1705	0.653	3.636	0.241	4.1867	1.2345	0.118233	2.7106
chr8	48601361	0.289	27.31	1.74e-07	9.28e-06	0.1184	0.1666	0.2132	2.175	2.5452	0.12	4.1867	1.6701	0.166067	2.9284
chr11	61219679	1.41	27.27	1.77e-07	9.4e-06	0.7697	0.6249	0.2558	6.308	11.3323	0.361	6.4296	5.4461	0.550133	5.93785
chr2	194048205	0.374	27.26	1.78e-07	9.4e-06	0.1184	0.25	0.2132	2.175	2.6058	0.241	4.2615	1.888	0.193867	3.07475
chr22	20392146	0.00511	27.24	1.79e-07	9.45e-06	0.1184	0.2083	0.1279	2.393	3.2724	0.12	3.2896	1.5249	0.151533	2.40725
chr1	180943081	-0.22	27.23	1.81e-07	9.48e-06	0.1776	0.0417	0.0853	0.218	1.6362	0.12	3.2896	0.944	0.101533	2.1168
chr15	58832228	-0.0782	27.16	1.88e-07	9.79e-06	0.1776	0.0833	0.1279	1.088	3.0906	0.12	3.2896	1.3071	0.1296	2.29835
chr19	48890781	-0.299	27.16	1.87e-07	9.79e-06	0.1184	0.125	0.0853	3.915	3.0906	0.241	2.0934	1.888	0.109567	1.9907
chr12	6410431	-0.348	27.13	1.9e-07	9.9e-06	0.1184	0.125	0.0853	2.175	1.7574	0.361	2.3924	1.4523	0.109567	1.92235
chr7	110186524	0.715	27.05	1.98e-07	1.03e-05	0.2368	0.3333	0.2558	2.175	3.3936	0	5.682	1.9606	0.2753	3.8213
chr7	30976741	1.31	27.02	2.01e-07	1.04e-05	0.7105	0.2916	0.2132	6.525	9.8173	0.601	5.2334	6.1723	0.4051	5.70285
chr11	27456468	-0.76	26.99	2.04e-07	1.05e-05	0	0.0417	0.0853	0.218	1.212	0	2.2429	0.7988	0.0423333	1.52085
chr2	189146586	0.217	27	2.04e-07	1.05e-05	0.1776	0.2916	0.1279	1.305	1.3332	0.241	3.2896	2.1784	0.199033	2.734
chr4	108822971	-0.706	27	2.04e-07	1.05e-05	0.0592	0.0417	0.0853	0.653	0.6666	0.12	2.0186	1.0892	0.0620667	1.5539
chr7	99263017	0.542	26.94	2.1e-07	1.07e-05	0.1184	0.4583	0.1279	2.393	3.6966	0	4.6353	2.1784	0.234867	3.40685
chr1	8395181	0.0349	26.94	2.1e-07	1.07e-05	0.2368	0.125	0.1279	1.088	2.2422	0.12	3.3643	1.5249	0.163233	2.4446
chr18	39901351	-1.86	26.88	2.16e-07	1.1e-05	0	0	0	0.218	0.0606	0	0.8224	0.7261	0	0.77425
chr15	96889281	0.643	26.87	2.18e-07	1.1e-05	0.1184	0.375	0.2132	3.915	5.2117	0.241	5.4577	1.888	0.235533	3.67285
chr1	55120891	-0.994	26.82	2.23e-07	1.12e-05	0	0.0417	0.0426	0.218	1.3332	0.12	0.9719	1.6701	0.0281	1.321
chr3	66705451	0.253	26.79	2.27e-07	1.14e-05	0.2368	0.0833	0.1705	0.87	1.9392	0.12	4.2615	1.4523	0.163533	2.8569
chr5	137912466	-0.316	26.78	2.28e-07	1.14e-05	0.1776	0.0833	0.0853	2.828	1.0908	0.12	2.3924	1.5249	0.1154	1.95865
chr8	90389278	0.104	26.79	2.27e-07	1.14e-05	0.0592	0	0.2985	1.088	1.0908	0	2.3177	2.9046	0.119233	2.61115
chr4	68260748	0.0415	26.76	2.3e-07	1.15e-05	0.0592	0.2083	0.1705	1.958	1.9998	0.12	2.841	2.1058	0.146	2.4734
chr8	11181857	0.439	26.75	2.32e-07	1.15e-05	0	0.25	0.2558	1.958	2.3028	0.12	3.5886	2.9046	0.1686	3.2466
chr16	69757873	-0.122	26.72	2.35e-07	1.16e-05	0.296	0.0417	0.0426	1.305	2.121	0.12	3.2148	1.2345	0.126767	2.22465
chr4	96731701	-0.986	26.71	2.36e-07	1.16e-05	0	0.0833	0	1.088	0.3636	0	1.1214	1.5249	0.0277667	1.32315
chr9	36089898	-1.56	26.7	2.37e-07	1.17e-05	0	0.0417	0	0.435	1.1514	0.241	1.3457	0.5083	0.0139	0.927
chr20	9235431	0.431	26.63	2.46e-07	1.2e-05	0.1184	0.2083	0.2985	0.653	3.03	0.241	3.9624	2.3963	0.2084	3.17935
chr7	50544061	0.764	26.61	2.49e-07	1.21e-05	0.1184	0.3333	0.3837	2.393	4.9087	0.241	4.4858	3.4129	0.278467	3.94935
chr19	3380839	0.268	26.56	2.55e-07	1.23e-05	0.3552	0.0833	0.1279	1.958	6.6661	0	3.8877	1.8154	0.1888	2.85155
chr21	45470459	0.742	26.56	2.55e-07	1.23e-05	0.296	0.4999	0.2132	3.045	2.9694	0	4.7848	2.832	0.336367	3.8084
chr8	71742768	-0.426	26.57	2.54e-07	1.23e-05	0.1184	0.0417	0.0853	1.088	1.1514	0	2.9158	0.7988	0.0818	1.8573
chr21	35931808	-0.0176	26.56	2.56e-07	1.23e-05	0	0.25	0.0853	1.523	3.1512	0.12	3.6634	1.1618	0.111767	2.4126
chr1	158368601	1.12	26.5	2.63e-07	1.26e-05	0.0592	0.2916	0.5543	10.876	11.0899	1.083	6.1306	4.0664	0.3017	5.0985
chr8	102359587	-0.329	26.48	2.66e-07	1.27e-05	0.2368	0	0.0426	2.61	3.0906	0.12	2.5419	1.3797	0.0931333	1.9608
chr20	36171196	0.882	26.44	2.72e-07	1.3e-05	0.2368	0.4583	0.3411	6.308	6.7873	0.361	5.4577	2.9772	0.3454	4.21745
chr1	150431181	-0.0461	26.42	2.75e-07	1.31e-05	0	0.25	0.0853	0.435	1.0908	0.12	2.6167	2.1058	0.111767	2.36125
chr4	81243951	-0.828	26.37	2.82e-07	1.34e-05	0.0592	0	0.0853	0.87	0.7272	0	1.9438	0.944	0.0481667	1.4439
chr1	179595016	0.5	26.35	2.85e-07	1.34e-05	0.1184	0.1666	0.3837	3.48	4.4844	0.481	3.6634	2.9772	0.2229	3.3203
chr12	72997434	-0.442	26.36	2.84e-07	1.34e-05	0.1184	0.0833	0.0853	0.218	1.4544	0.12	2.6915	0.944	0.0956667	1.81775
chr13	42025781	-0.402	26.34	2.86e-07	1.34e-05	0.1184	0.125	0.0853	0.653	1.4544	0.12	2.3177	1.3797	0.109567	1.8487
chr16	25608189	-0.0476	26.35	2.85e-07	1.34e-05	0.2368	0.0833	0.0853	2.61	1.9998	0.241	3.8129	0.8714	0.135133	2.34215
chr7	130447243	0.0541	26.34	2.87e-07	1.34e-05	0	0.25	0.1279	2.175	1.6362	0.361	3.2896	1.7428	0.125967	2.5162
chr6	110945121	-0.745	26.32	2.89e-07	1.35e-05	0	0.0833	0.0853	0.87	0.3636	0.241	1.9438	1.0892	0.0562	1.5165
chrX	109805476	-1.14	26.31	2.91e-07	1.35e-05	0.1184	0	0	1.523	1.6362	0.241	1.4953	0.8714	0.0394667	1.18335
chr15	57633716	0.403	26.29	2.93e-07	1.36e-05	0.2368	0.125	0.2985	2.61	2.5452	0	3.5139	2.6867	0.2201	3.1003
chr5	73330243	-0.234	26.29	2.94e-07	1.36e-05	0.0592	0.1666	0.1279	1.958	0.8484	0	2.3924	1.7428	0.1179	2.0676
chr6	77183431	-0.664	26.25	3e-07	1.38e-05	0	0	0.0853	1.305	0.4242	0	2.7662	0.5083	0.0284333	1.63725
chr1	92055631	-1.55	26.24	3.02e-07	1.39e-05	0.0592	0	0	0.218	0.3636	0	1.271	0.5809	0.0197333	0.92595
chr22	20292291	-0.795	26.23	3.04e-07	1.39e-05	0	0.0417	0.0853	0.87	1.2726	0	2.2429	0.7261	0.0423333	1.4845
chr12	68520906	-0.78	26.18	3.12e-07	1.41e-05	0.0592	0.0417	0.0853	0.87	0.7272	0	1.6448	1.3071	0.0620667	1.47595
chr16	11914491	-0.329	26.18	3.11e-07	1.41e-05	0	0.25	0	0.653	0.8484	0.12	2.6915	1.2345	0.0833333	1.963
chr17	60053601	-2.02	26.17	3.12e-07	1.41e-05	0	0	0	1.305	0.303	0.12	1.1214	0.2905	0	0.70595
chr18	40674141	-0.194	26.18	3.1e-07	1.41e-05	0	0.1666	0.1279	0.87	1.3332	0.241	2.9905	1.3071	0.0981667	2.1488
chr3	14265728	-0.0548	26.18	3.11e-07	1.41e-05	0.3552	0.0833	0	1.74	3.2118	0.361	3.3643	1.2345	0.146167	2.2994
chr20	11959308	-0.32	26.14	3.18e-07	1.43e-05	0	0.0833	0.1279	1.523	0.909	0.241	3.0653	0.944	0.0704	2.00465
chr18	37172466	0.11	26.13	3.2e-07	1.44e-05	0.1184	0.2916	0.1279	0.653	1.5756	0.241	3.2148	1.888	0.1793	2.5514
chr9	112516618	-0.408	26.12	3.21e-07	1.44e-05	0.1776	0.0417	0.0853	1.088	1.0908	0	2.4672	1.2345	0.101533	1.85085
chr2	18845384	0.592	26.1	3.24e-07	1.45e-05	0.0592	0.2916	0.3411	1.958	3.8178	0.361	3.7382	3.3403	0.230633	3.53925
chr6	41823507	0.252	26.06	3.31e-07	1.47e-05	0.2368	0.25	0.1705	2.61	5.1511	0.481	3.8877	1.6701	0.2191	2.7789
chr4	149832991	0.217	26.03	3.35e-07	1.49e-05	0.2368	0.2916	0.1279	2.175	2.7876	0	3.9624	1.4523	0.218767	2.70735
chr19	2494831	0.536	26	3.42e-07	1.51e-05	0.3552	0.0833	0.2558	3.698	4.4844	0.241	4.112	2.6867	0.231433	3.39935
chr8	27393021	-0.983	25.99	3.43e-07	1.51e-05	0.1184	0.0417	0	0.435	1.0302	0.12	1.57	1.0166	0.0533667	1.2933
chr20	55771931	-0.0342	25.98	3.45e-07	1.52e-05	0.1776	0.125	0.1705	2.393	2.8482	0	2.9158	1.7428	0.1577	2.3293
chr12	23231334	-0.0791	25.95	3.49e-07	1.53e-05	0.1184	0.0833	0.1705	2.828	4.1814	0	3.2896	1.3071	0.124067	2.29835
chr3	156433929	0.857	25.94	3.53e-07	1.54e-05	0.1184	0.25	0.2985	1.74	5.6359	0	6.8782	1.7428	0.2223	4.3105
chr1	59309746	1.39	25.91	3.58e-07	1.56e-05	0.4736	0.4999	0.6396	2.175	5.5147	0.12	7.5511	4.2117	0.5377	5.8814
chr7	25256111	0.556	25.88	3.63e-07	1.58e-05	0.1776	0.3333	0.2985	3.263	3.0906	0	4.0372	2.7594	0.2698	3.3983
chr1	215142821	1.28	25.84	3.7e-07	1.61e-05	0.1776	0.25	0.8101	3.698	4.1208	0.842	6.1306	5.0104	0.412567	5.5705
chr1	217758323	0.126	25.83	3.74e-07	1.62e-05	0.3552	0.125	0.0426	1.74	1.3938	0.241	2.9158	2.2511	0.174267	2.58345
chr1	182310971	-0.99	25.8	3.79e-07	1.64e-05	0.0592	0.0417	0.0426	0.87	1.0302	0	2.0186	0.5809	0.0478333	1.29975
chr2	101062998	-0.683	25.79	3.81e-07	1.64e-05	0.1184	0.0833	0.0426	0.218	2.0604	0.241	1.7943	1.3071	0.0814333	1.5507
chr1	202324943	1.28	25.77	3.86e-07	1.65e-05	0.4144	0.5416	0.5543	3.48	4.6663	0	7.0277	3.8486	0.503433	5.43815
chr1	244584471	-1.94	25.76	3.86e-07	1.65e-05	0	0	0	0.87	0.0606	0	0.6729	0.7988	0	0.73585
chr8	63733111	0.693	25.73	3.93e-07	1.68e-05	0.1776	0.375	0.3411	1.523	1.8786	0	3.7382	3.7034	0.2979	3.7208
chr9	95858716	-0.399	25.73	3.94e-07	1.68e-05	0.0592	0.0417	0.1705	1.74	0.909	0.361	1.57	2.1784	0.0904667	1.8742
chr12	59390473	0.196	25.71	3.97e-07	1.68e-05	0.2368	0.125	0.2132	1.523	1.7574	0	3.5139	1.888	0.191667	2.70095
chr20	11338401	-1.55	25.69	4.02e-07	1.7e-05	0.0592	0	0	0.218	0.4242	0.241	1.0467	0.7988	0.0197333	0.92275
chr9	84937705	0.503	25.68	4.03e-07	1.7e-05	0	0.125	0.2558	1.958	1.818	0.241	5.3082	1.5975	0.126933	3.45285
chr17	63938038	0.569	25.67	4.05e-07	1.7e-05	0.1776	0.2083	0.2132	0.218	1.1514	0.12	5.8315	1.2345	0.1997	3.533
chr5	95218931	0.412	25.67	4.04e-07	1.7e-05	0.3552	0.2083	0.2132	2.393	6.3631	0.12	3.8877	2.2511	0.2589	3.0694
chr3	115291451	-1.07	25.66	4.08e-07	1.71e-05	0.0592	0.0833	0	0.435	0.1818	0.361	2.0186	0.4357	0.0475	1.22715
chr17	7099235	1.22	25.61	4.17e-07	1.74e-05	0.5328	0.3333	0.5969	3.045	6.1813	0	5.8315	4.6473	0.487667	5.2394
chr4	77751941	-0.13	25.61	4.18e-07	1.74e-05	0	0.125	0.1279	0	1.6362	0.12	3.6634	0.8714	0.0843	2.2674
chr6	53165584	-0.0288	25.6	4.19e-07	1.74e-05	0.1776	0.2083	0.0853	2.393	2.5452	0	3.8877	0.7988	0.157067	2.34325
chr17	13897101	0.157	25.59	4.23e-07	1.75e-05	0	0.0833	0.2985	2.175	2.1816	0	3.2148	2.1784	0.127267	2.6966
chr13	75308804	0.0318	25.58	4.25e-07	1.76e-05	0.1776	0.25	0.1279	1.088	2.424	0	2.9905	1.8154	0.185167	2.40295
chr11	123993688	0.403	25.57	4.26e-07	1.76e-05	0.1184	0.125	0.2985	1.74	3.0906	0.12	4.411	1.888	0.180633	3.1495
chr7	115744745	0.302	25.52	4.38e-07	1.8e-05	0.1184	0.0417	0.2985	2.393	3.5148	0.241	3.8877	2.0332	0.152867	2.96045
chr6	35686831	-0.244	25.49	4.46e-07	1.83e-05	0.2368	0.2083	0	1.523	1.9998	0	3.2896	0.7261	0.148367	2.00785
chr11	12226613	0.755	25.46	4.53e-07	1.84e-05	0.2368	0.375	0.2985	3.045	9.4537	0.12	3.2148	4.5747	0.303433	3.89475
chr2	19539841	-0.649	25.46	4.51e-07	1.84e-05	0.0592	0.0833	0.0853	0.653	0.9696	0.241	2.3177	0.8714	0.0759333	1.59455
chr3	5514711	-0.0833	25.46	4.52e-07	1.84e-05	0	0.0833	0.0853	0.218	0.909	0	4.411	0.3631	0.0562	2.38705
chr4	57289684	0.194	25.43	4.59e-07	1.86e-05	0.3552	0.1666	0.1279	1.305	2.3028	0	3.3643	1.9606	0.216567	2.66245
chr3	112928501	-0.82	25.4	4.65e-07	1.88e-05	0	0.0833	0.0853	0.87	0.6666	0	1.57	1.3071	0.0562	1.43855
chr3	195122973	0.982	25.36	4.76e-07	1.92e-05	0.4144	0.25	0.4264	3.045	5.7571	0.361	6.2053	2.832	0.3636	4.51865
chr4	24107575	0.278	25.35	4.79e-07	1.92e-05	0.1776	0.2083	0.2132	3.915	3.0906	0.241	4.1867	1.5249	0.1997	2.8558
chr4	40284844	0.161	25.35	4.78e-07	1.92e-05	0.1184	0.2916	0.1705	0.435	0.606	0.12	3.2896	1.9606	0.1935	2.6251
chrY	13351351	-2.11	25.35	4.77e-07	1.92e-05	0	0	0	0	0	0	0.8224	0.5083	0	0.66535
chr10	62554646	-0.0325	25.34	4.82e-07	1.93e-05	0	0.2083	0.1705	2.175	1.6968	0.241	2.7662	1.9606	0.126267	2.3634
chr13	108960057	0.775	25.31	4.89e-07	1.95e-05	0.0592	0.125	0.4264	4.133	3.5754	0.361	5.682	2.4689	0.203533	4.07545
chr16	74901564	-0.755	25.28	4.97e-07	1.97e-05	0.0592	0.125	0.0426	2.828	2.3028	0	1.8691	1.0892	0.0756	1.47915
chr17	75657231	1.22	25.25	5.02e-07	1.99e-05	0.4144	0.5833	0.5116	3.48	6.9691	0	6.8034	3.6307	0.5031	5.21705
chr10	44817351	-1.08	25.21	5.15e-07	2.04e-05	0	0.125	0	1.74	1.3938	0	1.6448	0.7988	0.0416667	1.2218
chr6	109430484	-0.914	25.2	5.16e-07	2.04e-05	0	0.125	0	0.218	0.7272	0.12	1.3457	1.3797	0.0416667	1.3627
chr5	71080139	0.541	25.16	5.28e-07	2.08e-05	0	0.1666	0.2558	2.393	5.2117	0.241	5.4577	1.5975	0.1408	3.5276
chr19	15467165	0.158	25.13	5.37e-07	2.11e-05	0.3552	0.0833	0.1279	0.87	3.6966	0	3.3643	1.888	0.1888	2.62615
chr1	176573286	-0.0947	25.12	5.39e-07	2.11e-05	0.2368	0.2083	0.0426	1.305	0.909	0.12	2.5419	1.888	0.162567	2.21495
chr10	129798124	0.099	25.1	5.44e-07	2.12e-05	0.1184	0.0833	0.2985	1.74	1.9998	0.12	2.6167	2.4689	0.166733	2.5428
chr3	45634161	0.293	25.1	5.44e-07	2.12e-05	0.4736	0.1666	0	0.87	2.9694	0.361	3.8129	1.888	0.2134	2.85045
chr5	71046651	8.72e-06	25.1	5.45e-07	2.12e-05	0.2368	0.1666	0.1279	1.305	0.606	0.361	2.4672	2.2511	0.1771	2.35915
chr11	74195123	-0.433	25.09	5.47e-07	2.12e-05	0.0592	0.125	0.1279	2.393	1.8786	0.12	2.1681	1.4523	0.104033	1.8102
chr1	116820661	-0.283	25.08	5.49e-07	2.13e-05	0.1184	0.25	0.0426	1.523	1.9998	0.241	2.7662	1.1618	0.137	1.964
chr4	24416001	-0.315	25.07	5.53e-07	2.13e-05	0.1184	0.0417	0.1705	1.088	3.0906	0.12	2.3177	1.5975	0.1102	1.9576
chr14	80142746	-0.598	25.02	5.68e-07	2.19e-05	0	0	0.1705	1.088	0.6666	0.12	1.8691	1.4523	0.0568333	1.6607
chr4	108823081	-0.848	25.01	5.69e-07	2.19e-05	0.0592	0.0417	0.0853	0.653	0.6666	0	1.8691	0.944	0.0620667	1.40655
chr8	25950138	-1.25	25	5.74e-07	2.2e-05	0	0.0833	0	0.653	0.4848	0	1.1214	1.0892	0.0277667	1.1053
chr3	103731238	0.0991	24.99	5.76e-07	2.2e-05	0	0.1666	0.2132	0.653	1.4544	0.12	3.5886	1.5975	0.1266	2.59305
chr14	68087081	-0.857	24.97	5.83e-07	2.22e-05	0	0.0833	0.0853	1.305	0.5454	0.12	1.57	1.2345	0.0562	1.40225
chr11	48034101	0.613	24.95	5.89e-07	2.23e-05	0.296	0.375	0.2985	2.393	4.7875	0.241	3.8877	3.0498	0.323167	3.46875
chr4	56640051	-1.11	24.95	5.9e-07	2.23e-05	0.1184	0.0417	0	0.218	0.6666	0	1.7195	0.6535	0.0533667	1.1865
chr7	105390821	0.466	24.95	5.87e-07	2.23e-05	0.5328	0.1666	0.0853	1.958	4.1814	0	4.0372	2.3237	0.261567	3.18045
chr17	19474229	-0.0535	24.94	5.92e-07	2.23e-05	0.1184	0.0417	0.2132	3.263	1.9998	0.241	3.14	1.5249	0.124433	2.33245
chr10	127362611	0.805	24.91	6.02e-07	2.27e-05	0.1776	0.4999	0.2985	0.87	4.4844	0.12	5.4577	2.5415	0.325333	3.9996
chr17	198561	0.562	24.89	6.07e-07	2.28e-05	0.2368	0.4166	0.2558	1.74	5.2723	0.241	4.112	2.6141	0.303067	3.36305
chr9	109628176	-0.357	24.89	6.06e-07	2.28e-05	0.296	0.0417	0	0.653	1.212	0	2.6167	1.1618	0.112567	1.88925
chr15	48751361	-0.751	24.88	6.09e-07	2.28e-05	0.1184	0.0833	0.0426	0.653	1.2726	0	1.7195	1.2345	0.0814333	1.477
chr2	40194831	-0.701	24.87	6.14e-07	2.29e-05	0	0.0417	0.1279	1.305	1.212	0.12	2.0934	1.0166	0.0565333	1.555
chr12	118638987	0.941	24.86	6.16e-07	2.29e-05	0.4736	0.125	0.3411	3.263	3.6966	0.481	6.2801	2.6141	0.313233	4.4471
chr15	62152221	-1.09	24.85	6.2e-07	2.3e-05	0	0.0833	0.0426	0	0.1212	0	1.3457	1.0892	0.0419667	1.21745
chr15	69226305	-0.379	24.85	6.2e-07	2.3e-05	0.1776	0.125	0.0853	1.74	2.9088	0.12	2.3924	1.3071	0.1293	1.84975
chr13	108846801	-0.559	24.83	6.26e-07	2.3e-05	0.2368	0.0417	0	1.74	2.0604	0	2.0934	1.2345	0.0928333	1.66395
chr15	83675597	0.879	24.82	6.28e-07	2.3e-05	0.5328	0.2916	0.3411	3.48	6.4237	0.12	5.5325	2.7594	0.3885	4.14595
chr17	22436716	-1.63	24.82	6.29e-07	2.3e-05	0	0.0417	0	0.218	0.1818	0	0.8972	0.8714	0.0139	0.8843
chr20	11086371	-1.4	24.84	6.24e-07	2.3e-05	0.0592	0.0417	0	0.653	1.212	0.241	1.4205	0.5809	0.0336333	1.0007
chr5	75657551	-1.62	24.83	6.25e-07	2.3e-05	0	0	0.0426	1.088	0.909	0	1.1214	0.6535	0.0142	0.88745
chr15	59782455	1.52	24.82	6.31e-07	2.3e-05	0.1184	0.7916	0.469	6.308	7.2115	0.12	7.0277	6.0996	0.459667	6.56365
chr3	64329368	0.272	24.79	6.41e-07	2.34e-05	0.2368	0.3333	0.1705	1.088	1.8786	0.361	3.5886	1.9606	0.246867	2.7746
chr18	2523256	-0.284	24.76	6.5e-07	2.36e-05	0.1184	0.25	0.0426	1.305	2.3028	0	2.5419	1.3797	0.137	1.9608
chr12	122449097	0.678	24.75	6.52e-07	2.36e-05	0.3552	0.4583	0.2132	1.958	2.121	0.241	3.8877	3.3403	0.342233	3.614
chr15	38469694	-0.26	24.75	6.54e-07	2.37e-05	0.0592	0.0833	0.2132	2.175	1.212	0.12	1.8691	2.1784	0.118567	2.02375
chr4	186426311	-1.36	24.74	6.57e-07	2.37e-05	0	0.0417	0.0426	0.435	0.4242	0.12	1.271	0.7988	0.0281	1.0349
chr17	13897446	-0.105	24.71	6.65e-07	2.4e-05	0.0592	0.25	0.1279	1.523	1.9392	0	2.9158	1.5249	0.1457	2.22035
chrX	12992901	-0.887	24.69	6.72e-07	2.42e-05	0.0592	0.0417	0.0853	1.088	1.6968	0	1.7195	1.0166	0.0620667	1.36805
chr8	38486511	-0.877	24.67	6.79e-07	2.44e-05	0.1184	0.0417	0.0426	0.435	1.515	0.12	2.0934	0.6535	0.0675667	1.37345
chr17	73622813	1.36	24.66	6.82e-07	2.44e-05	0.5328	0.5416	0.6822	5.873	8.9083	0.12	5.0839	6.2449	0.585533	5.6644
chr6	150683363	1.22	24.65	6.88e-07	2.46e-05	0.0592	0.5833	0.4264	4.35	4.3026	0	5.682	5.083	0.3563	5.3825
chr12	100534158	-1.13	24.64	6.9e-07	2.46e-05	0	0.0833	0.0426	0.435	0.5454	0	1.4953	0.8714	0.0419667	1.18335
chr5	14982619	0.604	24.63	6.93e-07	2.46e-05	0.592	0.1666	0.1279	2.175	4.9087	0.241	4.5605	2.3963	0.2955	3.4784
chr7	89534594	0.121	24.64	6.92e-07	2.46e-05	0.1184	0.2916	0.1705	0.87	2.3634	0.12	2.9158	2.1784	0.1935	2.5471
chr4	129985731	-0.241	24.63	6.95e-07	2.46e-05	0	0.0833	0.2132	0.653	1.1514	0.361	2.5419	1.5975	0.0988333	2.0697
chr1	111987436	-1.12	24.62	6.97e-07	2.46e-05	0	0.125	0	1.958	1.3332	0	1.57	0.7988	0.0416667	1.1844
chr4	89183374	-0.769	24.62	6.99e-07	2.46e-05	0.1184	0.0833	0	0.87	0.909	0.12	1.4205	1.5249	0.0672333	1.4727
chr1	8395328	-0.00251	24.61	7.02e-07	2.47e-05	0.2368	0.2083	0.1279	1.088	2.1816	0.241	3.3643	1.3071	0.191	2.3357
chr15	72743857	0.464	24.59	7.1e-07	2.48e-05	0.1776	0.375	0.2132	1.305	2.8482	0.481	4.7101	1.6701	0.255267	3.1901
chr8	101353416	-1.09	24.59	7.09e-07	2.48e-05	0	0.0833	0.0426	0.435	0.6666	0.241	1.271	1.1618	0.0419667	1.2164
chr1	182868891	0.352	24.57	7.18e-07	2.5e-05	0.4144	0.2083	0.1705	1.523	3.333	0	3.7382	2.1058	0.2644	2.922
chr1	85773018	-0.213	24.56	7.19e-07	2.5e-05	0.0592	0.2083	0.1279	1.958	1.3332	0	2.841	1.3071	0.1318	2.07405
chr1	205244915	0.27	24.56	7.21e-07	2.51e-05	0.0592	0.1666	0.3411	2.828	5.0299	0.842	3.2148	2.4689	0.188967	2.84185
chr4	169414191	-0.966	24.55	7.24e-07	2.51e-05	0.0592	0.0833	0.0426	0.435	0.3636	0	1.8691	0.7261	0.0617	1.2976
chr21	29252141	-0.761	24.54	7.27e-07	2.52e-05	0.1184	0	0.0426	2.175	0.9696	0	1.0467	1.9606	0.0536667	1.50365
chrX	128395314	-0.75	24.53	7.3e-07	2.52e-05	0.0592	0.125	0.0426	1.305	1.6362	0	2.3924	0.5809	0.0756	1.48665
chr1	202614878	-0.0877	24.52	7.36e-07	2.52e-05	0.1184	0.125	0.1705	0.87	2.9088	0	3.3643	1.1618	0.137967	2.26305
chr5	158546054	-0.105	24.52	7.36e-07	2.52e-05	0.0592	0.2916	0.0853	1.088	1.1514	0	2.6915	1.7428	0.145367	2.21715
chr6	152719771	-0.684	24.53	7.33e-07	2.52e-05	0.1184	0.0833	0.0426	1.523	0.303	0	1.4953	1.5975	0.0814333	1.5464
chr7	122835331	0.451	24.51	7.41e-07	2.54e-05	0.1184	0.25	0.3411	2.61	4.7875	0.601	3.9624	2.3963	0.2365	3.17935
chr21	23051801	-1.2	24.49	7.46e-07	2.55e-05	0.0592	0.0417	0	1.088	0.3636	0	0.9719	1.3071	0.0336333	1.1395
chr5	105262544	0.153	24.43	7.69e-07	2.62e-05	0.0592	0.1666	0.2132	1.088	1.8786	0.601	4.0372	1.3071	0.146333	2.67215
chr4	151863708	-0.294	24.42	7.75e-07	2.63e-05	0	0.0833	0.2132	1.958	2.727	0.12	2.3177	1.6701	0.0988333	1.9939
chr9	117128684	-0.149	24.42	7.75e-07	2.63e-05	0.1184	0.1666	0.1705	0.87	0.9696	0.12	2.7662	1.5249	0.151833	2.14555
chr11	120676406	0.234	24.41	7.81e-07	2.63e-05	0.0592	0.2083	0.2985	1.305	1.9392	0	3.2148	2.3237	0.188667	2.76925
chr12	68520771	-0.635	24.41	7.81e-07	2.63e-05	0.0592	0.125	0.0853	0.653	0.909	0.12	1.7943	1.3797	0.0898333	1.587
chr20	35365678	-0.579	24.41	7.78e-07	2.63e-05	0.0592	0.0417	0.1279	2.393	3.4542	0.12	2.3924	0.944	0.0762667	1.6682
chr4	101136951	-0.688	24.4	7.84e-07	2.64e-05	0	0.1666	0.0426	0.218	0.7272	0	1.7195	1.3797	0.0697333	1.5496
chr15	99255735	0.9	24.38	7.89e-07	2.65e-05	0.5328	0.4583	0.3411	3.045	5.3935	0.481	4.7848	3.4855	0.444067	4.13515
chr14	60223641	-0.97	24.36	8.01e-07	2.68e-05	0.0592	0.0833	0.0426	0.87	0.4848	0.241	1.4953	1.0892	0.0617	1.29225
chr5	172402461	-0.458	24.35	8.03e-07	2.68e-05	0.2368	0.0417	0.0426	0.653	0.8484	0.12	2.0186	1.5249	0.107033	1.77175
chr6	138855906	-1.95	24.35	8.03e-07	2.68e-05	0	0	0	0.87	0.303	0	0.5233	0.944	0	0.73365
chr5	67425253	0.157	24.35	8.04e-07	2.68e-05	0	0.2916	0.1705	1.74	1.8786	0.481	3.2896	2.0332	0.154033	2.6614
chr12	99892839	-0.183	24.3	8.22e-07	2.73e-05	0	0.25	0.0853	1.523	2.7876	0.12	2.2429	2.0332	0.111767	2.13805
chr21	36775958	-0.562	24.3	8.23e-07	2.73e-05	0.1776	0.1666	0	0.435	1.818	0	2.6167	0.6535	0.114733	1.6351
chr11	7516708	0.848	24.3	8.25e-07	2.73e-05	0.1776	0.4583	0.4264	2.828	3.939	0.241	4.2615	3.9212	0.3541	4.09135
chr4	74360106	-0.618	24.23	8.53e-07	2.81e-05	0	0.0417	0.1705	1.088	0.9696	0.12	1.7943	1.4523	0.0707333	1.6233
chr3	24854981	-0.382	24.22	8.6e-07	2.82e-05	0.1184	0.2083	0.0426	1.088	1.0302	0.361	2.0934	1.5975	0.1231	1.84545
chr4	38300028	-1.35	24.22	8.59e-07	2.82e-05	0	0.0417	0.0426	1.088	0.606	0	1.57	0.5083	0.0281	1.03915
chr5	113696274	-0.271	24.22	8.59e-07	2.82e-05	0.1184	0.125	0.1279	0.435	0.6666	0	3.0653	0.944	0.123767	2.00465
chr16	6619301	-1.08	24.2	8.68e-07	2.84e-05	0	0.0417	0.0853	0	0.303	0.241	1.57	0.8714	0.0423333	1.2207
chr11	92562436	-0.36	24.18	8.76e-07	2.86e-05	0.0592	0.2083	0	0.87	0.7878	0.12	1.7943	2.0332	0.0891667	1.91375
chr1	21531441	-0.535	24.17	8.8e-07	2.86e-05	0	0.1666	0.0853	1.088	1.3938	0	2.4672	0.944	0.0839667	1.7056
chr4	47549066	-1.13	24.18	8.78e-07	2.86e-05	0	0.0833	0.0426	1.305	0.4848	0.12	1.271	1.0892	0.0419667	1.1801
chr7	2837298	-0.485	24.18	8.78e-07	2.86e-05	0	0.1666	0.0853	0.87	0.9696	0.12	1.6448	1.888	0.0839667	1.7664
chr5	113709944	-0.601	24.15	8.9e-07	2.88e-05	0.0592	0.1666	0.0426	0.653	1.3332	0.241	1.7195	1.5249	0.0894667	1.6222
chr1	165780554	0.66	24.14	8.97e-07	2.9e-05	0.2368	0.375	0.3837	1.74	5.5147	0.12	3.9624	3.1951	0.331833	3.57875
chrX	12805563	0.661	24.12	9.05e-07	2.92e-05	0.2368	0.375	0.3837	1.74	3.333	0.241	4.0372	3.1224	0.331833	3.5798
chr2	75562168	-1.03	24.11	9.09e-07	2.92e-05	0	0.0417	0.0853	0.87	1.0908	0	1.7943	0.7261	0.0423333	1.2602
chr1	98058824	-1.57	24.1	9.16e-07	2.94e-05	0	0.0417	0	0.435	0.5454	0	0.7476	1.0892	0.0139	0.9184
chr13	74451971	-2.2	24.04	9.44e-07	3.02e-05	0	0	0	0.218	0.1212	0	0.6729	0.5809	0	0.6269
chr6	144002081	-2.2	24.04	9.44e-07	3.02e-05	0	0	0	0.87	0.0606	0.12	0.6729	0.5809	0	0.6269
chr10	127270569	0.663	24.02	9.55e-07	3.05e-05	0.4736	0.25	0.2985	2.175	3.939	0	3.8129	3.3403	0.3407	3.5766
chr19	38093754	-0.49	24	9.61e-07	3.06e-05	0.1184	0.125	0.0853	1.523	1.1514	0	1.7195	1.7428	0.109567	1.73115
chr7	105645035	1.03	23.98	9.71e-07	3.09e-05	0.3552	0.3333	0.5969	6.09	8.7265	0.12	5.5325	3.6307	0.428467	4.5816
chr15	58832051	0.211	23.95	9.88e-07	3.14e-05	0.1184	0.25	0.2558	1.088	3.333	0.241	3.4391	1.9606	0.208067	2.69985
chr3	135146769	1.44	23.92	1e-06	3.17e-05	0.3552	0.7916	0.5543	3.263	8.6053	0.241	8.3735	3.7034	0.567033	6.03845
chr8	129238914	0.0618	23.91	1.01e-06	3.19e-05	0.2368	0.2916	0.1279	2.393	2.1816	0	3.14	1.6701	0.218767	2.40505
chr4	74980218	-0.522	23.9	1.02e-06	3.21e-05	0.0592	0.1666	0.0853	0.87	2.0604	0.241	1.8691	1.5249	0.1037	1.697
chr12	79767515	-0.0721	23.89	1.02e-06	3.21e-05	0	0.125	0.2558	0.653	1.6968	0.12	2.6915	1.888	0.126933	2.28975
chr11	128913625	-0.482	23.88	1.02e-06	3.21e-05	0.1184	0.0833	0.1279	5.873	4.7875	0.12	2.3177	1.1618	0.109867	1.73975
chr12	102291176	-0.264	23.87	1.03e-06	3.24e-05	0.1776	0.25	0.0426	0.653	1.515	0.361	2.5419	1.3797	0.156733	1.9608
chr3	65581986	-0.994	23.85	1.04e-06	3.25e-05	0	0	0.1279	0.87	0.5454	0.12	1.1214	1.4523	0.0426333	1.28685
chr4	77666806	-0.0483	23.84	1.05e-06	3.27e-05	0.1776	0.125	0.1705	1.74	0.6666	0.12	3.4391	1.1618	0.1577	2.30045
chr9	22945188	-0.624	23.84	1.05e-06	3.27e-05	0	0.1666	0.0426	1.523	0.303	0	1.4953	1.7428	0.0697333	1.61905
chr10	114082504	0.293	23.8	1.07e-06	3.28e-05	0.2368	0.2916	0.2132	2.393	4.4238	0.361	4.0372	1.5975	0.2472	2.81735
chr10	44489218	-0.466	23.81	1.06e-06	3.28e-05	0.1184	0.1666	0.0853	0.653	1.9392	0.12	2.3924	1.0892	0.123433	1.7408
chr14	64286576	-0.244	23.81	1.06e-06	3.28e-05	0.1776	0.1666	0.1279	2.61	4.9087	0	2.4672	1.5249	0.157367	1.99605
chr4	1144341	-2.29	23.8	1.07e-06	3.28e-05	0	0	0	0.218	0.1212	0.12	0.8224	0.3631	0	0.59275
chr5	150203578	-0.0839	23.8	1.07e-06	3.28e-05	0.1776	0.1666	0.1705	1.958	1.5756	0.12	3.0653	1.3797	0.171567	2.2225
chr6	4684041	-0.112	23.81	1.06e-06	3.28e-05	0.2368	0.25	0.0853	1.958	2.1816	0.12	2.9905	1.3071	0.1907	2.1488
chr8	39808935	1.68	23.8	1.07e-06	3.28e-05	0	0.7916	0.3837	5.438	5.7571	0.241	9.1211	5.9544	0.391767	7.53775
chr8	81153284	-0.405	23.82	1.06e-06	3.28e-05	0.1184	0.0417	0.1279	0.653	1.3938	0	2.841	0.8714	0.096	1.8562
chr7	2866921	0.776	23.79	1.07e-06	3.28e-05	0.1776	0.1666	0.4264	1.958	4.4238	0.361	5.8315	2.1784	0.256867	4.00495
chr12	77717768	0.256	23.78	1.08e-06	3.29e-05	0.1184	0.375	0.1705	1.088	1.9392	0.481	3.14	2.3963	0.2213	2.76815
chr17	22672854	-0.365	23.78	1.08e-06	3.29e-05	0.1184	0.2083	0.0853	0.218	2.121	0.722	2.5419	1.1618	0.137333	1.85185
chr9	2372014	-0.284	23.78	1.08e-06	3.29e-05	0.1184	0.1666	0.1279	1.088	0.909	0	2.841	1.0892	0.137633	1.9651
chr1	183770799	0.154	23.77	1.08e-06	3.3e-05	0.1776	0.4166	0.0853	1.74	1.3938	0.481	3.7382	1.3797	0.2265	2.55895
chr7	111588081	-0.0324	23.75	1.09e-06	3.32e-05	0.1184	0.25	0.1705	0.87	3.8178	0.241	2.9158	1.6701	0.179633	2.29295
chr12	114739833	0.538	23.73	1.11e-06	3.36e-05	0.4144	0.3333	0.1279	3.48	4.7269	0.12	3.2148	3.4129	0.291867	3.31385
chr7	107213791	0.337	23.72	1.11e-06	3.36e-05	0.1776	0.0417	0.2132	2.393	2.424	0	4.9344	1.1618	0.144167	3.0481
chr8	102519971	1.03	23.69	1.13e-06	3.41e-05	0.5328	0.6249	0.3837	4.568	7.5751	0.12	5.9063	3.0498	0.5138	4.47805
chr10	78928804	0.173	23.68	1.14e-06	3.42e-05	0	0.125	0.2132	1.088	3.1512	0.12	4.3363	1.1618	0.112733	2.74905
chr4	173786891	-1.82	23.66	1.15e-06	3.46e-05	0	0.0417	0	0	0.303	0	1.0467	0.5083	0.0139	0.7775
chr17	4160394	-0.723	23.65	1.16e-06	3.46e-05	0.1776	0.0417	0	1.088	1.1514	0.481	1.4205	1.5975	0.0731	1.509
chr4	60975821	-2.2	23.64	1.16e-06	3.46e-05	0	0	0	0.653	0.3636	0	0.5981	0.6535	0	0.6258
chr4	74132641	-0.389	23.64	1.16e-06	3.46e-05	0.0592	0.125	0.1705	0.435	1.0302	0.241	2.0186	1.6701	0.118233	1.84435
chrX	117602256	-2.2	23.64	1.16e-06	3.46e-05	0	0	0	0.653	0.4848	0	0.5981	0.6535	0	0.6258
chr13	101953901	-0.44	23.63	1.17e-06	3.47e-05	0	0.25	0	1.305	1.0302	0.241	2.0934	1.5249	0.0833333	1.80915
chrX	129159328	-0.319	23.62	1.17e-06	3.48e-05	0.1776	0.0417	0.1279	1.088	1.5756	0	1.57	2.3237	0.115733	1.94685
chr2	19539721	-0.595	23.62	1.17e-06	3.48e-05	0.0592	0.0833	0.1279	0.435	0.909	0.241	2.2429	1.0166	0.0901333	1.62975
chr2	135313904	-0.517	23.61	1.18e-06	3.49e-05	0.0592	0.125	0.1279	1.958	1.4544	0.12	2.2429	1.1618	0.104033	1.70235
chr7	50544201	0.37	23.61	1.18e-06	3.49e-05	0.1184	0.2083	0.3837	2.175	3.2118	0.241	3.3643	2.6141	0.2368	2.9892
chr9	116389191	-1.46	23.59	1.19e-06	3.51e-05	0.0592	0.0417	0	0	0.5454	0.241	1.1214	0.7988	0.0336333	0.9601
chr3	70204186	-0.13	23.55	1.22e-06	3.58e-05	0.2368	0	0.0853	0	0.7878	0	3.7382	0.7261	0.107367	2.23215
chr4	101158358	-1.04	23.52	1.23e-06	3.62e-05	0	0.125	0	1.74	0.909	0.12	1.1962	1.3071	0.0416667	1.25165
chr20	33259653	0.0313	23.52	1.24e-06	3.63e-05	0.0592	0.3333	0.1279	2.175	3.3936	0.361	3.0653	1.7428	0.173467	2.40405
chr3	112928601	-0.972	23.5	1.25e-06	3.65e-05	0	0.0833	0.0853	0.653	0.5454	0	1.4953	1.0892	0.0562	1.29225
chr1	233639121	0.654	23.48	1.26e-06	3.66e-05	0.0592	0.125	0.2985	1.088	2.727	0.12	6.2053	1.3797	0.1609	3.7925
chr20	43107771	-1.22	23.49	1.26e-06	3.66e-05	0	0.0833	0.0426	0	1.0908	0.12	1.4953	0.7261	0.0419667	1.1107
chr21	28734284	0.0488	23.49	1.25e-06	3.66e-05	0.0592	0.2083	0.2558	1.523	0.7272	0.12	2.7662	2.1058	0.174433	2.436
chr8	48810181	1.65	23.49	1.26e-06	3.66e-05	0.4144	0.9999	0.6822	5.22	10.7263	0	6.953	6.8984	0.698833	6.9257
chr10	12613421	-0.391	23.46	1.28e-06	3.69e-05	0.1184	0.0833	0.1279	3.915	4.1814	0	2.841	0.8714	0.109867	1.8562
chr3	69068951	0.504	23.46	1.27e-06	3.69e-05	0.3552	0.25	0.2985	2.828	3.2724	0.361	4.3363	2.1058	0.301233	3.22105
chr9	73068434	-0.438	23.46	1.28e-06	3.69e-05	0	0.125	0.1705	0.218	0.7878	0.12	1.7195	1.888	0.0985	1.80375
chr21	43024691	0.92	23.45	1.29e-06	3.7e-05	0.6513	0.4999	0.2985	3.045	7.1509	0.241	5.0839	3.1951	0.483233	4.1395
chr2	67527453	-0.923	23.43	1.3e-06	3.72e-05	0	0.1666	0	1.088	0.6666	0	1.57	1.0892	0.0555333	1.3296
chr6	137536981	-1.46	23.43	1.29e-06	3.72e-05	0	0.0417	0.0426	0.218	0.3636	0.12	1.1962	0.7261	0.0281	0.96115
chr9	22291431	-1.36	23.43	1.29e-06	3.72e-05	0	0.0417	0.0426	0.435	0.2424	0.12	0.8972	1.1618	0.0281	1.0295
chr15	52176694	-0.256	23.41	1.31e-06	3.73e-05	0.0592	0.2083	0	1.088	0.303	0.361	1.6448	2.4689	0.0891667	2.05685
chr15	53024371	-1.46	23.41	1.31e-06	3.73e-05	0	0.0833	0	1.523	2.121	0	1.1214	0.7988	0.0277667	0.9601
chr16	21516788	-0.266	23.42	1.3e-06	3.73e-05	0.1776	0.0417	0.1705	0.653	1.8786	0.12	2.5419	1.4523	0.129933	1.9971
chr18	8289186	-1.51	23.41	1.31e-06	3.73e-05	0.0592	0.0417	0	0.218	1.3332	0	1.4205	0.4357	0.0336333	0.9281
chr2	226414468	-0.221	23.39	1.32e-06	3.74e-05	0.1184	0.1666	0.1705	0.87	1.4544	0.12	2.6167	1.4523	0.151833	2.0345
chr3	12426928	-0.323	23.4	1.32e-06	3.74e-05	0.1184	0.0833	0.1705	0.653	0.6666	0.12	2.6167	1.2345	0.124067	1.9256
chr4	159937198	-0.9	23.38	1.33e-06	3.76e-05	0.0592	0.125	0.0426	0.87	1.4544	0.12	1.8691	0.7988	0.0756	1.33395
chr1	165933769	0.172	23.35	1.35e-06	3.81e-05	0.3552	0.2916	0.1279	1.958	3.3936	0.722	3.5886	1.5249	0.258233	2.55675
chr12	61637584	-0.702	23.34	1.36e-06	3.81e-05	0.0592	0.125	0.0853	0.653	0.7272	0.12	1.6448	1.3797	0.0898333	1.51225
chr4	188368271	-0.762	23.35	1.35e-06	3.81e-05	0.1184	0.125	0.0426	0.653	0.9696	0.12	1.8691	1.0166	0.0953333	1.44285
chrX	25647066	-1.47	23.34	1.35e-06	3.81e-05	0	0.0417	0.0426	0.435	0.606	0.12	1.1214	0.7988	0.0281	0.9601
chr1	106620766	-1.31	23.31	1.38e-06	3.87e-05	0	0.0417	0.0426	2.393	0.7272	0.12	0.8224	1.3071	0.0281	1.06475
chr3	62058241	-0.396	23.3	1.38e-06	3.87e-05	0.0592	0.0417	0.2132	0.87	0.909	0.12	2.1681	1.5249	0.1047	1.8465
chr5	66967851	-0.186	23.3	1.39e-06	3.88e-05	0.0592	0.0833	0.2558	0.653	1.8786	0.481	2.4672	1.7428	0.132767	2.105
chr7	158218776	-0.82	23.29	1.39e-06	3.88e-05	0.0592	0.1666	0	1.523	0.909	0.12	1.6448	1.1618	0.0752667	1.4033
chr15	43219421	0.275	23.28	1.4e-06	3.9e-05	0.0592	0.125	0.3837	1.958	4.1814	0.481	3.4391	2.2511	0.1893	2.8451
chr14	64148106	-1.52	23.27	1.41e-06	3.9e-05	0	0.0833	0	0.435	0.4848	0	1.4205	0.4357	0.0277667	0.9281
chr6	79642148	-1.81	23.27	1.41e-06	3.9e-05	0.0592	0	0	1.088	0.8484	0	1.1214	0.4357	0.0197333	0.77855
chr4	12472321	-0.0611	23.25	1.42e-06	3.95e-05	0	0.25	0.1705	1.088	1.0908	0.241	2.6915	1.888	0.140167	2.28975
chr12	63109196	-0.54	23.23	1.44e-06	3.98e-05	0.1776	0.125	0.0426	2.175	1.6362	0.12	1.7943	1.5249	0.115067	1.6596
chr2	112380351	-0.194	23.22	1.44e-06	3.98e-05	0	0.1666	0.2132	1.74	1.6362	0	2.1681	2.0332	0.1266	2.10065
chr3	37310388	-0.52	23.22	1.44e-06	3.98e-05	0.0592	0.0833	0.1705	2.61	1.1514	0.241	1.7943	1.5975	0.104333	1.6959
chr18	22599634	-1.17	23.21	1.45e-06	3.99e-05	0	0.0417	0.0853	1.305	0.909	0	1.4205	0.8714	0.0423333	1.14595
chr11	11562371	0.122	23.21	1.45e-06	3.99e-05	0	0.25	0.2132	3.48	5.9389	0.241	3.4391	1.7428	0.1544	2.59095
chr3	29929471	-0.734	23.2	1.46e-06	4e-05	0.0592	0.125	0.0853	0	0.3636	0.241	1.7943	1.1618	0.0898333	1.47805
chr1	197073478	1.34	23.18	1.48e-06	4.03e-05	0.296	0.8332	0.0426	0.435	3.939	0.241	5.5325	6.1723	0.3906	5.8524
chr17	77703917	1.27	23.18	1.48e-06	4.03e-05	0.4736	0.6249	0.6822	7.396	11.1505	0	5.5325	5.0104	0.593567	5.27145
chr6	36425254	0.341	23.17	1.49e-06	4.05e-05	0.1184	0.4999	0.0853	1.74	2.5452	0.12	3.5886	2.2511	0.234533	2.91985
chr1	242892754	-0.765	23.14	1.51e-06	4.11e-05	0.0592	0.1666	0.0426	1.305	0.7272	0.12	1.9438	0.944	0.0894667	1.4439
chr10	113537786	-0.316	23.08	1.55e-06	4.2e-05	0.0592	0.1666	0.1705	0.435	1.0908	0.361	2.3177	1.5249	0.1321	1.9213
chr10	22795928	-0.661	23.08	1.55e-06	4.2e-05	0	0.2083	0.0426	0.435	0.9696	0.12	2.0934	1.0166	0.0836333	1.555
chr1	19626621	-1.81	23.09	1.55e-06	4.2e-05	0.0592	0	0	1.088	0.7878	0.12	0.9719	0.5809	0.0197333	0.7764
chr5	42497605	0.746	23.08	1.55e-06	4.2e-05	0.296	0.2916	0.5116	3.915	2.5452	0.241	4.2615	3.2677	0.3664	3.7646
chr21	35031404	-0.293	23.07	1.56e-06	4.22e-05	0.1184	0.25	0.0853	1.74	1.5756	0.12	2.841	1.0166	0.151233	1.9288
chr7	75716837	-0.0224	23.06	1.57e-06	4.24e-05	0.3552	0.2083	0.0853	6.743	5.4541	0.481	3.0653	1.4523	0.216267	2.2588
chr14	59169138	-0.0356	23.05	1.58e-06	4.25e-05	0.3552	0.1666	0.0853	2.175	1.9392	0	2.7662	1.7428	0.202367	2.2545
chr13	44326947	0.627	23.01	1.62e-06	4.32e-05	0.1184	0.375	0.3411	1.305	3.3936	0.241	4.9344	2.1784	0.278167	3.5564
chr21	38434268	-1.04	23	1.62e-06	4.32e-05	0.1184	0.0417	0.0426	0.653	0.4242	0	1.57	0.8714	0.0675667	1.2207
chr2	28823098	-1.09	23.01	1.61e-06	4.32e-05	0.0592	0.0833	0.0426	0.87	1.1514	0.12	1.57	0.7988	0.0617	1.1844
chr15	25317531	-0.205	22.95	1.66e-06	4.44e-05	0.1776	0.2083	0.1279	1.958	1.3938	0.241	2.3177	1.7428	0.171267	2.03025
chr3	121757831	1.75	22.93	1.68e-06	4.49e-05	0.1776	0.6666	0.938	6.525	10.4839	0.241	9.8687	5.3735	0.594067	7.6211
chr2	147962041	0.000366	22.9	1.71e-06	4.55e-05	0.1776	0.2083	0.2132	1.523	2.121	0	2.3924	2.2511	0.1997	2.32175
chr11	11562518	0.0306	22.85	1.75e-06	4.65e-05	0	0.1666	0.2558	3.48	4.6663	0.241	3.2148	1.6701	0.1408	2.44245
chr1	183411731	-1.89	22.84	1.76e-06	4.66e-05	0	0.0417	0	0	0.2424	0.241	1.1214	0.3631	0.0139	0.74225
chr8	96182486	0.128	22.84	1.76e-06	4.66e-05	0.1776	0.25	0.1279	1.088	1.9392	0.481	2.0186	3.1224	0.185167	2.5705
chrX	17721051	-1.13	22.82	1.78e-06	4.71e-05	0.0592	0.125	0	1.305	1.1514	0.12	1.7195	0.5809	0.0614	1.1502
chr14	99011451	-0.369	22.78	1.82e-06	4.79e-05	0	0.0833	0.2132	1.088	1.3332	0	2.3924	1.3797	0.0988333	1.88605
chr5	49986821	-0.732	22.78	1.81e-06	4.79e-05	0.0592	0.1666	0.0426	1.088	0.7878	0.12	1.6448	1.3071	0.0894667	1.47595
chr3	99386921	-2.39	22.77	1.83e-06	4.8e-05	0	0	0	0	0.0606	0	0.7476	0.3631	0	0.55535
chr8	108696076	-2.39	22.76	1.84e-06	4.82e-05	0	0	0	0.218	1.0302	0.361	0.8224	0.2905	0	0.55645
chr18	50016476	-0.604	22.75	1.84e-06	4.84e-05	0.0592	0	0.1705	0.435	0.3636	0	2.0934	1.1618	0.0765667	1.6276
chr12	45473118	-0.476	22.75	1.85e-06	4.84e-05	0.0592	0	0.1705	0.435	1.3332	0	2.5419	1.0166	0.0765667	1.77925
chr3	33219598	0.373	22.73	1.87e-06	4.88e-05	0.296	0.1666	0.3411	0.87	3.03	0.601	3.5139	2.3963	0.2679	2.9551
chr10	16684591	-0.758	22.72	1.88e-06	4.89e-05	0.0592	0.125	0.0426	0.87	0.606	0	1.271	1.6701	0.0756	1.47055
chrX	53117711	0.806	22.72	1.88e-06	4.89e-05	0.296	0.2916	0.5969	3.915	5.1511	0.12	3.6634	4.139	0.394833	3.9012
chr20	9004451	-0.935	22.71	1.89e-06	4.9e-05	0.1184	0.0833	0.0426	0	1.3938	0.12	1.6448	0.944	0.0814333	1.2944
chr7	11234921	-0.0686	22.71	1.89e-06	4.9e-05	0.2368	0.0417	0.2132	4.785	2.6058	0.241	2.4672	2.0332	0.1639	2.2502
chr12	32501901	-0.769	22.7	1.9e-06	4.91e-05	0.0592	0.125	0.0853	0.218	0.6666	0.12	1.7195	1.1618	0.0898333	1.44065
chr2	171911298	-0.814	22.69	1.9e-06	4.93e-05	0.1184	0.0417	0.0853	1.74	0.4242	0	2.0186	0.7988	0.0818	1.4087
chr15	79484328	-1.09	22.67	1.92e-06	4.96e-05	0.0592	0.0833	0.0426	2.61	0.909	0.361	1.7943	0.5809	0.0617	1.1876
chr5	114854444	0.0443	22.67	1.93e-06	4.97e-05	0.296	0.2083	0.1705	1.958	2.9088	0.481	2.7662	1.9606	0.224933	2.3634
chr16	83505604	-0.901	22.64	1.95e-06	5e-05	0.1776	0	0.0426	0	1.4544	0.241	1.8691	0.7988	0.0734	1.33395
chr2	211981621	-1.1	22.64	1.96e-06	5e-05	0.0592	0.0833	0.0426	1.305	0.909	0.241	1.3457	1.0166	0.0617	1.18115
chr2	38219858	-0.513	22.65	1.94e-06	5e-05	0.1184	0.0417	0.1705	0.435	1.0302	0	1.7943	1.5975	0.1102	1.6959
chr3	89628781	-1.62	22.64	1.95e-06	5e-05	0.0592	0	0	0.653	0.3636	0	0.6729	1.0892	0.0197333	0.88105
chr6	111380431	-1.1	22.64	1.96e-06	5e-05	0.0592	0.0833	0.0426	0.435	0.303	0.722	1.3457	1.0166	0.0617	1.18115
chr6	25438353	1.34	22.64	1.95e-06	5e-05	0.296	0.25	0.8954	6.308	6.6055	0.12	7.1773	4.2117	0.480467	5.6945
chr9	14690618	-1.05	22.63	1.96e-06	5e-05	0.0592	0.0417	0.0853	1.088	0.9696	0.361	1.4205	1.0166	0.0620667	1.21855
chr2	192505401	-0.361	22.62	1.97e-06	5.02e-05	0	0.125	0.1705	2.828	1.1514	0	1.271	2.5415	0.0985	1.90625
chr12	92429931	-1.4	22.62	1.98e-06	5.03e-05	0.0592	0.0417	0	0	0.3636	0.12	0.8972	1.0892	0.0336333	0.9932
chr11	120417174	0.0169	22.6	2e-06	5.07e-05	0	0.2916	0.1705	2.61	1.8786	0.12	2.7662	2.0332	0.154033	2.3997
chr1	203934844	0.464	22.59	2e-06	5.07e-05	0.1184	0.25	0.3837	2.175	2.5452	0.241	4.1867	2.1784	0.2507	3.18255
chr18	55727251	-1.9	22.59	2.01e-06	5.08e-05	0	0.0417	0	1.088	0.3636	0	0.8972	0.5809	0.0139	0.73905
chr20	21918381	-1.27	22.58	2.02e-06	5.1e-05	0	0.0833	0.0426	0.653	0.4242	0.12	1.1962	0.944	0.0419667	1.0701
chr4	95656261	-0.799	22.56	2.03e-06	5.12e-05	0	0.0833	0.1279	0.87	0.4242	0.12	1.271	1.5975	0.0704	1.43425
chr1	112986301	-1.26	22.56	2.04e-06	5.13e-05	0.0592	0.0417	0.0426	0.653	0.7272	0.12	1.6448	0.5083	0.0478333	1.07655
chr1	112874531	-0.591	22.54	2.06e-06	5.18e-05	0.1776	0.0417	0.0853	0.87	1.2726	0.241	1.4953	1.7428	0.101533	1.61905
chr5	75879271	0.932	22.52	2.08e-06	5.19e-05	0.1184	0.4583	0.5543	2.828	3.4542	0.361	4.5605	4.0664	0.377	4.31345
chr6	109017308	0.247	22.52	2.08e-06	5.19e-05	0.3552	0.3333	0.1705	0.87	2.3634	0	3.4391	1.888	0.286333	2.66355
chr6	11396411	0.165	22.53	2.07e-06	5.19e-05	0.0592	0.25	0.2558	2.393	2.5452	0	3.5886	1.6701	0.188333	2.62935
chr7	36193153	0.365	22.53	2.07e-06	5.19e-05	0.5328	0.25	0.1279	1.74	2.2422	0.12	3.7382	2.0332	0.303567	2.8857
chrX	76834306	-1.42	22.52	2.08e-06	5.2e-05	0	0.0417	0.0426	0.435	0.4242	0.12	0.8224	1.1618	0.0281	0.9921
chr15	83675451	0.96	22.51	2.09e-06	5.21e-05	0.7105	0.4999	0.3411	4.35	6.6661	0	5.6072	2.832	0.517167	4.2196
chr1	114779448	-0.0317	22.49	2.11e-06	5.25e-05	0.0592	0.2916	0.1705	1.958	0.8484	0.962	2.9905	1.5975	0.173767	2.294
chr3	184966087	1.65	22.49	2.11e-06	5.25e-05	0.296	0.9166	0.6822	6.743	8.1205	0.481	9.794	4.2117	0.6316	7.00285
chr12	71734128	0.229	22.47	2.14e-06	5.25e-05	0.0592	0.3333	0.1705	1.523	1.3332	0.361	2.3177	3.1951	0.187667	2.7564
chr16	70048341	-1.08	22.47	2.14e-06	5.25e-05	0.1184	0.0417	0.0426	0.653	0.4848	0.361	1.57	0.7988	0.0675667	1.1844
chr1	68783141	-0.097	22.47	2.14e-06	5.25e-05	0.1184	0.2083	0.1705	1.088	0.6666	0.12	1.8691	2.5415	0.165733	2.2053
chr2	242689136	-0.676	22.47	2.14e-06	5.25e-05	0	0.0417	0.1705	1.958	0.7878	0.12	2.0186	1.0892	0.0707333	1.5539
chr3	120988144	-0.551	22.48	2.13e-06	5.25e-05	0.1184	0.2083	0.0426	1.74	1.9998	0	2.6167	0.6535	0.1231	1.6351
chr3	42561151	0.723	22.47	2.14e-06	5.25e-05	0.296	0.3333	0.469	1.958	3.0906	0	4.6353	2.7594	0.3661	3.69735
chr20	55781918	0.204	22.46	2.15e-06	5.26e-05	0.2368	0.1666	0.2558	0.435	4.1208	0	3.8129	1.5249	0.219733	2.6689
chr6	86679201	-1.44	22.46	2.15e-06	5.26e-05	0.1184	0	0	0.653	0.4242	0	1.1214	0.7988	0.0394667	0.9601
chr1	159960266	0.59	22.45	2.15e-06	5.27e-05	0.2368	0.3333	0.3837	3.263	2.9694	0.481	4.5605	2.2511	0.317933	3.4058
chr2	135637544	-0.866	22.44	2.17e-06	5.29e-05	0.0592	0.125	0.0426	0.87	1.2726	0.12	1.3457	1.3797	0.0756	1.3627
chr9	33868848	-0.684	22.44	2.17e-06	5.29e-05	0.1776	0.0417	0.0853	1.088	1.818	0	1.7943	1.2345	0.101533	1.5144
chr18	50206598	-0.205	22.43	2.18e-06	5.3e-05	0.0592	0.125	0.2558	1.958	0.7272	0.241	1.7943	2.3237	0.146667	2.059
chr2	236114621	-1.31	22.43	2.18e-06	5.3e-05	0.0592	0.0417	0.0426	0	0.4848	0.12	1.3457	0.7261	0.0478333	1.0359
chr8	48810375	1.57	22.43	2.18e-06	5.3e-05	0.3552	0.9999	0.6396	4.35	9.4537	0	6.5791	6.5353	0.6649	6.5572
chr7	90173745	0.955	22.42	2.19e-06	5.32e-05	0.1776	0.2916	0.6396	3.045	5.8783	0.481	5.6072	3.1951	0.3696	4.40115
chr21	42965397	0.294	22.41	2.2e-06	5.33e-05	0.4144	0.2083	0.2132	1.523	2.6664	0	3.3643	2.1784	0.278633	2.77135
chr21	43024811	0.814	22.41	2.21e-06	5.33e-05	0.6513	0.4583	0.2558	2.61	6.0601	0.361	4.4858	3.1951	0.455133	3.84045
chr4	87978468	-0.528	22.4	2.22e-06	5.35e-05	0.0592	0.2083	0.0853	1.305	1.2726	0.361	2.2429	1.0892	0.1176	1.66605
chr10	77463441	0.58	22.35	2.27e-06	5.47e-05	0.4144	0.2083	0.3837	2.61	3.8178	0	3.7382	2.9772	0.335467	3.3577
chr20	9004596	-1.14	22.34	2.28e-06	5.49e-05	0.0592	0.0833	0.0426	0	1.2726	0.361	1.4205	0.8714	0.0617	1.14595
chr1	148807373	-0.231	22.33	2.3e-06	5.51e-05	0.296	0.125	0.0853	1.088	2.5452	0.12	2.2429	1.7428	0.168767	1.99285
chr13	88398951	0.259	22.33	2.3e-06	5.51e-05	0.0592	0.375	0.2132	1.305	2.3634	0	3.5886	1.9606	0.2158	2.7746
chr1	85112664	-0.674	22.33	2.3e-06	5.51e-05	0.1184	0.125	0.0853	0.218	0.5454	0.241	1.7943	1.2345	0.109567	1.5144
chr13	42396629	1.57	22.3	2.33e-06	5.57e-05	0.296	0.9582	0.6396	4.568	6.3631	0.481	8.7473	4.4295	0.631267	6.5884
chr2	171244481	-0.821	22.3	2.33e-06	5.57e-05	0	0.1666	0.0426	0.87	1.5756	0.12	2.3177	0.5083	0.0697333	1.413
chr5	157104948	-0.42	22.3	2.33e-06	5.57e-05	0.0592	0.0417	0.2132	1.305	0.9696	0.12	2.3177	1.3071	0.1047	1.8124
chr3	129286136	0.26	22.29	2.34e-06	5.58e-05	0.3552	0.4166	0.1279	0.87	3.5754	0.361	3.7382	1.5975	0.2999	2.66785
chr19	45659814	0.315	22.28	2.36e-06	5.6e-05	0.0592	0.25	0.3837	3.045	5.0299	0.12	2.7662	2.9772	0.230967	2.8717
chr20	15225861	-1.89	22.28	2.36e-06	5.6e-05	0	0.0417	0	0	0.5454	0.12	1.271	0.2178	0.0139	0.7444
chr5	81342451	-1.01	22.23	2.42e-06	5.73e-05	0	0.0417	0.1279	0.435	0.1818	0	1.3457	1.1618	0.0565333	1.25375
chr5	93723421	0.839	22.22	2.43e-06	5.76e-05	0.1184	0.1666	0.469	2.61	3.333	0	6.3549	2.0332	0.251333	4.19405
chr10	80172631	1.04	22.21	2.44e-06	5.76e-05	0.296	0.375	0.6822	5.873	8.4235	0.481	5.6072	3.5581	0.451067	4.58265
chr5	147501588	0.297	22.18	2.48e-06	5.84e-05	0.1184	0.4166	0.2132	0.87	1.6968	0.12	3.4391	2.1784	0.2494	2.80875
chr6	36425381	0.087	22.18	2.48e-06	5.84e-05	0.0592	0.4166	0.0853	1.305	2.0604	0.12	2.9905	1.9606	0.187033	2.47555
chr7	101372015	0.833	22.18	2.49e-06	5.85e-05	0.1184	0.7499	0.1705	3.698	5.1511	0	5.4577	2.6141	0.346267	4.0359
chr1	8053724	-1.07	22.17	2.49e-06	5.85e-05	0.1776	0.0417	0	0.653	1.4544	0.12	1.6448	0.7261	0.0731	1.18545
chr2	129575381	-0.796	22.14	2.54e-06	5.95e-05	0.1184	0.0833	0.0853	1.305	3.333	0.12	1.8691	0.944	0.0956667	1.40655
chr3	109611521	-0.959	22.13	2.54e-06	5.96e-05	0.1776	0.0833	0	1.088	0.4848	0.12	1.7943	0.7261	0.0869667	1.2602
chr3	24855174	-0.672	22.13	2.55e-06	5.97e-05	0.1184	0.1666	0.0426	0.435	0.8484	0.481	1.7195	1.3071	0.1092	1.5133
chr16	45468079	-0.351	22.1	2.58e-06	6.03e-05	0.1184	0.2083	0.1279	1.305	2.727	0.241	2.1681	1.5249	0.151533	1.8465
chr6	116487636	-0.433	22.09	2.6e-06	6.05e-05	0.1776	0.1666	0.0426	1.088	0.4848	0	1.7195	1.8154	0.128933	1.76745
chrX	81527701	-2.03	22.07	2.63e-06	6.12e-05	0	0	0	0.218	0.0606	0	0.3738	1.0166	0	0.6952
chr1	48691316	-0.61	22.07	2.63e-06	6.12e-05	0.0592	0.2083	0.0426	1.088	0.303	0.241	1.7195	1.4523	0.103367	1.5859
chr8	79285168	-0.891	22.06	2.64e-06	6.12e-05	0.1184	0.0417	0.0853	0.435	0.909	0.12	1.7943	0.8714	0.0818	1.33285
chr3	57933701	-0.686	22.05	2.65e-06	6.14e-05	0.1184	0.1666	0	0.653	1.5756	0.12	1.57	1.4523	0.095	1.51115
chr1	222141081	0.644	22.04	2.67e-06	6.16e-05	0.1184	0.375	0.3411	3.263	4.4238	0	5.3082	1.888	0.278167	3.5981
chr3	103872771	-0.982	22.04	2.67e-06	6.16e-05	0.0592	0.125	0.0426	1.088	0.6666	0	1.4953	1.0166	0.0756	1.25595
chr3	181108444	-0.502	22.04	2.67e-06	6.16e-05	0.0592	0.125	0.1705	1.088	0.9696	0.241	1.7943	1.5975	0.118233	1.6959
chr3	59566981	0.599	22.04	2.67e-06	6.16e-05	0.4736	0.4999	0.1705	1.523	2.727	0.12	5.4577	1.2345	0.381333	3.3461
chr6	49740708	0.154	22.02	2.7e-06	6.21e-05	0	0.25	0.2558	3.045	2.4846	0.361	3.4391	1.8154	0.1686	2.62725
chr1	164059881	-0.183	22.01	2.72e-06	6.24e-05	0.1776	0.2916	0.0853	0.653	1.0908	0	3.2148	0.8714	0.184833	2.0431
chr9	14017331	0.565	22	2.72e-06	6.24e-05	0.3552	0.2083	0.4264	2.828	4.6056	0.12	3.8877	2.7594	0.329967	3.32355
chr21	36800461	-0.471	21.99	2.73e-06	6.26e-05	0.296	0.0417	0	1.088	1.6968	0	1.9438	1.5249	0.112567	1.73435
chr10	34955214	0.462	21.99	2.75e-06	6.28e-05	0.0592	0.375	0.2985	2.828	3.5148	0.12	4.2615	2.1058	0.244233	3.18365
chr5	79742196	-0.723	21.97	2.77e-06	6.31e-05	0.2368	0.0417	0	2.175	1.8786	0	1.6448	1.3071	0.0928333	1.47595
chr4	95656391	-0.738	21.96	2.78e-06	6.35e-05	0.0592	0.0833	0.1279	0.87	0.4848	0.12	1.3457	1.5975	0.0901333	1.4716
chr6	7110071	-1.63	21.95	2.8e-06	6.37e-05	0.0592	0.0417	0	0.218	0.3636	0	1.1214	0.5809	0.0336333	0.85115
chr1	60666661	-0.445	21.94	2.82e-06	6.4e-05	0.1184	0.0833	0.1279	0.653	0.5454	0.361	2.841	0.7261	0.109867	1.78355
chr5	54051624	-0.494	21.94	2.82e-06	6.4e-05	0.1184	0.0833	0.1705	0.653	0.7878	0	2.0186	1.3797	0.124067	1.69915
chr19	56084934	0.202	21.9	2.88e-06	6.53e-05	0.1776	0.1666	0.2985	3.045	4.4238	0.361	3.7382	1.5975	0.214233	2.66785
chr7	122626611	-0.3	21.88	2.9e-06	6.57e-05	0.0592	0.2083	0.1705	1.088	1.6968	0.12	2.2429	1.5975	0.146	1.9202
chr13	108430867	0.459	21.87	2.92e-06	6.59e-05	0.1184	0.1666	0.3411	1.088	3.9996	0	4.9344	1.5249	0.2087	3.22965
chr10	73678641	0.426	21.86	2.94e-06	6.63e-05	0.1776	0.4166	0.2985	3.263	4.6056	0.241	3.5886	2.4689	0.297567	3.02875
chr15	55715256	-1.18	21.84	2.96e-06	6.67e-05	0.0592	0.0833	0.0426	0	0.2424	0	1.4953	0.7261	0.0617	1.1107
chr1	148253411	-1.18	21.81	3.01e-06	6.77e-05	0.0592	0.0833	0.0426	3.045	0.3636	0	1.4205	0.7988	0.0617	1.10965
chr22	39458818	0.389	21.81	3.02e-06	6.78e-05	0.1776	0.125	0.3837	2.175	4.7269	0	4.1867	1.888	0.228767	3.03735
chr2	226572901	-2.5	21.8	3.03e-06	6.78e-05	0	0	0	0.653	0.4848	0	0.7476	0.2905	0	0.51905
chr5	42894834	-0.0622	21.8	3.02e-06	6.78e-05	0.1184	0.25	0.2132	0.218	1.5756	0	2.6915	1.7428	0.193867	2.21715
chr18	18319927	0.472	21.79	3.04e-06	6.8e-05	0.0592	0.375	0.2558	1.305	5.7571	0	4.8596	1.5975	0.23	3.22855
chr5	66580456	-0.0179	21.79	3.04e-06	6.8e-05	0.296	0.25	0.1279	1.305	1.6968	0.12	2.5419	1.9606	0.224633	2.25125
chr5	76470688	0.451	21.78	3.05e-06	6.81e-05	0.1184	0.2083	0.2558	4.568	3.0906	0.12	5.3829	1.0892	0.194167	3.23605
chr18	22891616	-0.289	21.77	3.07e-06	6.84e-05	0.1184	0.0417	0.2132	0.653	0.7878	0.241	2.6915	1.2345	0.124433	1.963
chr10	76390549	-0.041	21.77	3.08e-06	6.86e-05	0.2368	0.25	0.1705	3.698	3.6966	0.241	2.9905	1.4523	0.2191	2.2214
chr16	48773941	-1.24	21.75	3.11e-06	6.89e-05	0.0592	0	0	0.87	0.1818	0	0.4486	1.8154	0.0197333	1.132
chr4	144053831	-1.01	21.75	3.1e-06	6.89e-05	0.0592	0.1666	0	0.87	1.0908	0	1.6448	0.7988	0.0752667	1.2218
chr5	142113195	0.194	21.75	3.1e-06	6.89e-05	0.2368	0.2916	0.2558	3.48	3.333	0	3.2896	1.888	0.2614	2.5888
chr7	26419764	0.114	21.75	3.11e-06	6.89e-05	0.1776	0.25	0.2558	1.74	3.7572	0.722	3.2896	1.6701	0.2278	2.47985
chr6	35677841	0.00306	21.74	3.13e-06	6.91e-05	0.296	0	0.0853	1.523	1.1514	0	4.1867	0.6535	0.1271	2.4201
chr7	130620239	0.475	21.73	3.13e-06	6.91e-05	0.4736	0.3333	0.2558	3.045	7.4539	0	3.9624	2.1784	0.354233	3.0704
chr3	24150584	0.429	21.72	3.15e-06	6.93e-05	0.1184	0.4166	0.2985	1.088	2.9088	0.241	3.2896	2.832	0.277833	3.0608
chr15	43891574	-0.529	21.72	3.15e-06	6.94e-05	0.1184	0.1666	0.0853	1.305	1.6362	0	1.6448	1.6701	0.123433	1.65745
chr4	10955101	-0.619	21.7	3.19e-06	7e-05	0.1184	0.1666	0.0853	1.305	2.0604	0.12	2.0186	1.0892	0.123433	1.5539
chr10	12613526	-0.536	21.7	3.2e-06	7.01e-05	0.1184	0.0833	0.1279	4.133	3.9996	0	2.5419	0.7988	0.109867	1.67035
chr15	74652281	-0.55	21.68	3.21e-06	7.04e-05	0	0.125	0.1279	2.393	1.3938	0.241	1.1214	2.2511	0.0843	1.68625
chr10	1357211	0.591	21.67	3.23e-06	7.05e-05	0.4736	0.1666	0.2132	2.175	3.2118	0.12	5.682	1.2345	0.284467	3.45825
chr15	59501551	-0.935	21.67	3.23e-06	7.05e-05	0.0592	0.125	0.0426	0.218	0.6666	0.12	2.1681	0.4357	0.0756	1.3019
chr20	5694955	-0.0185	21.67	3.24e-06	7.05e-05	0	0.125	0.2558	1.088	2.9088	0.241	3.4391	1.3071	0.126933	2.3731
chr8	87498507	0.35	21.68	3.23e-06	7.05e-05	0.2368	0.0833	0.3411	3.263	4.6663	0.12	4.112	1.8154	0.2204	2.9637
chr17	46341801	0.626	21.66	3.26e-06	7.09e-05	0.4144	0.375	0.3837	3.698	8.1811	0.481	4.0372	2.7594	0.391033	3.3983
chr5	95351326	-0.619	21.65	3.27e-06	7.1e-05	0.1184	0.1666	0.0853	1.088	0.9696	0	1.9438	1.1618	0.123433	1.5528
chr10	73678796	0.318	21.64	3.28e-06	7.1e-05	0.296	0.4583	0.1705	2.828	4.1208	0.241	3.4391	2.1058	0.308267	2.77245
chr14	80902509	0.404	21.64	3.28e-06	7.1e-05	0.4736	0.4166	0.1279	1.523	5.2117	0.241	3.5139	2.3237	0.339367	2.9188
chr18	5236234	-0.345	21.65	3.28e-06	7.1e-05	0.1184	0.2083	0.1279	0	1.0908	0	2.6915	1.0166	0.151533	1.85405
chr2	121429724	-0.101	21.64	3.29e-06	7.1e-05	0.1776	0.2083	0.1705	1.958	2.424	0.241	1.9438	2.3963	0.185467	2.17005
chr2	207841468	-0.47	21.63	3.3e-06	7.12e-05	0	0.25	0	1.958	0.909	0.12	1.7195	1.8154	0.0833333	1.76745
chr5	116246384	-1.53	21.63	3.3e-06	7.12e-05	0	0.0417	0.0426	0.435	1.0302	0.12	0.8224	1.0166	0.0281	0.9195
chr17	7900667	0.822	21.62	3.32e-06	7.14e-05	0.1776	0.4166	0.469	1.958	5.0905	0.12	5.5325	2.4689	0.3544	4.0007
chr1	176630406	-1.57	21.62	3.33e-06	7.14e-05	0.0592	0	0.0426	0.218	0.0606	0.12	1.1214	0.6535	0.0339333	0.88745
chr22	44584174	-0.186	21.62	3.33e-06	7.14e-05	0.296	0.0417	0.1279	1.523	1.515	0.12	2.9905	1.1618	0.1552	2.07615
chr9	110592024	0.203	21.62	3.32e-06	7.14e-05	0.1776	0.125	0.3411	1.74	3.8178	0.12	3.5139	1.8154	0.214567	2.66465
chr18	14079963	-0.239	21.61	3.34e-06	7.16e-05	0.296	0.0417	0.1279	1.523	2.1816	0.241	2.3924	1.5975	0.1552	1.99495
chr18	21869176	-0.612	21.6	3.35e-06	7.16e-05	0.1184	0.0833	0.1279	0.435	0.2424	0	1.4205	1.7428	0.109867	1.58165
chr5	33523281	-0.664	21.6	3.36e-06	7.16e-05	0	0.2083	0.0426	0.87	0.9696	0.361	1.57	1.5249	0.0836333	1.54745
chr5	180623455	0.722	21.59	3.38e-06	7.2e-05	0.2368	0.5833	0.3411	2.828	5.8177	0.481	4.4858	2.832	0.387067	3.6589
chr5	147501461	0.417	21.57	3.4e-06	7.24e-05	0.1184	0.4583	0.2558	1.088	1.8786	0.12	3.8129	2.2511	0.2775	3.032
chr1	95334341	-1.37	21.55	3.45e-06	7.33e-05	0	0.0833	0.0426	0.435	1.0302	0.361	1.4205	0.5809	0.0419667	1.0007
chr10	120059701	-1.37	21.55	3.45e-06	7.33e-05	0	0.0833	0.0426	0.218	0.6666	0	1.1962	0.7988	0.0419667	0.9975
chr1	182598881	-0.588	21.53	3.48e-06	7.36e-05	0.1184	0.125	0.1279	1.088	1.212	0.361	1.8691	1.3071	0.123767	1.5881
chr14	34088136	-2.5	21.53	3.49e-06	7.36e-05	0	0	0	0.435	1.7574	0.12	0.5981	0.4357	0	0.5169
chr2	195936671	-2.5	21.53	3.49e-06	7.36e-05	0	0	0	0.653	0.4242	0	0.5981	0.4357	0	0.5169
chrY	20600311	-2.5	21.53	3.49e-06	7.36e-05	0	0	0	0	0	0.12	0.5981	0.4357	0	0.5169
chr6	35801615	1.02	21.5	3.53e-06	7.44e-05	0.7697	0.375	0.3411	3.698	3.03	0.241	6.7287	2.1784	0.495267	4.45355
chr17	59560006	-0.697	21.49	3.55e-06	7.47e-05	0.1184	0	0.1279	0.435	1.515	0	2.1681	0.8714	0.0821	1.51975
chr6	134835686	-1.13	21.5	3.55e-06	7.47e-05	0.1184	0.0833	0	0.87	0.909	0.12	1.271	1.0166	0.0672333	1.1438
chr6	159149661	-1.96	21.46	3.62e-06	7.6e-05	0.0592	0	0	0	0.3636	0	1.1214	0.2905	0.0197333	0.70595
chr15	31384671	-0.909	21.43	3.67e-06	7.7e-05	0	0.0833	0.1279	0	0.1212	0.361	1.271	1.3797	0.0704	1.32535
chr12	126165741	-1.63	21.43	3.68e-06	7.7e-05	0.0592	0.0417	0	0.218	0.7878	0.12	0.9719	0.7261	0.0336333	0.849
chr20	10587544	0.332	21.41	3.71e-06	7.76e-05	0.1184	0.4999	0.1279	0.87	1.6968	0	3.14	2.6141	0.248733	2.87705
chr1	95608699	0.356	21.41	3.72e-06	7.76e-05	0.4144	0.2916	0.2558	3.48	3.0906	0.361	3.3643	2.3237	0.3206	2.844
chr22	43419757	0.348	21.4	3.73e-06	7.78e-05	0.1776	0.375	0.2985	1.305	4.1814	0.12	2.9158	2.832	0.2837	2.8739
chr1	81472771	-0.833	21.39	3.75e-06	7.8e-05	0.0592	0.1666	0.0426	0.218	0.3636	0	2.2429	0.5083	0.0894667	1.3756
chr18	61724821	-1.18	21.39	3.75e-06	7.8e-05	0.0592	0.0833	0.0426	0	0.606	0.12	1.7195	0.5083	0.0617	1.1139
chr20	10790356	-1.09	21.39	3.75e-06	7.8e-05	0.0592	0.125	0	0.87	1.0302	0.12	1.1962	1.1618	0.0614	1.179
chr7	26419881	-0.0335	21.38	3.77e-06	7.83e-05	0.1776	0.1666	0.2558	0.87	2.8482	0.481	2.9158	1.5975	0.2	2.25665
chr6	94707111	-0.107	21.37	3.8e-06	7.87e-05	0.0592	0.2916	0.0853	2.828	2.3028	0.241	1.8691	2.5415	0.145367	2.2053
chr17	24979301	-0.53	21.32	3.89e-06	8.05e-05	0.1776	0.1666	0.0853	0.87	1.0302	0	2.3177	0.944	0.143167	1.63085
chr5	77426908	-0.329	21.32	3.9e-06	8.05e-05	0.1184	0.2916	0.0853	2.393	1.2726	0.361	2.5419	1.1618	0.1651	1.85185
chr1	112185554	-0.149	21.29	3.94e-06	8.13e-05	0.1776	0.0833	0.2558	2.61	2.121	0.241	2.5419	1.6701	0.172233	2.106
chr15	30055493	2.04	21.27	3.99e-06	8.22e-05	0.2368	0.9582	1.4497	10.006	17.9984	0.722	8.822	9.3673	0.881567	9.09465
chr7	129795993	0.0815	21.27	4e-06	8.23e-05	0.3552	0.25	0.1279	3.045	4.3632	0.241	2.5419	2.2511	0.244367	2.3965
chr2	62505777	-0.494	21.24	4.05e-06	8.33e-05	0.2368	0.125	0.0853	1.305	3.5754	0.241	2.1681	1.1618	0.149033	1.66495
chr5	124361561	-1.97	21.24	4.05e-06	8.33e-05	0	0.0417	0	0.653	0.303	0.12	0.7476	0.6535	0.0139	0.70055
chr16	70185511	-0.147	21.22	4.09e-06	8.39e-05	0.296	0.125	0.1279	2.828	1.7574	0.361	2.0186	2.1784	0.182967	2.0985
chr11	7511186	-0.0132	21.21	4.11e-06	8.4e-05	0.296	0.0833	0.2132	1.088	2.727	0.241	2.9905	1.5975	0.1975	2.294
chr18	55398031	-1.23	21.21	4.11e-06	8.4e-05	0.0592	0.0833	0.0426	0.218	1.1514	0.241	1.4953	0.6535	0.0617	1.0744
chr3	74696541	-1.23	21.21	4.11e-06	8.4e-05	0.0592	0.0833	0.0426	1.523	0.4242	0.241	1.4953	0.6535	0.0617	1.0744
chr7	25626533	0.155	21.21	4.12e-06	8.4e-05	0.592	0.2083	0	1.523	4.6056	0.361	4.0372	0.944	0.266767	2.4906
chr14	58345441	-1.47	21.19	4.16e-06	8.42e-05	0.0592	0.0833	0	0.218	0.5454	0.12	1.3457	0.5083	0.0475	0.927
chr1	57026576	0.809	21.19	4.16e-06	8.42e-05	0.2368	0.5833	0.4264	3.045	4.0602	0.361	4.2615	3.4855	0.4155	3.8735
chr21	45677571	-0.594	21.19	4.15e-06	8.42e-05	0.1776	0.0417	0.1279	0.218	0.4242	0	2.0934	1.0892	0.115733	1.5913
chr5	61718561	-1.64	21.2	4.15e-06	8.42e-05	0	0.0417	0.0426	0.435	0.1212	0	0.9719	0.7261	0.0281	0.849
chr6	53668531	-1.31	21.19	4.17e-06	8.42e-05	0.0592	0.0417	0.0426	0.653	0.1818	0.12	1.7195	0.3631	0.0478333	1.0413
chr7	157358951	0.95	21.2	4.14e-06	8.42e-05	0.3552	0.3333	0.7248	5.438	19.0892	0.241	4.5605	3.9212	0.4711	4.24085
chr9	134954538	-0.171	21.19	4.16e-06	8.42e-05	0	0.125	0.2985	1.523	6.1813	0	2.3924	1.8154	0.141167	2.1039
chr10	106081471	-0.148	21.16	4.22e-06	8.52e-05	0.1776	0.25	0.1705	0.87	1.6968	0	2.7662	1.3797	0.199367	2.07295
chr18	19072254	-0.398	21.16	4.22e-06	8.52e-05	0.0592	0	0.2132	1.305	2.8482	0.241	2.6167	1.0892	0.0908	1.85295
chr19	50938266	1.05	21.16	4.23e-06	8.52e-05	0.4736	0.8332	0.3837	2.393	4.242	0	5.3082	3.6307	0.5635	4.46945
chr7	122825791	-1.32	21.15	4.24e-06	8.53e-05	0	0.0833	0.0426	1.523	0.5454	0.12	0.9719	1.0892	0.0419667	1.03055
chr6	114097761	-0.598	21.13	4.3e-06	8.63e-05	0.1184	0.0833	0.1279	0.87	1.212	0	2.3924	0.7988	0.109867	1.5956
chr6	137909391	-1.47	21.12	4.31e-06	8.63e-05	0.0592	0.0833	0	0.435	0.303	0.361	1.271	0.5809	0.0475	0.92595
chr6	160478481	0.515	21.12	4.31e-06	8.63e-05	0.1184	0.2916	0.3411	0.435	1.7574	0.241	5.0091	1.5975	0.250367	3.3033
chr9	99978001	-0.583	21.12	4.3e-06	8.63e-05	0.1184	0.0833	0.1279	0.653	0.7878	0.12	1.271	1.9606	0.109867	1.6158
chr4	77844478	-0.0797	21.11	4.33e-06	8.65e-05	0.4144	0.1666	0.0853	2.175	2.3028	0.241	2.9905	1.3071	0.2221	2.1488
chr7	22357094	-0.419	21.09	4.38e-06	8.75e-05	0.0592	0.1666	0.1705	0.435	1.4544	0	2.3924	1.1618	0.1321	1.7771
chr6	106624246	0.034	21.08	4.4e-06	8.77e-05	0.2368	0.2083	0.2558	1.523	2.1816	0.12	2.7662	1.888	0.233633	2.3271
chr4	135769881	-2.05	21.08	4.41e-06	8.78e-05	0	0.0417	0	0.218	0.0606	0	1.0467	0.2905	0.0139	0.6686
chr6	7633411	-1.31	21.08	4.42e-06	8.78e-05	0.0592	0	0.0853	1.523	1.3332	0.12	1.1962	0.8714	0.0481667	1.0338
chr16	3543361	0.189	21.06	4.44e-06	8.82e-05	0.2368	0.25	0.2985	0.87	1.515	0.12	2.4672	2.6867	0.261767	2.57695
chr7	45697531	-0.864	21.05	4.46e-06	8.85e-05	0.1184	0.1666	0	0.435	0.4242	0.12	1.57	1.0892	0.095	1.3296
chr2	223369868	0.276	21.04	4.49e-06	8.9e-05	0.5328	0.25	0.0853	0.87	1.9998	0	4.6353	0.7988	0.289367	2.71705
chr11	27097426	-1.08	21.02	4.54e-06	8.98e-05	0.0592	0.0417	0.0853	0.218	0.3636	0.12	1.7943	0.5809	0.0620667	1.1876
chr3	35426081	-2.39	21.02	4.54e-06	8.98e-05	0	0	0	0	0.1212	0.12	0.4486	0.6535	0	0.55105
chr19	18670686	1.01	21.02	4.55e-06	8.99e-05	0.4144	0.3333	0.7248	6.961	9.6355	0	5.1586	3.7034	0.490833	4.431
chr10	100267671	-1.42	21.01	4.57e-06	9.01e-05	0	0.0833	0.0426	0.435	0.7878	0	1.271	0.6535	0.0419667	0.96225
chr16	76006401	-0.065	21	4.6e-06	9.05e-05	0	0.1666	0.2985	2.393	1.6362	0.12	2.6915	1.8154	0.155033	2.25345
chr21	41815586	-0.378	21	4.6e-06	9.05e-05	0	0.125	0.2132	0.87	1.0302	0	2.4672	1.2345	0.112733	1.85085
chr2	3849458	0.451	20.99	4.63e-06	9.08e-05	0	0.4583	0.2132	0.87	2.3634	0.241	3.6634	2.6867	0.223833	3.17505
chr6	63197881	-1.09	20.98	4.64e-06	9.1e-05	0.1184	0.125	0	0.435	0.303	0	1.57	0.7261	0.0811333	1.14805
chr5	172371395	0.776	20.96	4.68e-06	9.18e-05	0.1184	0.6666	0.0853	2.175	3.2118	0.241	3.7382	4.139	0.2901	3.9386
chr9	13478118	-0.986	20.95	4.71e-06	9.22e-05	0.0592	0.0833	0.0853	0.218	1.0908	0	1.1962	1.3071	0.0759333	1.25165
chr3	23859804	-0.766	20.93	4.75e-06	9.29e-05	0	0.0833	0.1705	1.523	0.5454	0.12	1.6448	1.2345	0.0846	1.43965
chr15	90871589	0.0839	20.93	4.77e-06	9.31e-05	0.296	0.3333	0.1705	0.435	2.424	0.12	3.2148	1.5249	0.2666	2.36985
chr15	99248331	-0.122	20.92	4.78e-06	9.31e-05	0.2368	0.1666	0.2132	2.61	2.4846	0.12	2.4672	1.7428	0.205533	2.105
chr6	168977083	0.469	20.92	4.79e-06	9.31e-05	0.3552	0.2916	0.3837	1.305	2.424	0.12	3.6634	2.4689	0.3435	3.06615
chr21	33163471	-1.7	20.89	4.86e-06	9.45e-05	0.0592	0.0417	0	0.87	0.4848	0.361	0.9719	0.6535	0.0336333	0.8127
chr18	20470991	0.0485	20.88	4.9e-06	9.5e-05	0.1184	0.2916	0.2558	1.305	2.8482	0	2.7662	1.9606	0.221933	2.3634
chr21	35618606	-1.02	20.87	4.9e-06	9.5e-05	0.0592	0.0833	0.0853	1.088	3.2724	0.12	1.7195	0.7261	0.0759333	1.2228
chr3	120999716	-0.399	20.88	4.9e-06	9.5e-05	0.2368	0.25	0.0426	0.87	0.3636	0.12	2.3924	1.0892	0.176467	1.7408
chr17	43388087	0.886	20.86	4.94e-06	9.56e-05	0.7105	0.25	0.3837	2.393	5.8783	0	5.1586	2.9772	0.448067	4.0679
chr3	47460384	-0.524	20.84	5e-06	9.65e-05	0.2368	0.125	0.0853	0.653	1.9392	0	2.1681	1.0892	0.149033	1.62865
chr14	24493501	0.195	20.82	5.06e-06	9.76e-05	0.2368	0.0833	0.3837	3.263	2.3634	0.12	2.841	2.3963	0.2346	2.61865
chr1	205250119	0.579	20.81	5.06e-06	9.76e-05	0.2368	0.375	0.4264	1.305	2.8482	0.361	4.3363	2.3237	0.346067	3.33
chr1	37737594	-0.307	20.8	5.1e-06	9.82e-05	0.296	0.25	0	1.74	2.0604	0	2.3924	1.3071	0.182	1.84975
chr1	2332344	0.642	20.79	5.13e-06	9.87e-05	0.3552	0.4999	0.3411	2.393	6.4843	0.12	3.4391	3.4129	0.398733	3.426
chr12	94161551	-1.7	20.77	5.17e-06	9.91e-05	0	0.0833	0	0.87	0.5454	0.241	0.9719	0.6535	0.0277667	0.8127
chr18	22512171	-0.802	20.78	5.16e-06	9.91e-05	0.1776	0.125	0.0426	0	1.6968	0.361	1.7943	0.944	0.115067	1.36915
chr5	147271390	1.77	20.77	5.17e-06	9.91e-05	0.296	1.2499	0.7248	4.568	5.2723	0.241	8.1492	6.8258	0.7569	7.4875
chr8	92077531	-1.42	20.76	5.21e-06	9.98e-05	0.0592	0.0833	0	1.088	0.303	0.241	1.0467	0.8714	0.0475	0.95905
chr13	106187577	0.506	20.7	5.38e-06	0.000103	0.4144	0.4166	0.2985	1.958	4.3026	0.12	4.2615	1.9606	0.3765	3.11105
chr15	94680505	0.218	20.7	5.38e-06	0.000103	0.2368	0.2083	0.2558	1.74	1.1514	0.12	4.112	1.2345	0.233633	2.67325
chr11	4934446	-1.35	20.69	5.4e-06	0.000103	0.0592	0.0417	0	1.305	0.4848	0.12	0.6729	1.3797	0.0336333	1.0263
chr20	55694206	-0.677	20.69	5.4e-06	0.000103	0.1184	0.0833	0.1279	0.218	0.7878	0.12	1.3457	1.6701	0.109867	1.5079
chr8	134627604	-0.91	20.66	5.49e-06	0.000104	0.1184	0.0833	0.0853	0.435	2.0604	0	1.57	1.0166	0.0956667	1.2933
chr16	50249451	-0.488	20.64	5.53e-06	0.000105	0.1184	0.0417	0.2132	1.523	1.4544	0	2.0186	1.3797	0.124433	1.69915
chr8	22935968	0.938	20.64	5.54e-06	0.000105	1.0657	0.4583	0.1279	4.35	5.0905	0.722	6.2801	1.888	0.550633	4.08405
chr11	12048691	0.317	20.64	5.55e-06	0.000105	0.4736	0.4583	0.1279	4.785	7.1509	0.481	3.9624	1.4523	0.353267	2.70735
chr12	92660528	-0.0838	20.63	5.57e-06	0.000105	0.296	0.0833	0.2132	0.87	1.6968	0.241	2.3177	2.0332	0.1975	2.17545
chr16	22131008	-0.406	20.63	5.58e-06	0.000105	0.1776	0.25	0.0853	0.435	1.4544	0.241	2.4672	1.0166	0.170967	1.7419
chr2	180428011	-1.65	20.63	5.56e-06	0.000105	0	0.0417	0.0426	0.435	0.2424	0	0.8224	0.8714	0.0281	0.8469
chr9	96810568	-1.07	20.63	5.57e-06	0.000105	0.0592	0.0833	0.0853	1.523	1.4544	0	1.4205	0.944	0.0759333	1.18225
chr18	54053011	-0.164	20.62	5.6e-06	0.000105	0.0592	0.125	0.2558	1.305	1.8786	0.12	2.9905	1.2345	0.146667	2.1125
chr6	5112921	-0.24	20.62	5.61e-06	0.000106	0.1776	0.2083	0.1705	0.218	0.4242	0.12	2.0186	1.888	0.185467	1.9533
chr12	102291381	-1.13	20.6	5.65e-06	0.000106	0.0592	0.0417	0.0853	0.435	0.8484	0.361	1.7195	0.5809	0.0620667	1.1502
chr6	6633741	-0.305	20.6	5.66e-06	0.000106	0.0592	0.2083	0.1705	0.218	1.6968	0.12	1.6448	2.1784	0.146	1.9116
chr2	169091736	-1.41	20.59	5.68e-06	0.000106	0.0592	0.0417	0.0426	0.653	0.7878	0.12	1.4953	0.4357	0.0478333	0.9655
chr12	93510134	0.0379	20.59	5.69e-06	0.000107	0.0592	0.3333	0.2132	1.088	3.03	0	3.0653	1.6701	0.2019	2.3677
chr1	169899261	-1.22	20.57	5.74e-06	0.000107	0.1184	0.0417	0.0426	0.435	0.6666	0	1.57	0.5809	0.0675667	1.07545
chr12	102769251	-1.03	20.57	5.75e-06	0.000107	0.0592	0.0833	0.0853	0.435	0.4242	0.241	1.1962	1.2345	0.0759333	1.21535
chr12	90948734	-0.811	20.56	5.79e-06	0.000108	0.0592	0.0417	0.1279	0.87	0.9696	0	2.1681	0.6535	0.0762667	1.4108
chr2	220771981	-0.189	20.55	5.82e-06	0.000109	0.1776	0.125	0.2558	1.305	1.4544	0.12	2.0186	2.0332	0.186133	2.0259
chr3	45555291	0.0264	20.53	5.86e-06	0.000109	0	0.1666	0.2985	0.87	1.5756	0.361	3.2896	1.5249	0.155033	2.40725
chr14	90827301	0.198	20.53	5.87e-06	0.000109	0.3552	0.2083	0.2558	1.305	3.0906	0	2.5419	2.6141	0.2731	2.578
chr3	189892778	-0.837	20.53	5.88e-06	0.000109	0	0.1666	0.0853	1.958	2.3028	0	1.9438	0.7988	0.0839667	1.3713
chr10	93358504	-0.00125	20.52	5.91e-06	0.00011	0.1184	0.25	0.2558	1.958	1.8786	0.12	3.0653	1.5249	0.208067	2.2951
chr10	60429278	0.183	20.51	5.93e-06	0.00011	0.1184	0.3333	0.2558	2.175	1.818	0.241	3.6634	1.5249	0.235833	2.59415
chr16	1636228	0.488	20.49	5.98e-06	0.000111	0.3552	0.375	0.3411	1.523	3.03	0.361	2.9905	3.1951	0.3571	3.0928
chr6	134993463	0.546	20.46	6.09e-06	0.000112	0.1184	0.2916	0.3411	1.523	3.8178	0.12	5.3082	1.4523	0.250367	3.38025
chr1	48643841	-0.978	20.43	6.18e-06	0.000114	0	0.125	0.0853	0.435	0.4242	0.12	1.8691	0.6535	0.0701	1.2613
chr12	80544528	-0.809	20.42	6.23e-06	0.000115	0.1776	0	0.0853	1.523	0.4848	0.361	1.271	1.5249	0.0876333	1.39795
chr5	126165361	-1.1	20.41	6.27e-06	0.000115	0.1184	0.0833	0.0426	0.218	0.1818	0.241	1.7195	0.5809	0.0814333	1.1502
chrX	69085135	0.996	20.41	6.27e-06	0.000115	0	0.4999	0.5116	2.393	4.7269	0.361	4.7848	4.3569	0.337167	4.57085
chr7	95017581	0.724	20.4	6.29e-06	0.000116	0.1776	0.6666	0.2985	3.48	7.0903	0.241	4.8596	2.4689	0.3809	3.66425
chr10	14654227	1.21	20.38	6.33e-06	0.000116	0.1776	0.7499	0.5543	3.48	5.2723	0.241	6.8782	3.4129	0.493933	5.14555
chr4	2586731	-2.61	20.38	6.33e-06	0.000116	0	0	0	0	0.0606	0	0.8224	0.1452	0	0.4838
chr6	142739081	-1.96	20.38	6.35e-06	0.000116	0.0592	0	0	0.435	0.1818	0	0.6729	0.7261	0.0197333	0.6995
chr6	160482536	-1.12	20.34	6.47e-06	0.000118	0.1184	0	0.0853	0.435	0.606	0	1.4205	0.8714	0.0679	1.14595
chr9	14468091	-1.23	20.34	6.49e-06	0.000119	0	0.1666	0	1.088	1.5756	0	1.3457	0.7988	0.0555333	1.07225
chr6	6694386	-1.28	20.33	6.51e-06	0.000119	0.0592	0.0833	0.0426	0.218	1.0302	0	1.57	0.5083	0.0617	1.03915
chr15	99251753	0.808	20.3	6.6e-06	0.00012	0.3552	0.4166	0.5116	4.35	6.3631	0.12	5.2334	2.4689	0.4278	3.85115
chr7	68964301	-1.02	20.3	6.61e-06	0.00012	0.0592	0.125	0.0426	0.87	0.4848	0.12	2.0934	0.3631	0.0756	1.22825
chr5	76660617	0.0997	20.3	6.63e-06	0.00012	0.4736	0.0833	0.1279	2.61	4.9693	0.241	3.5139	1.3797	0.228267	2.4468
chr3	65792311	-2.14	20.29	6.64e-06	0.00012	0	0.0417	0	0.218	0.1212	0	0.8972	0.3631	0.0139	0.63015
chr9	102268411	-0.815	20.29	6.64e-06	0.00012	0.0592	0.1666	0.0853	0	1.212	0	1.7195	1.0166	0.1037	1.36805
chr1	77094581	-0.781	20.29	6.65e-06	0.00012	0.0592	0.125	0.1279	0.435	1.515	0.12	1.57	1.2345	0.104033	1.40225
chr14	50300341	-0.772	20.27	6.71e-06	0.000121	0	0	0.2132	0.653	1.0908	0.12	1.7195	1.1618	0.0710667	1.44065
chr2	118452831	-1.24	20.26	6.75e-06	0.000122	0	0.125	0.0426	0.435	1.212	0	1.1962	0.944	0.0558667	1.0701
chr22	46067079	0.385	20.25	6.81e-06	0.000123	0.5328	0.3333	0.2132	1.958	4.6663	0	3.6634	2.0332	0.359767	2.8483
chr5	93765157	1	20.21	6.94e-06	0.000125	0.1776	0.7499	0.4264	1.523	3.3936	0	5.7568	3.1224	0.4513	4.4396
chr15	46097406	0.0641	20.18	7.03e-06	0.000127	0.1184	0.1666	0.3411	1.74	3.636	0.12	3.14	1.6701	0.2087	2.40505
chr17	7747869	0.638	20.18	7.06e-06	0.000127	0.296	0.5416	0.3837	3.915	3.636	0.361	3.8877	2.9046	0.4071	3.39615
chr2	105232994	0.471	20.18	7.07e-06	0.000127	0.1184	0.125	0.3411	3.48	3.5148	0	5.3082	1.2345	0.194833	3.27135
chr9	15201681	-1.03	20.17	7.08e-06	0.000127	0	0.0833	0.1279	0.218	0.2424	0	1.3457	1.0892	0.0704	1.21745
chr2	108615424	0.551	20.16	7.11e-06	0.000127	0.3552	0.0833	0.3411	1.305	2.727	0	5.0839	1.6701	0.259867	3.377
chr2	211754888	0.301	20.16	7.13e-06	0.000128	0.0592	0.25	0.3411	0.87	1.9392	0.241	4.112	1.5975	0.216767	2.85475
chr6	164756491	-2.06	20.15	7.15e-06	0.000128	0	0.0417	0	0	0.0606	0	0.6729	0.6535	0.0139	0.6632
chr8	92016381	-0.733	20.14	7.18e-06	0.000128	0.0592	0.1666	0.0426	1.305	0.3636	0.12	1.1962	1.7428	0.0894667	1.4695
chr9	132738645	0.0989	20.14	7.18e-06	0.000128	0.3552	0.3333	0.1705	0.87	3.4542	0	2.9905	1.7428	0.286333	2.36665
chr7	136917043	0.297	20.13	7.24e-06	0.000129	0	0.2083	0.4264	3.263	2.7876	0.241	3.4391	2.2511	0.211567	2.8451
chr2	198186656	-0.175	20.11	7.32e-06	0.00013	0.1184	0.1666	0.2558	1.958	1.0908	0.12	1.6448	2.4689	0.180267	2.05685
chr10	6337671	1.52	20.1	7.36e-06	0.000131	0.8289	0.4166	0.8527	6.09	8.2417	0.481	8.523	3.9938	0.6994	6.2584
chr16	78303701	-0.541	20.08	7.42e-06	0.000132	0	0.125	0.0853	0	0.303	0.241	3.14	0.2905	0.0701	1.71525
chr22	41652144	-0.703	20.07	7.45e-06	0.000132	0.0592	0.0833	0.1705	2.175	2.0604	0.12	1.9438	1.0166	0.104333	1.4802
chr3	21660474	-0.429	20.08	7.44e-06	0.000132	0.0592	0.125	0.1705	1.958	1.1514	0.241	2.7662	0.7988	0.118233	1.7825
chr4	156520401	-1.98	20.07	7.45e-06	0.000132	0	0.0417	0	0.435	0.2424	0	0.5981	0.7988	0.0139	0.69845
chr9	485001	-0.25	20.06	7.52e-06	0.000133	0.296	0.2083	0.0853	0.87	0.7272	0.12	2.0934	1.7428	0.196533	1.9181
chr15	99118291	-2.05	20.05	7.55e-06	0.000133	0	0	0.0426	0.218	0.303	0.12	0.7476	0.5809	0.0142	0.66425
chr20	19895738	0.23	20.04	7.59e-06	0.000134	0.2368	0.4166	0.1279	1.088	1.1514	0.12	2.4672	2.832	0.260433	2.6496
chr8	67606408	-0.664	20.04	7.6e-06	0.000134	0.2368	0	0.0853	0.435	1.8786	0	2.0934	0.944	0.107367	1.5187
chr3	89636046	-0.844	20.03	7.63e-06	0.000134	0	0.0833	0.1705	0.218	0.909	0	1.271	1.4523	0.0846	1.36165
chr3	7399231	-0.151	20.02	7.65e-06	0.000135	0.1184	0.2083	0.2132	1.305	0.909	0.12	1.6448	2.5415	0.179967	2.09315
chr4	122739771	-1.23	20.01	7.7e-06	0.000135	0	0.125	0.0426	0.87	0.4848	0.12	1.7195	0.4357	0.0558667	1.0776
chr10	95825801	-2.61	20	7.75e-06	0.000136	0	0	0	0	0.4848	0.12	0.5233	0.4357	0	0.4795
chr6	167326358	-1.14	20	7.75e-06	0.000136	0.1184	0.0833	0.0426	0.435	0.6666	0.12	1.57	0.6535	0.0814333	1.11175
chr7	157359056	0.776	20	7.75e-06	0.000136	0.2368	0.3333	0.6822	4.785	16.6046	0.241	4.1867	3.3403	0.417433	3.7635
chr21	37940751	-1.34	19.99	7.78e-06	0.000136	0.1184	0	0.0426	0.435	0.303	0	1.57	0.4357	0.0536667	1.00285
chr17	9781339	1.39	19.99	7.8e-06	0.000136	0.4736	0.9999	0.6822	7.613	9.7567	0.241	6.5791	4.5747	0.718567	5.5769
chr15	50330231	-1.01	19.98	7.82e-06	0.000136	0.1776	0.125	0	0.218	1.5756	0.361	1.7943	0.5809	0.100867	1.1876
chr8	93567871	-0.863	19.98	7.83e-06	0.000136	0.0592	0	0.1279	0.218	1.6968	0.12	2.1681	0.5809	0.0623667	1.3745
chr9	83393061	-0.411	19.97	7.86e-06	0.000137	0.1184	0.1666	0.1279	1.523	2.6664	0.241	2.9158	0.6535	0.137633	1.78465
chr9	91469798	1.37	19.96	7.91e-06	0.000138	0.8881	0.8332	0.5969	3.045	6.0601	0.12	5.5325	5.3009	0.772733	5.4167
chr14	70491531	-1.46	19.95	7.96e-06	0.000138	0	0.0833	0	0.653	0.1212	0	0.6729	1.2345	0.0277667	0.9537
chr3	98021314	-0.769	19.95	7.96e-06	0.000138	0.1776	0.0833	0.0853	2.393	0.0606	0.361	1.4953	1.3071	0.1154	1.4012
chr6	144774444	-0.16	19.93	8.03e-06	0.000139	0.1776	0.2083	0.1279	0.653	1.0908	0.361	1.57	2.6141	0.171267	2.09205
chr6	166538478	-0.594	19.92	8.07e-06	0.00014	0.1776	0.1666	0.0853	0.653	1.0302	0	1.7195	1.3797	0.143167	1.5496
chr8	82397311	-0.744	19.92	8.1e-06	0.00014	0	0.2083	0.0853	1.74	1.2726	0.241	1.7195	1.1618	0.0978667	1.44065
chr6	14567471	-1.47	19.91	8.11e-06	0.00014	0.0592	0.0833	0	0.218	0.303	0.12	0.9719	0.8714	0.0475	0.92165
chr14	64051776	-0.314	19.9	8.14e-06	0.00014	0.1776	0.2083	0.1705	1.958	1.3332	0.241	2.0934	1.5975	0.185467	1.84545
chr6	51816401	-0.636	19.9	8.14e-06	0.00014	0	0.1666	0.1279	1.74	2.3634	0.241	2.3177	0.7988	0.0981667	1.55825
chr1	202653067	0.147	19.9	8.16e-06	0.00014	0.1184	0.2083	0.2985	2.175	2.3634	0	3.8129	1.3071	0.2084	2.56
chr1	234550738	-0.722	19.89	8.21e-06	0.000141	0	0.0833	0.1705	1.088	0.4848	0.12	2.0934	0.8714	0.0846	1.4824
chr1	220086174	0.415	19.88	8.25e-06	0.000142	0.2368	0.2916	0.469	4.133	5.8783	0	3.14	2.7594	0.332467	2.9497
chr20	32315797	0.58	19.88	8.24e-06	0.000142	0.4736	0.375	0.3837	5.438	4.3026	0.361	3.4391	3.0498	0.410767	3.24445
chr6	111093696	-1.06	19.88	8.24e-06	0.000142	0.0592	0.125	0.0426	0.653	0.9696	0	2.0186	0.3631	0.0756	1.19085
chr8	86246116	-0.919	19.86	8.32e-06	0.000143	0.0592	0.0833	0.1279	0.218	0.0606	0.241	1.271	1.3071	0.0901333	1.28905
chr1	210373361	-0.551	19.85	8.39e-06	0.000144	0	0.125	0.1279	1.74	1.7574	0.12	0.8972	2.4689	0.0843	1.68305
chr1	91983713	-0.0302	19.84	8.4e-06	0.000144	0.0592	0.2083	0.3411	4.568	1.7574	0.12	2.2429	2.2511	0.202867	2.247
chr12	113836431	-0.0994	19.83	8.49e-06	0.000145	0	0.25	0.2558	1.088	1.5756	0.12	2.3924	1.9606	0.1686	2.1765
chr20	21493271	-2.12	19.82	8.49e-06	0.000145	0.0592	0	0	0.653	1.4544	0.12	0.8224	0.4357	0.0197333	0.62905
chr4	1195451	-1.01	19.83	8.48e-06	0.000145	0.1776	0.125	0	0.435	1.6968	0	1.6448	0.7261	0.100867	1.18545
chr6	105856891	0.251	19.81	8.57e-06	0.000146	0.296	0.375	0.2558	0.435	1.8786	0	3.6634	1.5975	0.308933	2.63045
chr10	77824301	-1.32	19.8	8.61e-06	0.000146	0.0592	0.125	0	0.653	0.7272	0	1.1962	0.7988	0.0614	0.9975
chr1	79529476	0.613	19.76	8.76e-06	0.000148	0.296	0.5833	0.3411	0	1.4544	0.241	4.3363	2.3237	0.4068	3.33
chr6	160513958	-0.266	19.76	8.76e-06	0.000148	0	0.25	0.1705	0.435	1.212	0.12	2.7662	1.1618	0.140167	1.964
chr6	25069591	-0.646	19.77	8.74e-06	0.000148	0.1776	0.0833	0.1279	3.045	2.2422	0.12	1.57	1.4523	0.1296	1.51115
chr7	151251748	0.461	19.76	8.78e-06	0.000149	0.2368	0.2083	0.4264	2.828	4.242	0	4.411	1.8154	0.2905	3.1132
chr2	188114891	-0.418	19.76	8.79e-06	0.000149	0	0.2083	0.1705	1.305	0.5454	0	2.3924	1.1618	0.126267	1.7771
chr5	40557416	-0.849	19.75	8.82e-06	0.000149	0.1184	0.125	0.0853	1.088	0.4242	0.481	1.4953	1.1618	0.109567	1.32855
chr21	44224091	-0.408	19.75	8.84e-06	0.000149	0.3552	0.2083	0	0.87	1.818	0.12	2.4672	0.944	0.187833	1.7056
chr6	51986001	-0.0632	19.75	8.84e-06	0.000149	0.1776	0.1666	0.2985	1.74	2.5452	0.12	2.6915	1.6701	0.214233	2.1808
chr2	222183801	0.0248	19.72	8.95e-06	0.000151	0.296	0.25	0.1705	1.305	3.4542	0.361	3.6634	0.944	0.238833	2.3037
chr17	71681931	-0.275	19.71	8.99e-06	0.000151	0.3552	0.25	0.0426	0.435	1.8786	0.12	2.5419	1.1618	0.215933	1.85185
chr6	94185671	-1.7	19.71	9.03e-06	0.000152	0.0592	0	0.0426	0.653	1.212	0	0.8224	0.7988	0.0339333	0.8106
chr2	47840844	-0.776	19.7	9.04e-06	0.000152	0.0592	0.0833	0.1705	2.61	2.5452	0	1.6448	1.1618	0.104333	1.4033
chr11	63158808	-1.46	19.69	9.09e-06	0.000152	0.1184	0.0417	0	1.305	1.6362	0.12	1.6448	0.2178	0.0533667	0.9313
chr2	178455651	-2.74	19.69	9.13e-06	0.000153	0	0	0	0	0	0	0.6729	0.2178	0	0.44535
chr1	23284128	-1.77	19.67	9.18e-06	0.000154	0	0.0417	0.0426	0.218	0.909	0.12	1.1214	0.4357	0.0281	0.77855
chr12	92470541	-1.54	19.67	9.22e-06	0.000154	0	0.0833	0.0426	0.435	0.4242	0	1.1962	0.5809	0.0419667	0.88855
chr3	3503591	-2.3	19.67	9.21e-06	0.000154	0	0	0	0.435	0.2424	0.12	0.2991	0.8714	0	0.58525
chr4	47824091	-1.11	19.67	9.2e-06	0.000154	0	0.1666	0.0426	0.653	0.7272	0.361	1.7195	0.5809	0.0697333	1.1502
chr2	191836116	-0.233	19.64	9.33e-06	0.000155	0	0.1666	0.2985	1.523	0.7878	0.12	2.0186	1.9606	0.155033	1.9896
chrX	145504211	-1.28	19.64	9.34e-06	0.000155	0.0592	0.0417	0.0853	0	0.8484	0	1.1214	0.944	0.0620667	1.0327
chr12	81849251	-1.48	19.63	9.38e-06	0.000156	0	0.0417	0.0853	0.653	0.3636	0	1.1214	0.7261	0.0423333	0.92375
chr15	84255268	-0.0545	19.63	9.42e-06	0.000156	0.1184	0.375	0.1705	0	1.6968	0.12	2.6915	1.6701	0.2213	2.1808
chr5	70914964	0.222	19.6	9.54e-06	0.000158	0.1184	0.375	0.2985	2.175	1.7574	0.12	3.3643	1.888	0.263967	2.62615
chr18	69574735	0.384	19.59	9.58e-06	0.000159	0.2368	0.3333	0.4264	2.828	5.3329	0.241	3.2148	2.5415	0.332167	2.87815
chr21	41877246	-0.334	19.59	9.6e-06	0.000159	0.1776	0.125	0.1705	1.305	1.4544	0	2.841	0.8714	0.1577	1.8562
chr5	36321914	-0.0966	19.59	9.61e-06	0.000159	0	0.2083	0.2985	1.74	1.2726	0	2.5419	1.8154	0.168933	2.17865
chr11	113538883	1.09	19.58	9.63e-06	0.000159	0.3552	0.4999	0.5969	3.48	6.3631	0.12	7.0277	2.3963	0.484	4.712
chr4	171238396	0.419	19.58	9.65e-06	0.000159	0.0592	0.375	0.3837	1.958	1.9998	0	3.8129	2.2511	0.272633	3.032
chr6	138598171	-0.616	19.58	9.66e-06	0.000159	0.0592	0.0833	0.2132	0.218	0.7878	0	1.8691	1.2345	0.118567	1.5518
chrX	36071544	-0.622	19.58	9.66e-06	0.000159	0	0.2083	0.1279	1.088	0.6666	0.12	1.8691	1.2345	0.112067	1.5518
chr2	217194521	-1.54	19.57	9.7e-06	0.000159	0	0.0833	0.0426	0	0.8484	0.12	1.271	0.5083	0.0419667	0.88965
chr6	97960861	-0.48	19.55	9.79e-06	0.000161	0	0.2083	0.1705	0.87	0.4848	0.12	2.0186	1.3797	0.126267	1.69915
chr1	152657556	1.07	19.53	9.9e-06	0.000162	0.7697	0.375	0.5969	3.48	4.7875	0.12	5.0091	3.9938	0.580533	4.50145
chr9	131235023	0.401	19.53	9.89e-06	0.000162	0.296	0.25	0.469	4.35	9.5749	0.241	2.841	2.9772	0.338333	2.9091
chr7	25363091	-1.03	19.53	9.92e-06	0.000163	0.1184	0.0417	0	1.74	0.4242	0.361	0.7476	1.7428	0.0533667	1.2452
chr12	76375021	-1.2	19.52	9.94e-06	0.000163	0.0592	0.125	0.0426	0.218	1.0908	0	1.4205	0.7261	0.0756	1.0733
chr18	38599511	-0.599	19.52	9.96e-06	0.000163	0.1776	0.25	0.0426	0.218	1.0908	0.12	2.2429	0.7988	0.156733	1.52085
chr17	53455576	0.899	19.49	1.01e-05	0.000165	0.3552	0.4166	0.6396	3.48	2.2422	0.12	5.3082	2.832	0.470467	4.0701
chr17	19092206	0.00867	19.48	1.02e-05	0.000166	0.2368	0.25	0.2558	1.088	3.333	0.361	2.9905	1.5249	0.247533	2.2577
chr8	99995011	-0.276	19.48	1.02e-05	0.000166	0.2368	0.1666	0.1705	2.393	1.9998	0.241	2.6915	1.0892	0.1913	1.89035
chr17	21062988	-0.136	19.48	1.02e-05	0.000166	0.1184	0.2916	0.2132	1.305	2.0604	0.12	2.6167	1.5249	0.207733	2.0708
chr1	64150991	-0.73	19.47	1.02e-05	0.000166	0.1184	0.0833	0.1279	0.87	1.515	0.12	2.1681	0.7261	0.109867	1.4471
chr3	156358221	-1.33	19.47	1.02e-05	0.000166	0	0.125	0.0426	0.435	0.0606	0	1.271	0.7261	0.0558667	0.99855
chr5	31257021	-1.33	19.47	1.02e-05	0.000166	0	0.125	0.0426	0.435	1.3938	0.12	1.271	0.7261	0.0558667	0.99855
chr3	189856901	-0.424	19.46	1.03e-05	0.000167	0.1184	0.1666	0.1705	1.088	1.6362	0.12	2.5419	0.944	0.151833	1.74295
chr6	107197224	0.401	19.43	1.04e-05	0.000169	0	0.2916	0.469	3.698	2.1816	0	2.6167	3.4129	0.253533	3.0148
chr6	8504421	-0.0911	19.42	1.05e-05	0.000169	0.1184	0.1666	0.3411	3.915	1.6362	0.12	2.3177	1.9606	0.2087	2.13915
chr10	117316531	-1.59	19.41	1.06e-05	0.00017	0.0592	0.0833	0	0.653	0.4242	0.12	1.0467	0.6535	0.0475	0.8501
chr3	76561806	0.0983	19.4	1.06e-05	0.00017	0.1184	0.3333	0.2132	3.045	2.2422	0.12	3.8129	1.0892	0.221633	2.45105
chr5	68362501	-1.76	19.4	1.06e-05	0.00017	0.0592	0	0.0426	0	0.3636	0.241	1.0467	0.5083	0.0339333	0.7775
chr8	78588088	-0.969	19.41	1.06e-05	0.00017	0.1184	0.125	0	1.305	0.5454	0.12	1.1214	1.3797	0.0811333	1.25055
chr8	99449494	-0.26	19.4	1.06e-05	0.000171	0.1184	0.1666	0.2558	1.088	2.2422	0.12	2.3924	1.4523	0.180267	1.92235
chr14	34918401	-1.63	19.39	1.07e-05	0.000172	0	0.0417	0.0426	0.435	0.5454	0	1.4953	0.2178	0.0281	0.85655
chr19	5220347	0.225	19.37	1.08e-05	0.000173	0.4144	0.25	0.2558	4.133	5.4541	0.241	2.6915	2.4689	0.306733	2.5802
chr11	15646966	0.111	19.35	1.09e-05	0.000174	0.1776	0.3333	0.2558	3.915	3.8178	0	2.2429	2.6141	0.255567	2.4285
chr1	240473531	-1.38	19.35	1.09e-05	0.000174	0.0592	0.0833	0.0426	0.653	0.7272	0.241	1.271	0.6535	0.0617	0.96225
chr1	36399937	0.326	19.35	1.09e-05	0.000174	0.1184	0.25	0.5116	5.22	4.0602	0.12	2.7662	2.832	0.293333	2.7991
chr14	50300221	-0.472	19.35	1.09e-05	0.000174	0.0592	0.0833	0.2558	1.088	1.2726	0.241	2.0934	1.3071	0.132767	1.70025
chr16	66998131	0.0849	19.35	1.09e-05	0.000174	0.3552	0.2916	0.1705	0.87	3.0906	0.12	2.3924	2.3237	0.272433	2.35805
chr20	16669481	-1.28	19.35	1.09e-05	0.000174	0	0.1666	0	0.218	0.9696	0.12	1.1962	0.8714	0.0555333	1.0338
chr2	76931731	0.46	19.35	1.09e-05	0.000174	0.0592	0.5416	0.2558	1.305	1.3938	0.12	3.9624	2.2511	0.285533	3.10675
chr3	145586121	-1.38	19.35	1.09e-05	0.000174	0.0592	0.0833	0.0426	0.653	0.5454	0.12	1.271	0.6535	0.0617	0.96225
chr8	38291281	-0.326	19.32	1.1e-05	0.000176	0.1184	0.125	0.2558	1.088	1.3938	0.12	2.3177	1.3797	0.1664	1.8487
chr2	31396284	-0.167	19.32	1.11e-05	0.000176	0.1776	0.1666	0.2558	0.87	2.1816	0.481	2.6915	1.3797	0.2	2.0356
chr5	80094991	-0.575	19.3	1.11e-05	0.000177	0.1184	0.25	0.0853	0.435	0.6666	0	2.1681	0.944	0.151233	1.55605
chr8	38978074	-0.622	19.29	1.12e-05	0.000178	0	0.25	0	1.958	0.4242	0	1.4205	1.7428	0.0833333	1.58165
chr6	168558428	-0.858	19.29	1.12e-05	0.000178	0.1184	0	0.0853	0.87	1.3938	0.241	2.3924	0.3631	0.0679	1.37775
chrX	22305878	-0.883	19.29	1.12e-05	0.000178	0	0.0833	0.1705	0.87	0.9696	0	1.1214	1.5249	0.0846	1.32315
chr1	2332231	0.739	19.29	1.13e-05	0.000178	0.296	0.4999	0.5543	2.828	6.9085	0.12	3.7382	3.4855	0.450067	3.61185
chr11	34618271	0.293	19.28	1.13e-05	0.000179	0.1776	0	0.4264	2.175	3.8784	0.12	3.6634	2.0332	0.201333	2.8483
chr13	42048276	-1.02	19.27	1.13e-05	0.000179	0.1184	0.1666	0	0.435	1.6362	0.12	1.4205	0.944	0.095	1.18225
chr1	145565381	0.609	19.27	1.13e-05	0.000179	0.3552	0.25	0.5116	1.523	1.7574	0.361	4.411	2.3237	0.372267	3.36735
chr11	78343144	-1.06	19.27	1.14e-05	0.000179	0	0.125	0.0853	1.305	1.4544	0.12	1.7943	0.5809	0.0701	1.1876
chr3	166413336	-1.52	19.26	1.14e-05	0.000179	0	0	0.0853	0.435	0.3636	0	0.5233	1.3071	0.0284333	0.9152
chr5	169293464	0.437	19.26	1.14e-05	0.000179	0.0592	0.4166	0.3411	3.48	10.0597	0.241	4.1867	1.9606	0.2723	3.07365
chr8	69806761	-0.374	19.26	1.14e-05	0.000179	0	0.2916	0.1279	0.218	1.1514	0.12	2.3177	1.3071	0.139833	1.8124
chr12	12450204	-1.07	19.26	1.14e-05	0.000179	0.1184	0.125	0.0426	1.088	1.818	0.722	1.6448	0.6535	0.0953333	1.14915
chr6	137713261	-0.595	19.23	1.16e-05	0.000182	0.0592	0.25	0.0853	0.435	1.2726	0.361	2.3924	0.7261	0.1315	1.55925
chr1	178764781	0.58	19.23	1.16e-05	0.000182	0.1184	0.4583	0.469	1.74	2.7876	0.241	3.5139	3.1224	0.348567	3.31815
chr4	89724821	-0.812	19.22	1.16e-05	0.000182	0.0592	0.2083	0.0426	0.435	0.7878	0.12	1.4205	1.3071	0.103367	1.3638
chr8	134408394	-0.233	19.21	1.17e-05	0.000183	0.1184	0.1666	0.2558	0.653	1.1514	0.12	2.6167	1.3071	0.180267	1.9619
chr21	44433044	-0.289	19.2	1.17e-05	0.000183	0.296	0.0833	0.1705	1.523	1.9392	0.361	2.0186	1.7428	0.183267	1.8807
chr10	77202416	-1.38	19.19	1.18e-05	0.000184	0.0592	0.0833	0.0426	0.435	0.3636	0.12	1.4205	0.5083	0.0617	0.9644
chr17	63802524	-0.0977	19.17	1.19e-05	0.000186	0.296	0.3333	0.1279	1.958	2.4846	0.12	2.5419	1.5975	0.2524	2.0697
chr1	48643941	-1.11	19.17	1.2e-05	0.000186	0	0.125	0.0853	0.218	0.4242	0.12	1.6448	0.6535	0.0701	1.14915
chr2	8283261	-1.11	19.17	1.2e-05	0.000186	0	0.125	0.0853	0	1.9998	0.241	1.6448	0.6535	0.0701	1.14915
chr5	31861264	0.193	19.15	1.21e-05	0.000188	0.0592	0.25	0.3411	1.74	1.515	0.722	3.7382	1.5249	0.216767	2.63155
chr2	206344834	-1.11	19.12	1.23e-05	0.00019	0.0592	0.0833	0.0853	1.958	1.3332	0.12	1.0467	1.2345	0.0759333	1.1406
chr4	95479121	0.215	19.12	1.23e-05	0.000191	0.1184	0.375	0.2985	2.393	0.7878	0.12	2.3924	2.832	0.263967	2.6122
chr14	99503109	0.189	19.11	1.23e-05	0.000191	0.4144	0.3333	0.1705	1.958	5.3935	0.241	2.6167	2.3963	0.306067	2.5065
chr3	73405191	-1.43	19.11	1.23e-05	0.000191	0.0592	0.125	0	0.653	0.4242	0.12	1.271	0.5809	0.0614	0.92595
chr15	75897111	0.0542	19.1	1.24e-05	0.000191	0.3552	0.1666	0.2558	1.958	4.1208	0	2.3924	2.2511	0.2592	2.32175
chr17	32746841	-0.886	19.08	1.25e-05	0.000193	0.0592	0.1666	0.0853	0.435	0.909	0.12	1.8691	0.7261	0.1037	1.2976
chr17	41543076	-0.618	19.07	1.26e-05	0.000194	0	0.1666	0.1705	0.653	1.9392	0	2.0186	1.0892	0.112367	1.5539
chr8	57462931	-0.193	19.07	1.26e-05	0.000194	0.1184	0.125	0.2558	2.61	2.4846	0.241	2.9905	1.0892	0.1664	2.03985
chr18	44199171	-1.59	19.07	1.26e-05	0.000195	0.0592	0.0833	0	1.088	0.6666	0	0.9719	0.7261	0.0475	0.849
chr3	48253324	-0.0878	19.06	1.27e-05	0.000195	0.0592	0.125	0.2558	1.523	2.2422	0.241	3.5139	0.944	0.146667	2.22895
chr3	102512366	-0.89	19.06	1.27e-05	0.000195	0.1184	0.125	0	0.435	0.1818	0.12	1.0467	1.5975	0.0811333	1.3221
chr1	180646536	-1.03	19.04	1.28e-05	0.000196	0.0592	0.125	0.0853	0.435	0.7272	0	1.6448	0.7261	0.0898333	1.18545
chr10	105701858	-0.369	19.04	1.28e-05	0.000196	0.0592	0.2083	0.1705	0.653	1.4544	0	2.7662	0.8714	0.146	1.8188
chr11	130081091	-0.32	19.04	1.28e-05	0.000196	0.1776	0.2916	0.1279	2.61	1.7574	0.12	2.2429	1.3797	0.199033	1.8113
chr9	15201521	-0.994	19.03	1.28e-05	0.000197	0.0592	0.1666	0.0426	0.653	0.5454	0	1.271	1.1618	0.0894667	1.2164
chr1	64026358	-0.754	19.01	1.3e-05	0.000199	0.0592	0.1666	0.1279	0.435	1.3332	0.241	1.7943	1.0166	0.1179	1.40545
chr17	77685457	-0.183	19.01	1.3e-05	0.000199	0.296	0.125	0.2132	1.088	4.1814	0.12	2.4672	1.5249	0.2114	1.99605
chr20	19895551	0.347	18.99	1.32e-05	0.000201	0.3552	0.4583	0.1705	1.523	1.3332	0.12	2.6915	2.9046	0.328	2.79805
chr21	41640238	-0.626	18.99	1.32e-05	0.000201	0.2368	0.2083	0.0426	0.653	1.212	0	2.0934	0.8714	0.162567	1.4824
chr5	55253381	-0.318	18.98	1.32e-05	0.000201	0.1776	0.0833	0.1705	0.218	1.0908	0	3.0653	0.7261	0.1438	1.8957
chr4	92980681	-1.54	18.98	1.32e-05	0.000201	0	0.0833	0.0426	0.653	0.303	0	0.8972	0.8714	0.0419667	0.8843
chr11	128739474	-0.747	18.97	1.33e-05	0.000202	0.1776	0.125	0.0853	0.435	1.212	0.241	1.4953	1.3071	0.1293	1.4012
chr1	171980571	-1.32	18.97	1.33e-05	0.000202	0.0592	0.125	0	0	0.0606	0	1.0467	0.944	0.0614	0.99535
chr15	36344691	-1.84	18.97	1.33e-05	0.000202	0	0.0833	0	0.218	0	0	0.8224	0.6535	0.0277667	0.73795
chr21	30874554	-0.577	18.96	1.33e-05	0.000202	0.1184	0.2083	0.1279	0	0.6666	0.241	2.0186	1.0892	0.151533	1.5539
chrX	66242181	-1.84	18.96	1.33e-05	0.000202	0	0.0417	0.0426	0.435	1.0302	0	1.0467	0.4357	0.0281	0.7412
chr20	49171911	-0.281	18.96	1.34e-05	0.000202	0.1184	0.0417	0.2985	1.523	2.121	0.361	2.4672	1.3797	0.152867	1.92345
chr22	38767123	-0.114	18.95	1.34e-05	0.000203	0.3552	0.2916	0.1279	1.958	2.8482	0.361	2.7662	1.3071	0.258233	2.03665
chr6	138598271	-0.738	18.95	1.34e-05	0.000203	0	0.0833	0.2132	0.218	0.6666	0	1.7195	1.1618	0.0988333	1.44065
chr2	46105951	-0.654	18.94	1.35e-05	0.000204	0.1776	0.2083	0.0426	1.523	1.4544	0	1.6448	1.3071	0.142833	1.47595
chr3	7177591	-0.459	18.94	1.35e-05	0.000204	0	0.1666	0.2132	1.305	1.2726	0	1.3457	2.1058	0.1266	1.72575
chr8	6872363	-0.52	18.94	1.35e-05	0.000204	0.0592	0.25	0.1279	2.61	2.121	0.962	1.8691	1.3797	0.1457	1.6244
chr6	109798931	-1.06	18.93	1.35e-05	0.000204	0	0.0833	0.1279	0.435	0.4848	0.241	1.6448	0.7261	0.0704	1.18545
chr19	39861361	-1.13	18.92	1.36e-05	0.000205	0.1776	0.0417	0.0426	0	0.5454	0	1.3457	0.8714	0.0873	1.10855
chr2	235626547	0.0321	18.91	1.37e-05	0.000206	0.2368	0.2083	0.2985	2.393	6.1207	0	3.0653	1.5249	0.247867	2.2951
chr3	10445296	0.376	18.91	1.37e-05	0.000206	0.5328	0.0833	0.2558	0.653	0.7878	0.481	3.2148	2.6141	0.290633	2.91445
chr5	165422498	-0.337	18.9	1.38e-05	0.000207	0.1184	0.25	0.1705	1.958	1.6362	0.241	2.5419	1.0892	0.179633	1.81555
chr10	88654631	-1.48	18.89	1.39e-05	0.000207	0	0.125	0	0.653	0.4848	0	0.8972	0.944	0.0416667	0.9206
chr12	2322524	-0.356	18.89	1.39e-05	0.000207	0.3552	0.125	0.0853	1.305	1.9392	0.241	2.7662	0.7988	0.1885	1.7825
chr11	94167208	-0.0764	18.88	1.4e-05	0.000209	0.296	0.25	0.2132	0.218	2.6664	0.12	2.5419	1.6701	0.253067	2.106
chr6	6861128	-0.532	18.87	1.4e-05	0.000209	0.0592	0.125	0.2132	0.435	1.2726	0	2.1681	1.0892	0.132467	1.62865
chr15	52892411	-1.65	18.87	1.4e-05	0.000209	0.0592	0.0833	0	0	0.1818	0	1.0467	0.5809	0.0475	0.8138
chr2	20414991	-0.982	18.86	1.41e-05	0.00021	0.1184	0.0833	0.0853	0.218	1.0908	0.12	1.8691	0.5809	0.0956667	1.225
chr6	38933791	0.0603	18.85	1.42e-05	0.000211	0.2368	0.4166	0.1279	2.828	1.515	0.241	2.3924	2.2511	0.260433	2.32175
chr21	41339736	-0.469	18.82	1.44e-05	0.000214	0.296	0.125	0.0853	0.87	1.515	0.12	1.7943	1.5249	0.168767	1.6596
chr7	86811856	-1.37	18.82	1.44e-05	0.000214	0	0.125	0	0.435	0.303	0	0.8224	1.1618	0.0416667	0.9921
chr14	75072167	1.12	18.8	1.45e-05	0.000215	0.4736	0.7916	0.6396	6.961	4.6056	0	4.6353	4.5747	0.634933	4.605
chr3	48898324	-1.91	18.79	1.46e-05	0.000217	0	0.0833	0	0.87	0.2424	0.12	1.1214	0.2905	0.0277667	0.70595
chr19	56045935	0.951	18.78	1.47e-05	0.000218	0.4736	0.6249	0.5969	4.133	5.0905	0.12	5.1586	3.0498	0.565133	4.1042
chr8	94307481	-0.0321	18.77	1.48e-05	0.000219	0.2368	0.125	0.2985	1.305	2.9088	0.12	2.9905	1.4523	0.2201	2.2214
chr12	15319061	-1.33	18.76	1.48e-05	0.000219	0.1184	0	0	1.305	0.4848	0.361	0.5981	1.4523	0.0394667	1.0252
chrX	139100471	-2.21	18.75	1.49e-05	0.00022	0.0592	0	0	0.218	0.5454	0.12	0.9719	0.2178	0.0197333	0.59485
chr11	42734971	-0.945	18.73	1.51e-05	0.000222	0.2368	0	0.0426	0.87	0.5454	0.12	1.4205	1.0892	0.0931333	1.25485
chr8	119870464	-0.599	18.72	1.52e-05	0.000224	0.1184	0.0833	0.2132	0.653	1.5756	0	1.4953	1.5975	0.1383	1.5464
chr2	3453078	1.4	18.71	1.52e-05	0.000224	1.0657	0.9582	0.5543	4.568	7.2721	0.241	5.9063	4.9378	0.8594	5.42205
chr3	23609671	-0.695	18.71	1.52e-05	0.000224	0.1184	0.1666	0.1279	1.305	1.212	0.12	1.7943	1.0892	0.137633	1.44175
chr8	65932021	-0.814	18.71	1.52e-05	0.000224	0.1776	0.1666	0.0426	0.87	1.2726	0	1.57	1.0892	0.128933	1.3296
chr16	1636106	0.645	18.7	1.53e-05	0.000225	0.4736	0.4999	0.3837	1.523	3.2118	0.241	3.2896	3.4129	0.4524	3.35125
chr10	8226611	-0.0693	18.67	1.55e-05	0.000228	0.3552	0.0417	0.2132	1.523	2.727	0.12	2.6915	1.6701	0.203367	2.1808
chr22	20292171	-0.591	18.66	1.56e-05	0.000229	0.0592	0.0417	0.2132	0.87	1.6362	0	2.3177	0.8714	0.1047	1.59455
chr7	142302667	0.0413	18.66	1.57e-05	0.000229	0.3552	0.2916	0.2132	1.305	2.3028	0.241	3.0653	1.4523	0.286667	2.2588
chr17	55900831	-0.868	18.65	1.57e-05	0.00023	0.2368	0	0.0426	1.088	0.4848	0	1.271	1.3797	0.0931333	1.32535
chr7	55213071	1.22	18.65	1.57e-05	0.00023	0.4144	0.9166	0.6396	3.915	7.4539	0.12	5.0839	4.7926	0.656867	4.93825
chr3	156505028	0.276	18.64	1.58e-05	0.000231	0.3552	0.3333	0.1705	2.175	4.0602	0.722	4.7101	0.7261	0.286333	2.7181
chr16	20623251	-1.83	18.64	1.58e-05	0.000231	0.0592	0	0.0426	0.653	0.4242	0	0.8972	0.5809	0.0339333	0.73905
chr3	25278996	0.834	18.64	1.58e-05	0.000231	0.1776	0.7916	0.2558	1.523	2.0604	0	3.8877	3.9938	0.408333	3.94075
chr1	30909911	0.27	18.63	1.59e-05	0.000231	0.4736	0.1666	0.1705	2.61	3.0906	0.12	2.2429	3.1951	0.270233	2.719
chr16	17386678	-0.183	18.63	1.59e-05	0.000231	0.0592	0.1666	0.3411	0.653	1.6968	0.12	1.6448	2.3963	0.188967	2.02055
chr11	70502211	-0.561	18.61	1.6e-05	0.000232	0.3552	0.0833	0.0426	1.088	2.727	0.12	2.3177	0.7988	0.160367	1.55825
chr12	16480468	-0.963	18.62	1.6e-05	0.000232	0.0592	0.2083	0.0426	1.74	0.909	0.12	1.6448	0.7988	0.103367	1.2218
chr15	64729087	0.217	18.61	1.6e-05	0.000232	0.5328	0.1666	0.1705	1.088	2.424	0	2.6915	2.4689	0.289967	2.5802
chr3	46683051	-0.121	18.61	1.6e-05	0.000232	0.296	0.2916	0.1705	1.958	3.4542	0.241	2.4672	1.5975	0.2527	2.03235
chr1	69326938	-0.915	18.61	1.6e-05	0.000232	0.0592	0.1666	0.0426	0.653	1.212	0.12	1.1214	1.4523	0.0894667	1.28685
chr11	11601138	-0.158	18.61	1.61e-05	0.000233	0.4144	0.1666	0.1279	0.653	2.6058	0.241	2.5419	1.4523	0.2363	1.9971
chr11	20489148	-1.15	18.6	1.61e-05	0.000233	0.0592	0.0417	0.1279	1.088	0.606	0	1.1214	1.0892	0.0762667	1.1053
chrX	9977047	0.356	18.6	1.61e-05	0.000233	0	0.3333	0.4264	1.958	3.333	0.12	2.9905	2.832	0.253233	2.91125
chr11	106600974	-0.697	18.6	1.62e-05	0.000233	0.1184	0.1666	0.1279	0.435	1.1514	0	1.6448	1.2345	0.137633	1.43965
chr3	191150773	0.664	18.6	1.62e-05	0.000233	0.7105	0.125	0.2558	2.61	4.242	0.12	5.1586	1.888	0.363767	3.5233
chr2	28241071	-1.15	18.59	1.62e-05	0.000233	0.1184	0.0417	0.0853	0.218	0.3636	0	1.1214	1.0892	0.0818	1.1053
chr6	165980729	0.112	18.57	1.63e-05	0.000235	0.3552	0.4166	0.1279	1.523	1.0908	0.12	2.6167	2.1058	0.2999	2.36125
chr9	84526554	-1.44	18.56	1.65e-05	0.000237	0.0592	0.0833	0.0426	0.218	0.5454	0	1.1214	0.7261	0.0617	0.92375
chr7	102915351	-0.318	18.55	1.65e-05	0.000238	0.0592	0.2083	0.2558	1.523	1.7574	0.361	2.0186	1.6701	0.174433	1.84435
chr11	130081354	-0.387	18.55	1.66e-05	0.000238	0.2368	0.1666	0.1705	2.393	1.4544	0.241	2.0186	1.4523	0.1913	1.73545
chr14	83497461	-0.602	18.54	1.67e-05	0.000239	0.1776	0.1666	0.1279	1.74	0.6666	0.241	2.0186	1.0166	0.157367	1.5176
chr6	7630971	-1.49	18.54	1.67e-05	0.000239	0.0592	0.125	0	0.653	0.7878	0	1.271	0.5083	0.0614	0.88965
chr13	84720131	-0.662	18.51	1.69e-05	0.000242	0.0592	0.2083	0.1279	1.088	1.0908	0.12	2.0186	0.944	0.1318	1.4813
chr17	20135886	-0.598	18.51	1.69e-05	0.000242	0.2368	0.1666	0.0853	1.523	1.0302	0	1.7943	1.2345	0.1629	1.5144
chr2	176179636	-0.322	18.51	1.69e-05	0.000242	0.0592	0.0417	0.2985	1.088	0.8484	0.241	2.6167	1.1618	0.133133	1.88925
chr9	35780368	0.0386	18.51	1.69e-05	0.000242	0.0592	0.25	0.3837	0.87	1.6968	0.241	2.3177	2.3237	0.230967	2.3207
chr9	97523534	0.416	18.51	1.69e-05	0.000242	0.2368	0.3333	0.3837	1.088	2.727	0.12	4.3363	1.5975	0.317933	2.9669
chr11	34889358	-0.629	18.49	1.7e-05	0.000243	0	0.1666	0.1705	2.393	1.3332	0	1.271	1.8154	0.112367	1.5432
chr3	87269711	-1.36	18.47	1.72e-05	0.000245	0	0.0833	0	1.305	0.4848	0.12	0.5233	1.5249	0.0277667	1.0241
chr14	35468338	0.824	18.46	1.73e-05	0.000247	0.3552	0.4166	0.5543	8.266	1.5756	0.361	2.5419	5.2283	0.442033	3.8851
chr1	24584004	-0.436	18.45	1.74e-05	0.000247	0	0.2083	0.2132	1.523	3.7572	0.12	1.7195	1.7428	0.1405	1.73115
chr3	192008389	1.24	18.46	1.74e-05	0.000247	0.6513	0.7499	0.8101	5.22	8.3023	0.361	5.2334	4.5747	0.7371	4.90405
chr3	72438891	0.697	18.45	1.74e-05	0.000248	0.5328	0.7083	0.2985	2.175	3.1512	0.361	4.1867	2.6141	0.5132	3.4004
chr8	59361419	-0.143	18.44	1.76e-05	0.000249	0.1184	0.1666	0.2985	2.828	4.242	0	2.841	1.3071	0.1945	2.07405
chr17	19781641	-1.91	18.42	1.77e-05	0.000251	0	0.0833	0	0.653	0.2424	0	0.8224	0.5809	0.0277667	0.70165
chr7	51649217	-0.143	18.41	1.78e-05	0.000252	0.1184	0.0833	0.3837	0.87	2.727	0.241	2.3924	1.7428	0.195133	2.0676
chr20	36051681	-0.628	18.4	1.79e-05	0.000253	0.2368	0.1666	0.0853	0.435	2.1816	0.361	1.9438	1.0166	0.1629	1.4802
chr8	128930761	0.365	18.4	1.79e-05	0.000253	0.296	0.2916	0.469	0.87	2.6664	0.481	3.0653	2.5415	0.3522	2.8034
chr14	69458846	-0.0439	18.39	1.8e-05	0.000254	0	0.1666	0.3411	1.74	1.818	0.722	3.0653	1.4523	0.169233	2.2588
chr2	234942521	-0.548	18.39	1.8e-05	0.000254	0.0592	0.2083	0.1705	0.435	1.2726	0.12	2.0186	1.1618	0.146	1.5902
chr11	7533091	-0.167	18.37	1.82e-05	0.000255	0.1184	0.2083	0.2558	0.218	1.5756	0	2.9158	1.1618	0.194167	2.0388
chr1	220587826	-0.0913	18.38	1.81e-05	0.000255	0.1776	0.2083	0.2132	0.653	0.6666	0.241	3.4391	0.8714	0.1997	2.15525
chr18	8694233	0.519	18.37	1.82e-05	0.000255	0.592	0.1666	0.3411	1.74	5.0905	0.12	3.9624	2.3237	0.366567	3.14305
chr5	59851151	-2.32	18.35	1.84e-05	0.000258	0	0.0417	0	0	0.303	0.12	0.7476	0.3631	0.0139	0.55535
chr5	161172161	-2.87	18.34	1.85e-05	0.000259	0	0	0	0	0.303	0.12	0.6729	0.1452	0	0.40905
chr10	78735788	-0.43	18.34	1.85e-05	0.000259	0	0.1666	0.2558	0.218	0.8484	0.361	2.0186	1.4523	0.1408	1.73545
chr15	33807871	-1.25	18.34	1.85e-05	0.000259	0.0592	0.0833	0.0853	0.87	1.0302	0.12	1.271	0.7988	0.0759333	1.0349
chr12	78949768	-0.3	18.32	1.86e-05	0.000261	0	0.3333	0.1279	1.088	1.0908	0	2.6915	1.0892	0.153733	1.89035
chr6	149215056	-1.25	18.31	1.88e-05	0.000262	0.0592	0.0833	0.0853	1.305	1.0302	0.241	1.3457	0.7261	0.0759333	1.0359
chr10	71341606	-0.22	18.3	1.88e-05	0.000263	0.4736	0.2083	0.0426	1.523	2.5452	0.12	2.6915	1.0892	0.2415	1.89035
chr18	37585398	-0.852	18.3	1.88e-05	0.000263	0	0.125	0.1705	0.653	0.2424	0.12	1.4953	1.1618	0.0985	1.32855
chr6	35666571	-1.27	18.3	1.88e-05	0.000263	0.1776	0.0833	0	0.435	0.4242	0.12	1.57	0.4357	0.0869667	1.00285
chr17	3510431	0.288	18.3	1.89e-05	0.000263	0.296	0.3333	0.3411	5.22	7.9993	0.241	2.3177	3.0498	0.323467	2.68375
chr3	28805361	-1.59	18.29	1.89e-05	0.000263	0	0.0417	0.0853	0.435	0.6666	0.241	1.0467	0.6535	0.0423333	0.8501
chr21	29440471	-0.171	18.27	1.92e-05	0.000267	0.0592	0.25	0.2558	1.74	1.1514	0.12	2.7662	1.3071	0.188333	2.03665
chr2	234141264	-1.25	18.26	1.92e-05	0.000267	0.0592	0.125	0.0426	1.305	1.2726	0.12	1.1214	0.944	0.0756	1.0327
chr3	42858111	-0.172	18.26	1.93e-05	0.000267	0.2368	0.0417	0.2985	0.218	1.5756	0	2.3177	1.7428	0.192333	2.03025
chr14	59709031	-1.92	18.25	1.93e-05	0.000268	0	0.0417	0.0426	0	0.3636	0.361	0.8972	0.5083	0.0281	0.70275
chr6	105857018	0.0204	18.26	1.93e-05	0.000268	0.1776	0.3333	0.2558	0.218	1.8786	0	3.14	1.3797	0.255567	2.25985
chr16	19050488	-0.0715	18.24	1.94e-05	0.000269	0.1184	0.2083	0.2558	0.87	1.4544	0.12	3.3643	1.0166	0.194167	2.19045
chr6	116739516	-1.14	18.24	1.95e-05	0.00027	0.1776	0.125	0	0.218	0.1212	0.12	1.4953	0.6535	0.100867	1.0744
chr4	140267696	-0.0596	18.23	1.95e-05	0.00027	0.0592	0.0417	0.3411	2.175	2.7876	0.12	3.3643	1.1618	0.147333	2.26305
chr11	15584361	-0.742	18.21	1.98e-05	0.000272	0.1184	0.0417	0.1279	0.87	0.7878	0	2.3924	0.5083	0.096	1.45035
chr14	61082368	0.321	18.21	1.98e-05	0.000272	0.1776	0.2083	0.3411	1.74	4.3026	0.12	4.5605	1.1618	0.242333	2.86115
chr20	167101	-1.43	18.21	1.97e-05	0.000272	0	0.1666	0	0.435	0.7878	0.12	1.1962	0.6535	0.0555333	0.92485
chr6	25523146	-0.956	18.2	1.99e-05	0.000274	0	0.0417	0.2132	0.218	0.6666	0.12	1.0467	1.4523	0.0849667	1.2495
chr11	25968341	-1.65	18.19	1.99e-05	0.000274	0	0.0417	0.0426	1.088	0.6666	0	0.5233	1.1618	0.0281	0.84255
chr7	49649468	-0.528	18.19	2e-05	0.000275	0.1184	0.25	0.1279	1.305	1.6362	0.361	1.8691	1.3071	0.165433	1.5881
chr5	13784591	-1.53	18.17	2.02e-05	0.000277	0.0592	0	0.0853	1.088	1.3332	0.12	0.8224	0.944	0.0481667	0.8832
chr12	73660851	-1.65	18.16	2.03e-05	0.000278	0.0592	0.0417	0.0426	0.87	0.1212	0	1.1962	0.4357	0.0478333	0.81595
chr17	17250483	-0.327	18.16	2.03e-05	0.000278	0.3552	0.0833	0.1279	3.698	3.636	0.12	2.6167	1.0166	0.1888	1.81665
chr3	141797021	-0.843	18.17	2.03e-05	0.000278	0.0592	0.0833	0.1705	3.915	4.7269	0.361	1.7943	0.8714	0.104333	1.33285
chr3	129286471	0.0384	18.16	2.03e-05	0.000278	0.3552	0.25	0.2558	0.87	3.3936	0.12	2.5419	1.9606	0.287	2.25125
chr11	73385271	-1.23	18.15	2.04e-05	0.000279	0	0.1666	0	0	0.606	0.12	0.9719	1.1618	0.0555333	1.06685
chr5	145380078	-0.17	18.15	2.04e-05	0.000279	0.1776	0	0.2132	1.305	2.8482	0.12	3.3643	0.8714	0.130267	2.11785
chr15	24425737	0.719	18.14	2.05e-05	0.000279	0.7105	0.4166	0.3837	2.175	5.6965	0	4.6353	2.3237	0.5036	3.4795
chr20	45705011	-1.16	18.14	2.05e-05	0.00028	0.1184	0.125	0.0426	1.088	1.6362	0.241	1.4953	0.6535	0.0953333	1.0744
chrX	95026101	-1.85	18.14	2.06e-05	0.00028	0	0.0417	0.0426	0.218	0.303	0.241	0.6729	0.7988	0.0281	0.73585
chr2	80065668	-1.21	18.12	2.07e-05	0.000282	0	0.125	0.0853	0.653	1.9392	0	1.1214	1.0166	0.0701	1.069
chr7	37677814	-0.313	18.12	2.08e-05	0.000282	0.0592	0.1666	0.2985	1.523	1.1514	0.12	2.1681	1.5249	0.174767	1.8465
chr3	71323048	-0.458	18.11	2.08e-05	0.000283	0	0.25	0.1705	0	0.9696	0.12	2.1681	1.2345	0.140167	1.7013
chr10	112886964	-0.809	18.1	2.09e-05	0.000283	0	0.0833	0.2132	1.74	1.0908	0	1.6448	1.0892	0.0988333	1.367
chr12	14695681	-1.99	18.1	2.09e-05	0.000283	0	0.0833	0	0	0.4848	0.12	0.9719	0.3631	0.0277667	0.6675
chr3	102142806	-1.07	18.1	2.09e-05	0.000283	0.0592	0.125	0.0853	1.305	0.6666	0	1.7195	0.5809	0.0898333	1.1502
chr3	37098971	-0.962	18.1	2.09e-05	0.000283	0	0.125	0.1279	0.435	0.4242	0.361	1.0467	1.4523	0.0843	1.2495
chr6	94706921	0.104	18.1	2.09e-05	0.000283	0.0592	0.4166	0.0853	3.48	2.727	0.241	1.9438	3.0498	0.187033	2.4968
chr11	113417011	-0.882	18.07	2.12e-05	0.000287	0.0592	0.1666	0.0853	0.218	1.1514	0	2.0934	0.5083	0.1037	1.30085
chr9	92922508	-0.925	18.07	2.13e-05	0.000287	0.0592	0.2083	0.0426	0.435	0.909	0	1.3457	1.1618	0.103367	1.25375
chr11	34610406	-0.496	18.06	2.14e-05	0.000288	0.296	0.0833	0.1279	1.523	2.1816	0.481	1.8691	1.3797	0.169067	1.6244
chr16	65528778	-0.372	18.06	2.14e-05	0.000288	0.1184	0.1666	0.2558	2.175	2.1816	0.12	1.6448	1.888	0.180267	1.7664
chr4	128849791	-1.03	18.04	2.16e-05	0.000291	0.2368	0	0.0426	1.088	1.2726	0.361	1.4205	0.944	0.0931333	1.18225
chr16	51454564	0.157	18.04	2.16e-05	0.000291	0.1776	0.0417	0.4264	0.87	2.121	0	3.4391	1.6701	0.215233	2.5546
chr13	82537531	-0.221	18.04	2.17e-05	0.000292	0.0592	0.25	0.2558	1.74	2.424	0.12	2.5419	1.3797	0.188333	1.9608
chr8	100787366	-1.12	18.03	2.17e-05	0.000292	0.0592	0.125	0.0853	0.435	0.6666	0.12	1.4953	0.7261	0.0898333	1.1107
chr9	111991348	0.0277	18.03	2.17e-05	0.000292	0.296	0.375	0.2132	0.87	2.3028	0.12	2.7662	1.6701	0.294733	2.21815
chr1	215468841	-1.38	18.02	2.19e-05	0.000293	0.0592	0.0833	0.0426	0.653	0.303	0.361	1.6448	0.2905	0.0617	0.96765
chr7	122136281	-0.458	18.02	2.19e-05	0.000294	0.0592	0.125	0.0853	2.393	0.7878	0	0.7476	2.832	0.0898333	1.7898
chr5	100011681	-1.91	18.01	2.19e-05	0.000294	0	0.0417	0.0426	0.87	0.0606	0.12	1.0467	0.3631	0.0281	0.7049
chr8	54303218	0.349	18.01	2.19e-05	0.000294	0.0592	0.2916	0.4264	3.263	3.9996	0.12	4.0372	1.7428	0.259067	2.89
chr18	21766211	-1.92	17.99	2.22e-05	0.000296	0	0.0833	0	0.653	0.1818	0.361	0.7476	0.6535	0.0277667	0.70055
chr17	46196609	-0.325	17.99	2.22e-05	0.000296	0.2368	0.125	0.2132	0.87	3.9996	0.12	2.4672	1.1618	0.191667	1.8145
chr2	209126004	-1.19	17.99	2.22e-05	0.000296	0	0.2083	0	0.653	0.8484	0	1.271	0.8714	0.0694333	1.0712
chr8	117079901	-0.325	17.99	2.22e-05	0.000296	0.2368	0.125	0.2132	2.393	1.2726	0	2.4672	1.1618	0.191667	1.8145
chr4	10108561	-0.344	17.98	2.23e-05	0.000297	0.296	0.2916	0.0853	0.435	2.121	0	2.3177	1.1618	0.2243	1.73975
chr8	105360084	-0.917	17.97	2.24e-05	0.000298	0.1184	0.0833	0.1279	1.088	1.0908	0.241	1.7195	0.7988	0.109867	1.25915
chr16	2076304	0.995	17.96	2.25e-05	0.000299	0.3552	0.3333	1.0233	5.003	6.0601	0.241	3.9624	4.5021	0.5706	4.23225
chr18	9794711	-0.434	17.96	2.25e-05	0.000299	0.296	0.3333	0	0	1.8786	0	2.3924	0.8714	0.209767	1.6319
chr4	186508516	-0.659	17.96	2.26e-05	0.000299	0.2368	0.0833	0.0853	1.523	1.6362	0.241	2.4672	0.5083	0.135133	1.48775
chrX	67894251	-1.72	17.96	2.26e-05	0.000299	0	0.125	0	0.87	0.6666	0	1.1962	0.3631	0.0416667	0.77965
chr4	77711628	0.448	17.95	2.26e-05	0.0003	0.1184	0.6666	0.1705	1.088	1.9998	0.361	3.2896	2.7594	0.3185	3.0245
chr11	82799744	1.05	17.95	2.27e-05	0.0003	0.1184	0.7083	0.6396	3.915	7.7569	0.361	5.0839	3.9938	0.488767	4.53885
chr2	83974908	-1.22	17.95	2.27e-05	0.0003	0.1776	0.0417	0.0426	0.218	1.515	0	1.3457	0.7261	0.0873	1.0359
chr20	48588401	-1.11	17.95	2.27e-05	0.0003	0.0592	0.2083	0	0.653	0.909	0.241	1.3457	0.8714	0.0891667	1.10855
chr5	142468351	-1.13	17.95	2.27e-05	0.0003	0.0592	0.125	0	0.218	0.3636	0.12	0.8224	1.4523	0.0614	1.13735
chr7	91096201	-0.836	17.94	2.27e-05	0.0003	0.1184	0.0417	0.1705	0.653	1.1514	0	1.7195	0.944	0.1102	1.33175
chr1	198057336	-1.7	17.94	2.28e-05	0.000301	0	0.0417	0.0426	0	0.9696	0.12	1.4953	0.1452	0.0281	0.82025
chr6	20164731	-1.7	17.94	2.28e-05	0.000301	0	0.0417	0.0426	0.218	0.1818	0.12	1.4953	0.1452	0.0281	0.82025
chr9	75132076	-1.7	17.94	2.28e-05	0.000301	0	0.0417	0.0426	0.435	0.7272	0.241	1.4953	0.1452	0.0281	0.82025
chr3	27376761	-0.319	17.93	2.29e-05	0.000302	0.2368	0.375	0.0426	1.74	0.8484	0.12	2.2429	1.3071	0.218133	1.775
chr17	27508558	-0.788	17.92	2.3e-05	0.000302	0.1184	0.0833	0.1705	0.435	1.0302	0	1.3457	1.3797	0.124067	1.3627
chr7	129326211	-0.705	17.92	2.3e-05	0.000302	0.0592	0.125	0.0853	0.87	1.0302	0.12	0.8224	2.1784	0.0898333	1.5004
chr12	104774131	-1.44	17.91	2.31e-05	0.000303	0	0.125	0.0426	0.435	0.303	0.241	1.0467	0.7988	0.0558667	0.92275
chr22	21232465	-0.172	17.9	2.33e-05	0.000306	0.296	0.0417	0.2558	2.393	4.1208	0.12	1.9438	2.1058	0.197833	2.0248
chr17	15975903	-0.389	17.89	2.34e-05	0.000306	0.0592	0.2916	0.1279	2.828	2.121	0.361	1.6448	1.888	0.159567	1.7664
chr3	61193558	-1.25	17.88	2.35e-05	0.000308	0	0.125	0.0853	0.653	0.8484	0.241	1.271	0.7988	0.0701	1.0349
chr4	10141441	0.378	17.88	2.35e-05	0.000308	0.1184	0.375	0.3411	1.305	3.2118	0.12	4.4858	1.3797	0.278167	2.93275
chr6	33040776	-0.672	17.88	2.36e-05	0.000308	0.1184	0.25	0.0853	0.435	0.6666	0	1.7943	1.0892	0.151233	1.44175
chr8	25321797	0.455	17.88	2.35e-05	0.000308	0.3552	0.6249	0.2558	2.393	5.2723	0.241	3.4391	2.3963	0.411967	2.9177
chr10	59189725	1.31	17.88	2.36e-05	0.000308	0	0.7499	0.5969	5.655	4.9087	0.12	5.7568	5.4461	0.448933	5.60145
chr6	148620874	-0.921	17.87	2.36e-05	0.000308	0	0.25	0.0426	1.088	0.606	0	1.8691	0.6535	0.0975333	1.2613
chr10	33022501	-1.49	17.87	2.36e-05	0.000308	0.0592	0.125	0	0.87	0.5454	0.12	1.0467	0.7261	0.0614	0.8864
chr10	71341484	-0.00162	17.87	2.37e-05	0.000308	0.4144	0.4166	0.0853	2.175	3.2724	0	2.7662	1.5249	0.305433	2.14555
chr1	42415271	-0.434	17.87	2.37e-05	0.000308	0.1776	0.0833	0.2558	0.87	1.6968	0.241	1.7195	1.6701	0.172233	1.6948
chr10	54083476	-0.995	17.86	2.37e-05	0.000308	0.1184	0	0.1279	1.088	1.0908	0	1.7943	0.6535	0.0821	1.2239
chr13	23194915	1.18	17.86	2.38e-05	0.000308	0.4736	0.4999	0.8527	6.743	9.3325	0.361	6.5791	3.1224	0.608733	4.85075
chr16	46626661	0.0288	17.85	2.39e-05	0.00031	0	0.25	0.3837	1.088	1.1514	0.12	2.4672	2.1784	0.211233	2.3228
chr18	54368243	1.2	17.85	2.39e-05	0.00031	0.1776	0.8749	0.6396	2.828	4.9693	0.241	6.0558	3.9212	0.564033	4.9885
chr3	70130761	-1.55	17.85	2.4e-05	0.00031	0.1776	0	0	0.435	0.3636	0	1.3457	0.3631	0.0592	0.8544
chr6	46897489	0.0818	17.85	2.4e-05	0.00031	0.1776	0.4166	0.2558	1.088	2.1816	0.12	2.6915	1.9606	0.283333	2.32605
chr13	90691711	-1.32	17.84	2.4e-05	0.00031	0.0592	0.125	0	1.523	0.606	0.241	0.8972	1.0892	0.0614	0.9932
chr8	49858871	-1.26	17.82	2.43e-05	0.000313	0.0592	0	0.1279	0.653	1.2726	0.241	1.4205	0.6535	0.0623667	1.037
chr3	55638541	-1.25	17.81	2.43e-05	0.000314	0	0.125	0.0853	0.653	0.9696	0.241	1.1962	0.8714	0.0701	1.0338
chr5	114922001	-0.858	17.81	2.44e-05	0.000315	0.1184	0.125	0.1279	1.088	1.0302	0	1.6448	0.944	0.123767	1.2944
chr2	23670696	-1.84	17.81	2.45e-05	0.000315	0.0592	0	0.0426	0.653	0.6666	0.12	0.6729	0.7988	0.0339333	0.73585
chr8	29900854	-0.575	17.77	2.49e-05	0.000321	0.0592	0.2083	0.1279	1.088	0.8484	0	1.271	1.888	0.1318	1.5795
chr11	133872845	0.62	17.76	2.51e-05	0.000322	0.5328	0.4166	0.469	1.958	6.9691	0	3.8877	2.6141	0.4728	3.2509
chr4	141698764	-0.464	17.76	2.51e-05	0.000322	0	0.25	0.1705	1.523	1.0302	0	1.6448	1.7428	0.140167	1.6938
chr6	149250661	-0.726	17.75	2.52e-05	0.000324	0.1776	0	0.1705	1.088	0.4848	0.361	1.271	1.5975	0.116033	1.43425
chr15	31110036	-0.829	17.74	2.54e-05	0.000326	0.0592	0.2083	0	0.218	0.3636	0.12	1.1214	1.5975	0.0891667	1.35945
chr5	124560361	-0.151	17.73	2.55e-05	0.000327	0.1184	0.125	0.2985	2.393	1.0908	0.361	3.0653	1.0892	0.180633	2.07725
chr1	182658839	0.762	17.72	2.56e-05	0.000328	0.1776	0.6666	0.469	3.263	1.818	0.241	3.7382	3.6307	0.437733	3.68445
chr11	133902697	0.281	17.71	2.57e-05	0.000329	0.4144	0.125	0.3411	1.958	6.0601	0	3.7382	1.6701	0.2935	2.70415
chr7	22011361	-0.473	17.71	2.57e-05	0.000329	0.1184	0.2083	0.1705	1.305	1.3332	0.361	1.4953	1.8154	0.165733	1.65535
chr14	56391006	-0.0623	17.71	2.57e-05	0.000329	0	0.4166	0.0426	0.653	1.3938	0.12	2.0186	2.4689	0.153067	2.24375
chr7	20628191	-0.969	17.7	2.58e-05	0.00033	0.0592	0.1666	0.0853	0	0.0606	0.481	1.271	1.1618	0.1037	1.2164
chr3	189277724	0.793	17.7	2.59e-05	0.00033	0.8881	0.5416	0.2985	7.396	6.5449	0.361	4.5605	2.6141	0.576067	3.5873
chr6	113557578	-0.35	17.7	2.59e-05	0.000331	0.0592	0.125	0.2985	0.435	0.8484	0	2.3924	1.2345	0.1609	1.81345
chr18	54118311	-0.923	17.69	2.6e-05	0.000331	0	0.25	0.0426	0.435	0	0.361	1.57	0.944	0.0975333	1.257
chr11	70617891	-1.58	17.69	2.6e-05	0.000331	0.1184	0.0417	0	0.87	0.1818	0.601	0.8224	0.8714	0.0533667	0.8469
chr2	196779961	-0.475	17.68	2.62e-05	0.000332	0.1776	0.2083	0.1705	0.87	2.3028	0	2.0186	1.2345	0.185467	1.62655
chr6	157214116	-0.7	17.68	2.62e-05	0.000332	0.1184	0.2916	0.0426	0.435	0.9696	0.12	1.8691	0.944	0.150867	1.40655
chr6	3452181	-1.2	17.68	2.62e-05	0.000332	0.0592	0.2083	0	0.218	0.606	0	1.57	0.5083	0.0891667	1.03915
chr6	6266361	-1.24	17.68	2.61e-05	0.000332	0.1184	0.0417	0.0853	3.48	2.4846	0	1.1214	0.944	0.0818	1.0327
chr8	17968737	-0.786	17.68	2.62e-05	0.000332	0.0592	0.25	0.0426	1.74	1.0302	0.12	1.4205	1.3071	0.117267	1.3638
chr19	46119034	-0.376	17.67	2.62e-05	0.000332	0.1776	0.25	0.1705	0.87	2.3028	0	1.8691	1.5975	0.199367	1.7333
chr18	22598271	-1.12	17.66	2.63e-05	0.000334	0.1184	0.0833	0.0853	1.305	1.1514	0.241	1.1962	1.0166	0.0956667	1.1064
chr21	26432968	-0.895	17.64	2.67e-05	0.000338	0.1776	0	0.1279	0.653	0.909	0	1.1962	1.3797	0.101833	1.28795
chr12	79503314	-0.474	17.63	2.68e-05	0.000338	0.1776	0.2083	0.1705	1.523	1.3938	0	2.0934	1.1618	0.185467	1.6276
chr1	24328466	-0.819	17.63	2.68e-05	0.000339	0.1184	0.0833	0.1705	0.218	2.121	0	1.57	1.0892	0.124067	1.3296
chr19	5572366	-0.0313	17.62	2.7e-05	0.00034	0.2368	0.3333	0.2558	1.523	2.9088	0.12	2.5419	1.7428	0.2753	2.14235
chr1	231907421	-0.976	17.62	2.7e-05	0.000341	0.1184	0.0417	0.1279	0.435	0.606	0	1.7943	0.6535	0.096	1.2239
chr1	188828491	-0.202	17.61	2.71e-05	0.000341	0.0592	0.4583	0.0853	1.305	0.909	0.12	2.5419	1.3797	0.200933	1.9608
chr8	27509538	0.132	17.61	2.71e-05	0.000341	0.296	0.25	0.3411	2.393	3.8178	0	3.2148	1.5975	0.2957	2.40615
chr1	228388541	0.589	17.61	2.71e-05	0.000341	0.1184	0.4999	0.4264	1.958	4.242	0.12	4.7101	1.9606	0.348233	3.33535
chr4	88560031	-0.648	17.6	2.73e-05	0.000342	0.1776	0.0833	0.1705	0	0.9696	0.12	2.0186	0.944	0.1438	1.4813
chr5	131665441	0.468	17.6	2.73e-05	0.000342	0.4736	0.4999	0.3411	1.523	4.9087	0.12	3.4391	2.3963	0.4382	2.9177
chr6	11129419	-0.0575	17.6	2.72e-05	0.000342	0.296	0.0833	0.1705	1.523	2.3028	0	3.8129	0.6535	0.183267	2.2332
chr3	130625541	0.469	17.59	2.74e-05	0.000343	0.4736	0.25	0.4264	1.958	3.7572	0.241	3.9624	2.0332	0.383333	2.9978
chrX	145504371	-1.85	17.59	2.74e-05	0.000343	0	0.0417	0.0426	0	0.7878	0	0.5981	0.8714	0.0281	0.73475
chr16	34616131	-1.34	17.59	2.74e-05	0.000343	0.1184	0.0833	0.0426	0.218	0.3636	0	1.271	0.6535	0.0814333	0.96225
chr1	158292136	-0.467	17.58	2.75e-05	0.000344	0.0592	0.2083	0.2132	0.87	1.0908	0.241	2.1681	1.1618	0.160233	1.66495
chr1	14937479	1.71	17.58	2.76e-05	0.000344	0.7105	1.2499	1.1512	8.701	8.1205	0.12	6.7287	6.7532	1.0372	6.74095
chr4	139539181	0.297	17.58	2.76e-05	0.000344	0	0.1666	0.4264	1.523	2.9694	0	4.2615	1.4523	0.197667	2.8569
chr11	34618111	0.368	17.56	2.78e-05	0.000347	0.4144	0.125	0.4264	1.958	3.9996	0	3.5886	2.1058	0.321933	2.8472
chr11	26888894	-0.409	17.56	2.79e-05	0.000348	0	0.2083	0.0853	1.74	1.5756	0.12	0.9719	2.6867	0.0978667	1.8293
chr3	158335391	0.469	17.54	2.81e-05	0.00035	0.4144	0.5833	0.2985	2.393	3.1512	0	4.112	1.7428	0.432067	2.9274
chr8	27392841	0.0829	17.54	2.81e-05	0.00035	0.3552	0.3333	0.2558	1.305	3.5148	0.12	2.6167	1.9606	0.314767	2.28865
chr10	116099421	-1.13	17.54	2.81e-05	0.00035	0.1776	0	0.0853	0.653	1.212	0	1.3457	0.8714	0.0876333	1.10855
chr4	142164351	-1.91	17.54	2.82e-05	0.00035	0.0592	0.0417	0	0	0	0.12	0.6729	0.7261	0.0336333	0.6995
chr12	103543156	-0.98	17.53	2.82e-05	0.00035	0.2368	0.0833	0.0426	0.87	1.212	0.12	1.7195	0.6535	0.1209	1.1865
chr7	116215989	-0.322	17.53	2.82e-05	0.000351	0.1184	0.1666	0.2985	1.74	1.3938	0	2.0186	1.5975	0.1945	1.80805
chr11	34728548	-0.826	17.52	2.85e-05	0.000353	0.1776	0.2083	0.0426	1.305	2.424	0.12	1.6448	0.944	0.142833	1.2944
chr5	130523913	0.629	17.52	2.85e-05	0.000353	0	0.375	0.5116	3.915	2.727	0.12	2.1681	4.8652	0.295533	3.51665
chr1	206538774	0.665	17.51	2.85e-05	0.000353	0	0.6249	0.2985	1.088	3.2724	0.241	4.4858	2.6867	0.3078	3.58625
chr5	118692566	-0.672	17.51	2.86e-05	0.000353	0.1184	0.25	0.0853	0.218	0.8484	0.241	1.6448	1.2345	0.151233	1.43965
chr7	77135188	0.134	17.51	2.86e-05	0.000354	0.1184	0.2083	0.3837	1.088	2.8482	0.12	3.5886	1.3797	0.2368	2.48415
chr8	102654416	-1.73	17.5	2.87e-05	0.000354	0	0.0833	0.0426	0.87	0.4242	0.12	0.9719	0.5809	0.0419667	0.7764
chr16	9366904	-0.378	17.48	2.9e-05	0.000358	0.2368	0.1666	0.1705	1.958	1.3332	0.241	2.6167	0.8714	0.1913	1.74405
chrX	17938446	-0.731	17.48	2.91e-05	0.000359	0.0592	0.1666	0.1705	1.305	1.5756	0	1.7195	1.0892	0.1321	1.40435
chr11	113574196	-1.04	17.46	2.94e-05	0.000362	0.2368	0.0417	0.0426	0	0.6666	0.12	1.7195	0.5809	0.107033	1.1502
chr5	59144601	-0.552	17.45	2.95e-05	0.000363	0.1184	0.0833	0.2132	1.523	1.0908	0.12	2.3177	0.8714	0.1383	1.59455
chr20	34875811	-0.518	17.44	2.96e-05	0.000364	0	0.1666	0.2558	2.175	1.818	0	1.7943	1.4523	0.1408	1.6233
chr15	24424554	-0.638	17.44	2.97e-05	0.000365	0.1776	0.1666	0.1279	1.523	2.9694	0.241	1.4953	1.4523	0.157367	1.4738
chr7	115105467	-0.759	17.43	2.98e-05	0.000366	0.1184	0.1666	0.1279	0.87	1.6968	0.241	1.9438	0.7988	0.137633	1.3713
chr8	81820671	-1.54	17.43	2.99e-05	0.000367	0.0592	0.125	0	1.088	0.5454	0	1.0467	0.6535	0.0614	0.8501
chr12	4837081	-0.132	17.42	2.99e-05	0.000367	0.1776	0.2916	0.2558	1.958	2.3028	0	2.0186	2.0332	0.241667	2.0259
chr1	232806361	-2.32	17.41	3.01e-05	0.000368	0	0	0.0426	0.218	0.5454	0.12	0.7476	0.3631	0.0142	0.55535
chr12	97266741	-2.32	17.41	3.01e-05	0.000368	0	0	0.0426	0.218	0.1212	0.241	0.7476	0.3631	0.0142	0.55535
chr9	2643951	-1.99	17.42	3e-05	0.000368	0	0.0417	0.0426	0.653	0.9696	0.241	0.8972	0.4357	0.0281	0.66645
chrX	128804344	-0.628	17.42	3e-05	0.000368	0.1776	0.0417	0.1705	0.435	1.6362	0.12	2.2429	0.7988	0.129933	1.52085
chr12	120222468	-0.0212	17.4	3.03e-05	0.000371	0.1184	0.5416	0.0853	1.523	2.0604	0	2.6915	1.6701	0.248433	2.1808
chr4	102351664	-0.389	17.38	3.07e-05	0.000374	0.1184	0.3333	0	1.305	0.9696	0.12	1.6448	1.888	0.150567	1.7664
chr9	18198354	-0.326	17.37	3.07e-05	0.000374	0	0.2083	0.1705	1.088	3.3936	0.12	3.14	0.6535	0.126267	1.89675
chr10	13939714	-0.423	17.36	3.09e-05	0.000377	0.0592	0.2916	0.1705	1.523	0.4848	0.241	2.0186	1.3797	0.173767	1.69915
chr17	55900731	-0.946	17.36	3.09e-05	0.000377	0.2368	0	0.0426	0.87	0.4848	0	1.1214	1.3797	0.0931333	1.25055
chr1	183394021	-1.24	17.36	3.1e-05	0.000377	0.1184	0.0833	0.0426	0	0.4242	0.12	0.9719	1.0892	0.0814333	1.03055
chr15	87481178	-0.267	17.34	3.12e-05	0.00038	0.0592	0.3333	0.1705	1.305	2.9694	0	2.7662	1.0166	0.187667	1.8914
chr16	78479708	-1.21	17.33	3.14e-05	0.000381	0.1184	0.125	0.0426	0.435	1.212	0.12	1.271	0.7988	0.0953333	1.0349
chr2	241681631	-0.818	17.33	3.14e-05	0.000382	0	0.2916	0.0426	1.523	2.6058	0.12	1.9438	0.7261	0.1114	1.33495
chr6	15562036	-0.293	17.33	3.15e-05	0.000382	0.0592	0.125	0.2985	1.088	2.6664	0.241	2.6915	1.0892	0.1609	1.89035
chr2	227311947	0.323	17.31	3.17e-05	0.000384	0	0.25	0.469	2.175	2.9088	0.241	3.8129	1.888	0.239667	2.85045
chr13	94578371	-1.55	17.3	3.18e-05	0.000386	0.0592	0.0833	0.0426	0.435	0.5454	0.12	1.1962	0.5083	0.0617	0.85225
chr21	35031261	-0.139	17.29	3.2e-05	0.000388	0.1184	0.2083	0.2558	2.393	1.818	0.12	3.2148	0.944	0.194167	2.0794
chr3	24156738	-0.123	17.29	3.21e-05	0.000388	0	0.25	0.2985	1.958	1.212	0.241	2.7662	1.4523	0.182833	2.10925
chr11	35405136	-1.38	17.29	3.21e-05	0.000388	0.1184	0.125	0	0.435	0.3636	0.12	1.1962	0.6535	0.0811333	0.92485
chr1	155520888	0.897	17.29	3.22e-05	0.000388	0.3552	0.4166	0.8527	6.525	12.9079	0.241	4.4858	3.4129	0.5415	3.94935
chrX	64974991	-0.264	17.28	3.23e-05	0.000389	0.1184	0.2916	0.1705	0.435	2.727	0.12	2.9905	0.7988	0.1935	1.89465
chr6	149424161	-1.99	17.27	3.24e-05	0.00039	0	0.0417	0.0426	0.435	0.4242	0.12	0.9719	0.3631	0.0281	0.6675
chr4	148258177	0.538	17.27	3.25e-05	0.000391	0.7105	0.25	0.2985	2.393	2.0604	0.12	4.3363	1.888	0.419667	3.11215
chr7	129326054	-0.567	17.26	3.26e-05	0.000393	0.0592	0.1666	0.1279	2.175	0.8484	0.12	0.9719	2.2511	0.1179	1.6115
chr5	101079201	-1.6	17.25	3.27e-05	0.000394	0	0.0417	0.0853	0.218	1.3332	0	0.6729	1.0166	0.0423333	0.84475
chr8	133263121	-1.24	17.24	3.29e-05	0.000395	0	0.0833	0.1279	0.653	0.6666	0	1.3457	0.7261	0.0704	1.0359
chr1	203118391	-0.614	17.24	3.3e-05	0.000396	0.1776	0.25	0.0853	0	1.2726	0.241	1.7195	1.2345	0.170967	1.477
chr6	109344891	-1.71	17.24	3.3e-05	0.000396	0.0592	0.0417	0.0426	0.435	0.303	0.12	1.1962	0.3631	0.0478333	0.77965
chr11	26825771	-0.499	17.23	3.31e-05	0.000397	0.1776	0.0417	0.1705	0.435	1.0908	0.12	2.6915	0.6535	0.129933	1.6725
chr2	101063384	0.617	17.22	3.33e-05	0.000398	0.0592	0.1666	0.5543	0.87	3.5754	0.241	5.4577	1.5975	0.260033	3.5276
chr5	81087034	-1.46	17.22	3.33e-05	0.000398	0	0	0.1279	0.435	0.7272	0	1.3457	0.5083	0.0426333	0.927
chr7	34242369	1.07	17.22	3.33e-05	0.000398	0.1184	0.6249	0.6822	4.133	7.4539	0.12	6.3549	2.9046	0.475167	4.62975
chrX	50164111	-1.9	17.22	3.32e-05	0.000398	0.0592	0	0.0426	0.435	0.3636	0	1.1214	0.2905	0.0339333	0.70595
chr2	4260276	-2.32	17.21	3.34e-05	0.000399	0	0	0.0426	0.87	0.5454	0.241	0.8224	0.2905	0.0142	0.55645
chr10	1353178	-0.09	17.2	3.36e-05	0.0004	0	0.3333	0.2558	0.87	1.9392	0	2.5419	1.7428	0.196367	2.14235
chr6	71431451	-0.979	17.21	3.35e-05	0.0004	0.0592	0.0417	0.1705	0.435	0.4242	0.241	1.7195	0.7261	0.0904667	1.2228
chr8	63064101	-1.32	17.2	3.36e-05	0.0004	0	0.0833	0.0853	0.218	0.909	0.241	1.6448	0.3631	0.0562	1.00395
chr5	107319951	-1.91	17.19	3.39e-05	0.000403	0	0.0833	0	0.435	0.4242	0	1.3457	0.0726	0.0277667	0.70915
chrX	131022031	-1.78	17.19	3.39e-05	0.000403	0.0592	0.0833	0	0	0.3636	0	0.8972	0.5809	0.0475	0.73905
chr16	46853236	-1.84	17.18	3.4e-05	0.000404	0	0.0833	0	0.653	0.2424	0.241	0.5981	0.8714	0.0277667	0.73475
chr14	54778331	-0.78	17.16	3.44e-05	0.000408	0	0.0417	0.2132	0.653	0.4242	0.241	2.0934	0.7261	0.0849667	1.40975
chr6	163874681	-2.33	17.16	3.44e-05	0.000408	0	0.0417	0	0.218	0.4242	0	0.5233	0.5809	0.0139	0.5521
chr8	128930901	0.375	17.16	3.44e-05	0.000408	0.2368	0.2916	0.5543	1.523	2.2422	0.241	3.2148	2.3963	0.3609	2.80555
chr8	22936151	0.801	17.15	3.45e-05	0.000409	1.0065	0.4999	0.2558	3.48	4.4238	0.842	4.7848	2.3963	0.5874	3.59055
chr3	145306394	-1.1	17.14	3.47e-05	0.000411	0.1776	0.0417	0.0853	0.435	1.212	0.241	1.4205	0.7988	0.101533	1.10965
chr2	111458894	-0.727	17.13	3.48e-05	0.000412	0.1184	0.0833	0.2132	1.088	2.0604	0.12	1.4953	1.3071	0.1383	1.4012
chr4	103061691	-2.07	17.12	3.5e-05	0.000414	0	0.0833	0	0.87	0.3636	0	0.8224	0.4357	0.0277667	0.62905
chr5	15062721	-2.07	17.12	3.5e-05	0.000414	0	0.0833	0	0.87	0.1818	0.12	0.8224	0.4357	0.0277667	0.62905
chr6	6695561	-0.1	17.12	3.52e-05	0.000415	0.3552	0.0417	0.2558	0.87	1.515	0.12	2.4672	1.7428	0.217567	2.105
chr5	172832088	-0.035	17.1	3.54e-05	0.000418	0.296	0.2083	0.2985	1.74	1.5756	0.12	2.841	1.4523	0.2676	2.14665
chr7	111588231	-0.698	17.09	3.56e-05	0.00042	0.1776	0.1666	0.1279	0.653	2.424	0.481	1.9438	0.8714	0.157367	1.4076
chr8	12697388	-0.391	17.08	3.59e-05	0.000423	0.1184	0.2083	0.1705	0.653	1.0908	0.12	1.271	2.2511	0.165733	1.76105
chr1	217761456	-0.618	17.07	3.6e-05	0.000423	0.1184	0.25	0.1279	0.218	1.4544	0.12	1.8691	1.0892	0.165433	1.47915
chr17	68867811	-0.103	17.06	3.62e-05	0.000425	0.3552	0.2916	0.1705	0.435	2.121	0.241	2.1681	1.888	0.272433	2.02805
chr2	129808981	-0.586	17.06	3.63e-05	0.000426	0.296	0.1666	0.0426	1.088	0.9696	0	1.57	1.4523	0.1684	1.51115
chr4	100493371	-0.251	17.05	3.63e-05	0.000427	0.0592	0.4583	0.0853	0.218	0.9696	0	2.4672	1.3071	0.200933	1.88715
chr13	103621631	-1.12	17.05	3.64e-05	0.000427	0	0.125	0.1279	0.87	0.606	0	1.3457	0.8714	0.0843	1.10855
chr9	289241	-1.77	17.05	3.65e-05	0.000428	0.1184	0.0417	0	0.435	1.6362	0.241	0.9719	0.5083	0.0533667	0.7401
chrX	43700411	-1.98	17.04	3.66e-05	0.000428	0.0592	0	0.0426	0.218	0.1212	0	0.8972	0.4357	0.0339333	0.66645
chr12	72644951	-1.42	17.04	3.66e-05	0.000429	0	0.125	0	0.87	0.4848	0	0.6729	1.2345	0.0416667	0.9537
chr20	25202333	-0.863	17.03	3.67e-05	0.000429	0.296	0	0.0426	0.87	1.8786	0	2.0186	0.5809	0.112867	1.29975
chr4	47384041	-0.766	17.03	3.67e-05	0.000429	0.1776	0.125	0.0426	0.435	0.4848	0	1.0467	1.7428	0.115067	1.39475
chr8	26359005	-1.02	17.04	3.67e-05	0.000429	0.2368	0.0833	0.0426	0.653	4.8481	0	1.6448	0.6535	0.1209	1.14915
chr4	101223366	-1.98	17.03	3.68e-05	0.000429	0.0592	0.0417	0	0.435	0.2424	0	0.6729	0.6535	0.0336333	0.6632
chr16	71269451	-0.593	17.03	3.69e-05	0.00043	0	0.125	0.1705	1.523	1.1514	0	0.7476	2.4689	0.0985	1.60825
chr15	61145271	-1.31	17.01	3.71e-05	0.000432	0.0592	0	0.1279	0.218	0.909	0.361	1.4205	0.5809	0.0623667	1.0007
chr9	109945004	-0.248	17.01	3.71e-05	0.000432	0.3552	0.2083	0.1705	1.523	2.8482	0.241	2.2429	1.4523	0.244667	1.8476
chr1	206191001	0.514	17.01	3.72e-05	0.000433	0.2368	0.4999	0.469	2.61	2.2422	0.12	3.9624	2.1784	0.4019	3.0704
chr8	94307596	0.115	17.01	3.72e-05	0.000433	0.296	0.125	0.3837	1.305	3.1512	0.12	3.2148	1.5975	0.268233	2.40615
chr13	19643437	-0.483	17	3.74e-05	0.000434	0.2368	0.25	0.0426	2.393	1.9998	0.12	1.57	1.6701	0.176467	1.62005
chr6	7921167	0.316	16.99	3.76e-05	0.000436	0.2368	0.2916	0.5116	4.568	4.8481	0.12	3.2148	2.1784	0.346667	2.6966
chr18	55790471	-1.71	16.99	3.76e-05	0.000436	0	0.0833	0	0.87	0.4242	0	0.5233	1.0892	0.0277667	0.80625
chr6	109430201	-0.938	16.99	3.76e-05	0.000436	0.0592	0.2083	0.0853	0.435	0.909	0	1.57	0.8714	0.1176	1.2207
chr8	101099494	-0.482	16.98	3.77e-05	0.000437	0.1776	0.0417	0.2132	1.523	1.818	0	2.4672	0.8714	0.144167	1.6693
chr15	65841001	-0.676	16.98	3.78e-05	0.000437	0	0.125	0.2132	0.435	0.2424	0	2.0934	0.8714	0.112733	1.4824
chr1	91818091	-0.988	16.97	3.8e-05	0.00044	0.1776	0.0833	0.0853	0	0.0606	0.361	1.7943	0.5809	0.1154	1.1876
chr8	72397394	-0.448	16.95	3.83e-05	0.000443	0.0592	0.1666	0.2132	1.305	1.2726	0.12	2.6167	0.7988	0.146333	1.70775
chr8	27392714	0.38	16.95	3.84e-05	0.000444	0.5328	0.3333	0.3411	1.958	4.3026	0.12	2.9158	2.6141	0.4024	2.76495
chr5	109351738	-0.673	16.94	3.85e-05	0.000445	0.1184	0.25	0.0853	1.523	0.2424	0.12	1.4953	1.3797	0.151233	1.4375
chr5	43735924	-1.21	16.94	3.86e-05	0.000446	0.0592	0.125	0.0853	1.088	2.2422	0	1.3457	0.7261	0.0898333	1.0359
chr6	73267391	-1.04	16.93	3.87e-05	0.000446	0.2368	0.0417	0.0426	0.87	0.8484	0	1.8691	0.4357	0.107033	1.1524
chr10	22415784	-1.6	16.93	3.88e-05	0.000447	0.0592	0.125	0	0.435	1.0302	0	1.0467	0.5809	0.0614	0.8138
chr1	115746988	-0.406	16.92	3.89e-05	0.000448	0.2368	0.125	0.2132	2.393	1.8786	0	2.3177	1.0892	0.191667	1.70345
chr22	39053484	-1.21	16.92	3.89e-05	0.000448	0.0592	0.125	0.0853	0.653	1.9998	0.481	1.271	0.7988	0.0898333	1.0349
chr5	101119066	-0.926	16.92	3.9e-05	0.000448	0	0.125	0.1279	2.393	0.2424	0	0.8224	1.7428	0.0843	1.2826
chr3	26752926	-0.626	16.91	3.92e-05	0.00045	0	0.1666	0.2132	0.87	0.8484	0.12	2.0186	1.0166	0.1266	1.5176
chr14	94135435	-0.0875	16.9	3.94e-05	0.000452	0.3552	0.2916	0.2132	1.088	2.9088	0	2.5419	1.5249	0.286667	2.0334
chr2	150731211	-0.309	16.9	3.94e-05	0.000452	0.1776	0.375	0.1279	3.045	3.5754	0	2.5419	1.0166	0.226833	1.77925
chr1	60211328	-0.892	16.89	3.96e-05	0.000454	0.1184	0.125	0.1279	1.305	1.4544	0.241	1.7943	0.7261	0.123767	1.2602
chr5	150829736	-1.3	16.89	3.97e-05	0.000454	0	0.0833	0.1279	1.088	0.7878	0	1.1962	0.7988	0.0704	0.9975
chr15	50091314	-0.676	16.88	3.97e-05	0.000454	0.0592	0.25	0.1279	0.435	1.9392	0.481	1.6448	1.2345	0.1457	1.43965
chr1	65732351	-0.78	16.87	4e-05	0.000457	0.0592	0.125	0.1705	0.653	0.7272	0.241	2.0186	0.7261	0.118233	1.37235
chr1	235406771	-1.12	16.85	4.04e-05	0.000462	0.0592	0.1666	0.0426	1.523	0.3636	0	1.0467	1.1618	0.0894667	1.10425
chr3	55791621	-0.155	16.85	4.05e-05	0.000462	0.1184	0.3333	0.2558	1.305	1.1514	0.12	2.1681	1.8154	0.235833	1.99175
chr9	4653611	-1.37	16.85	4.04e-05	0.000462	0.1776	0.0833	0	0.218	0.5454	0	1.1962	0.6535	0.0869667	0.92485
chr1	238113531	-0.921	16.84	4.06e-05	0.000463	0.0592	0.125	0.0853	2.61	0.1212	0	0.8224	1.7428	0.0898333	1.2826
chr15	72722494	-0.258	16.84	4.07e-05	0.000463	0.2368	0.2083	0.2558	0.653	1.4544	0	2.1681	1.5249	0.233633	1.8465
chr7	142651741	-0.971	16.84	4.07e-05	0.000463	0.0592	0.0833	0.1705	0.435	0.5454	0.12	1.0467	1.3797	0.104333	1.2132
chr6	64260568	-0.56	16.84	4.07e-05	0.000463	0.1776	0.0417	0.1705	1.305	0.606	0.361	2.5419	0.6535	0.129933	1.5977
chr15	66867176	-0.689	16.83	4.08e-05	0.000464	0.1184	0.0417	0.2558	0.435	1.8786	0.12	1.4205	1.4523	0.138633	1.4364
chr6	165885938	0.0853	16.83	4.1e-05	0.000465	0.296	0.2916	0.2558	1.523	2.6058	0.241	3.6634	1.0166	0.281133	2.34
chr6	33806618	-0.52	16.83	4.1e-05	0.000465	0.1184	0.125	0.1705	2.393	3.9996	0	2.6915	0.5809	0.137967	1.6362
chr8	35633181	-0.134	16.82	4.12e-05	0.000467	0.1776	0.1666	0.3411	1.74	3.03	0.12	2.6915	1.3797	0.228433	2.0356
chr1	100651386	-1.5	16.8	4.16e-05	0.000471	0	0.125	0.0426	0	0.303	0.12	0.8972	0.8714	0.0558667	0.8843
chr14	84703321	-1.79	16.79	4.18e-05	0.000473	0	0.0833	0.0426	0.218	0.4242	0	0.9719	0.5083	0.0419667	0.7401
chr9	4564181	-0.339	16.79	4.19e-05	0.000474	0.1776	0.2083	0.2132	1.088	1.6362	0	2.6167	0.944	0.1997	1.78035
chr1	59834244	-0.579	16.77	4.21e-05	0.000476	0.2368	0.1666	0.1279	0.87	1.1514	0	1.57	1.4523	0.1771	1.51115
chr16	83041221	0.155	16.77	4.23e-05	0.000477	0.4736	0.2083	0.2985	1.305	4.3026	0.12	2.9905	1.8154	0.3268	2.40295
chr18	69551864	-0.797	16.77	4.23e-05	0.000477	0	0.1666	0.1705	0.87	0.909	0.12	1.1962	1.5249	0.112367	1.36055
chr2	210963064	-0.94	16.77	4.23e-05	0.000477	0.0592	0.2083	0.0853	0.435	0.6666	0.481	1.4205	1.0166	0.1176	1.21855
chr3	23609786	-0.74	16.76	4.23e-05	0.000477	0.1184	0.2083	0.1279	1.088	1.0908	0.12	1.7195	1.0166	0.151533	1.36805
chr14	51540004	-1.17	16.76	4.24e-05	0.000478	0.0592	0.125	0.0853	0.653	0.606	0.12	1.0467	1.0892	0.0898333	1.06795
chr17	10068341	-1.79	16.75	4.25e-05	0.000479	0.0592	0.0417	0.0426	0.218	0.5454	0.241	0.8972	0.5809	0.0478333	0.73905
chr8	15661311	-1.79	16.75	4.25e-05	0.000479	0.0592	0.0417	0.0426	1.088	0.4848	0.481	0.8972	0.5809	0.0478333	0.73905
chr3	52878836	-0.955	16.75	4.26e-05	0.000479	0.2368	0.125	0.0426	0.87	0.909	0.361	1.7943	0.5809	0.1348	1.1876
chr5	71342196	-0.678	16.75	4.26e-05	0.000479	0.1776	0.25	0.0853	1.74	1.3332	0	1.7943	1.0166	0.170967	1.40545
chr4	95763691	-1	16.75	4.27e-05	0.000479	0	0.2083	0.0853	0.218	0.4242	0.12	1.6448	0.7261	0.0978667	1.18545
chr3	179717571	-0.58	16.74	4.29e-05	0.000481	0.0592	0.375	0.0426	1.088	1.818	0	2.4672	0.5809	0.158933	1.52405
chr20	49172031	-0.262	16.73	4.3e-05	0.000482	0.1184	0.125	0.3411	1.523	1.818	0.361	2.4672	1.3071	0.194833	1.88715
chr20	4532621	-1.72	16.73	4.31e-05	0.000483	0	0.0417	0.0853	0.435	0.606	0.12	1.0467	0.5083	0.0423333	0.7775
chr7	27127191	-0.579	16.72	4.34e-05	0.000486	0	0.1666	0.2558	0.87	1.0302	0.241	1.7195	1.3797	0.1408	1.5496
chr2	147759181	-1.96	16.71	4.35e-05	0.000487	0.1184	0	0	0.218	0.4242	0	0.7476	0.5809	0.0394667	0.66425
chr1	145290096	-1.6	16.7	4.37e-05	0.000488	0	0.0417	0.0853	0.218	0.0606	0	0.5981	1.0892	0.0423333	0.84365
chr2	105158494	-0.871	16.7	4.37e-05	0.000488	0.1184	0.2083	0.0853	1.523	2.424	0.241	1.57	0.944	0.137333	1.257
chr1	20231759	-0.416	16.7	4.38e-05	0.000489	0.2368	0.2083	0.1279	1.305	1.2726	0	1.4953	1.888	0.191	1.69165
chr18	53396061	-1.77	16.69	4.41e-05	0.000491	0.1184	0.0417	0	0.218	0.3636	0	1.271	0.2178	0.0533667	0.7444
chr5	87094421	-1.05	16.69	4.41e-05	0.000491	0.0592	0.1666	0.0853	0.435	0.9696	0	1.1962	1.0892	0.1037	1.1427
chr1	229886934	0.146	16.68	4.41e-05	0.000492	0.296	0.125	0.4264	1.523	1.0302	0.361	3.14	1.7428	0.282467	2.4414
chr4	40309831	-1.21	16.68	4.43e-05	0.000493	0.0592	0.125	0.0853	0.218	0.3636	0.12	1.4953	0.5809	0.0898333	1.0381
chr6	17267711	-1.64	16.67	4.44e-05	0.000494	0	0	0.1279	0.218	0.9696	0.12	0.9719	0.6535	0.0426333	0.8127
chr4	77666941	-0.219	16.66	4.48e-05	0.000498	0.1776	0.125	0.2558	1.74	0.606	0.241	3.0653	0.8714	0.186133	1.96835
chr8	128421731	0.145	16.64	4.51e-05	0.000501	0.1776	0.0833	0.1705	0	0.2424	0.12	4.9344	0.3631	0.1438	2.64875
chr11	35233808	-0.917	16.63	4.55e-05	0.000504	0	0.0417	0.1705	1.305	0.909	0.241	2.0934	0.5083	0.0707333	1.30085
chr18	54370571	-1.21	16.63	4.54e-05	0.000504	0.0592	0.1666	0.0426	0.218	1.212	0	1.1214	0.944	0.0894667	1.0327
chr7	158218641	-0.522	16.63	4.54e-05	0.000504	0.3552	0.2083	0	1.523	1.1514	0.12	1.7943	1.3071	0.187833	1.5507
chr8	6444501	-0.197	16.63	4.55e-05	0.000504	0.2368	0.25	0.2558	0.87	1.2726	0.12	1.9438	1.888	0.247533	1.9159
chr15	53021101	-1.43	16.63	4.55e-05	0.000504	0	0.0417	0.1279	0.218	0.8484	0	1.271	0.5809	0.0565333	0.92595
chr2	183817484	-0.639	16.61	4.59e-05	0.000507	0.296	0.0833	0.0853	0.87	1.212	0.12	1.4205	1.5249	0.154867	1.4727
chr8	81882851	-0.507	16.61	4.6e-05	0.000508	0.0592	0.125	0.2558	1.088	1.0908	0.12	2.3177	0.944	0.146667	1.63085
chr16	79572391	-1.6	16.6	4.61e-05	0.000508	0.0592	0.125	0	0.435	0.1818	0.12	1.4205	0.2178	0.0614	0.81915
chr5	34035436	-0.454	16.6	4.61e-05	0.000508	0.1776	0.2083	0.1279	0.653	1.5756	0	2.841	0.5083	0.171267	1.67465
chr7	30540294	0.143	16.59	4.63e-05	0.00051	0.296	0.375	0.3411	0.653	2.6058	0.12	2.6915	2.0332	0.337367	2.36235
chr8	39002541	-1.49	16.59	4.64e-05	0.00051	0	0.0417	0.1279	0.218	0.7878	0	1.0467	0.7261	0.0565333	0.8864
chr1	163517551	0.322	16.59	4.64e-05	0.000511	0.1776	0.4999	0.3837	1.523	1.5756	0	3.0653	2.3237	0.353733	2.6945
chr13	78957414	-1.5	16.59	4.65e-05	0.000511	0	0.0417	0.1279	0.87	1.7574	0.12	0.8972	0.8714	0.0565333	0.8843
chr17	59560171	-0.772	16.58	4.66e-05	0.000512	0.1184	0.0417	0.2132	0.653	1.6362	0	1.7943	0.944	0.124433	1.36915
chr20	51672698	-0.738	16.58	4.66e-05	0.000512	0.296	0.0833	0.0853	0.87	1.0302	0.361	1.6448	1.0892	0.154867	1.367
chr4	27889571	-1.7	16.56	4.7e-05	0.000516	0.1184	0	0.0426	0.218	0.2424	0	0.8972	0.6535	0.0536667	0.77535
chrX	9249261	-1.37	16.56	4.7e-05	0.000516	0.1776	0.0833	0	0	0.4242	0	1.1214	0.7261	0.0869667	0.92375
chr22	44592861	-0.137	16.55	4.73e-05	0.000518	0.3552	0.1666	0.2558	1.088	1.6968	0.241	2.1681	1.8154	0.2592	1.99175
chr17	16862799	0.749	16.53	4.79e-05	0.000524	0.592	0.5416	0.5543	3.045	5.9995	0.361	4.112	2.832	0.562633	3.472
chr2	1669797	0.621	16.53	4.79e-05	0.000524	0.4736	0.1666	0.5969	1.305	3.2724	0	4.1867	2.4689	0.412367	3.3278
chr5	128337578	-1.21	16.53	4.79e-05	0.000524	0	0.2083	0.0426	0.87	1.0302	0	1.4205	0.6535	0.0836333	1.037
chr13	83238098	-1.86	16.52	4.8e-05	0.000524	0	0.125	0	0.653	0.7878	0	1.0467	0.3631	0.0416667	0.7049
chr2	73150284	-0.335	16.52	4.8e-05	0.000524	0.2368	0.2916	0.1705	0.435	1.0302	0.241	2.0934	1.3797	0.232967	1.73655
chr4	148194841	-1.61	16.51	4.83e-05	0.000526	0.0592	0.0833	0.0426	0.87	0.7272	0.12	1.1962	0.4357	0.0617	0.81595
chr8	59066481	-1.39	16.52	4.82e-05	0.000526	0.0592	0.125	0.0426	0.653	0.606	0.12	1.4953	0.3631	0.0756	0.9292
chr5	42506976	-1.35	16.51	4.84e-05	0.000527	0	0.125	0.0853	0.87	1.0302	0.12	1.0467	0.8714	0.0701	0.95905
chr2	46215721	-1.01	16.51	4.85e-05	0.000527	0	0.1666	0.1279	1.523	1.212	0	1.271	1.0892	0.0981667	1.1801
chr7	103554211	-0.85	16.51	4.85e-05	0.000527	0.1184	0.0833	0.1705	0	0.909	0.12	1.7943	0.7988	0.124067	1.29655
chr18	68006841	-1.79	16.49	4.88e-05	0.00053	0	0.0833	0.0426	0.87	0.606	0.12	0.8224	0.6535	0.0419667	0.73795
chr3	161997471	-0.382	16.49	4.88e-05	0.00053	0.1184	0.375	0.1279	0.87	2.0604	0.241	2.3177	1.0892	0.2071	1.70345
chr1	181205206	-0.147	16.49	4.9e-05	0.000531	0.1776	0.1666	0.3837	1.74	0.7878	0.241	2.2429	1.7428	0.242633	1.99285
chr5	131665677	0.478	16.49	4.89e-05	0.000531	0.7105	0.4583	0.2558	2.175	4.4238	0.12	3.5139	2.2511	0.474867	2.8825
chr17	63206048	-0.564	16.49	4.9e-05	0.000531	0.1184	0.3333	0.0853	0.653	1.818	0.12	1.8691	1.1618	0.179	1.51545
chr5	95519261	-1.16	16.48	4.92e-05	0.000533	0.1776	0.1666	0	0.653	0.5454	0	1.7195	0.3631	0.114733	1.0413
chr3	162787511	-2.04	16.48	4.92e-05	0.000533	0.1184	0	0	1.523	0.7878	0	0.8972	0.3631	0.0394667	0.63015
chr3	39158406	0.0346	16.47	4.95e-05	0.000535	0.296	0.4583	0.2132	1.74	2.4846	0.12	2.841	1.5249	0.3225	2.18295
chr10	1815211	-0.792	16.46	4.96e-05	0.000536	0.1184	0.1666	0.1279	0.87	0.4848	0.361	2.0186	0.6535	0.137633	1.33605
chr1	67811077	-0.198	16.46	4.97e-05	0.000536	0.296	0.1666	0.2558	1.958	3.5754	0.241	2.6167	1.2345	0.239467	1.9256
chr4	20293851	-0.198	16.46	4.97e-05	0.000536	0.296	0.1666	0.2558	0.218	1.1514	0.241	2.6167	1.2345	0.239467	1.9256
chr5	101118941	-0.787	16.46	4.97e-05	0.000536	0.0592	0.125	0.1279	2.175	0.3636	0	0.8224	1.9606	0.104033	1.3915
chr12	113477751	-0.413	16.44	5.03e-05	0.000542	0.296	0.1666	0.1705	1.523	1.8786	0	2.3177	1.0166	0.211033	1.66715
chr5	126245891	-0.973	16.44	5.03e-05	0.000542	0	0.1666	0.1279	0.218	0.6666	0.241	1.1214	1.3071	0.0981667	1.21425
chr14	80124394	-1.04	16.43	5.04e-05	0.000542	0	0.2083	0.0426	0.653	0.5454	0.12	1.0467	1.3071	0.0836333	1.1769
chr2	208418371	-1.77	16.42	5.07e-05	0.000545	0.1184	0.0417	0	0.87	0.4848	0	0.8224	0.6535	0.0533667	0.73795
chr3	188940021	0.74	16.42	5.06e-05	0.000545	0.6513	0.2916	0.5116	1.958	4.545	0.12	4.9344	2.1784	0.484833	3.5564
chr17	62395719	0.618	16.41	5.09e-05	0.000547	0.592	0.5416	0.4264	2.61	5.3935	0.12	3.5139	2.832	0.52	3.17295
chr11	116447441	1.12	16.41	5.1e-05	0.000548	0.4736	0.8749	0.7675	3.48	5.1511	0.361	4.7101	4.2843	0.705333	4.4972
chr4	73978128	-0.612	16.41	5.11e-05	0.000548	0	0.1666	0.2558	0.435	1.3332	0	1.57	1.4523	0.1408	1.51115
chr15	94528836	-1.45	16.4	5.14e-05	0.000551	0.0592	0.125	0.0426	0.653	1.3332	0	1.271	0.5083	0.0756	0.88965
chr2	219972061	-1.45	16.4	5.14e-05	0.000551	0.0592	0.125	0.0426	0	0.4848	0	1.271	0.5083	0.0756	0.88965
chr9	74788011	-1.21	16.39	5.16e-05	0.000552	0.0592	0.125	0.0853	0	0.4242	0.601	1.57	0.5083	0.0898333	1.03915
chr1	226345378	0.143	16.38	5.19e-05	0.000555	0.0592	0.2083	0.5543	1.74	2.5452	0.241	2.7662	2.1058	0.273933	2.436
chr2	182650741	-2.16	16.38	5.19e-05	0.000555	0	0.0833	0	0.435	0.303	0	0.8972	0.2905	0.0277667	0.59385
chr21	40935975	-0.395	16.37	5.21e-05	0.000556	0.1184	0.0417	0.2558	1.523	1.8786	0.241	2.7662	0.7988	0.138633	1.7825
chr13	94668738	-0.77	16.37	5.21e-05	0.000557	0.1184	0.25	0.0853	0.435	1.9998	0.241	2.0186	0.6535	0.151233	1.33605
chr22	41717064	-0.969	16.37	5.22e-05	0.000557	0.1776	0.125	0.0853	1.74	2.3634	0.12	1.3457	1.0166	0.1293	1.18115
chr7	4013074	-0.497	16.36	5.23e-05	0.000558	0.3552	0.0833	0.1279	1.305	0.606	0	2.0186	1.1618	0.1888	1.5902
chr12	113836674	-0.274	16.36	5.24e-05	0.000558	0	0.2916	0.2558	1.305	1.6968	0.12	2.0186	1.7428	0.182467	1.8807
chr18	62693471	-2.16	16.36	5.24e-05	0.000558	0	0.0833	0	0.435	0.1212	0.241	0.8224	0.3631	0.0277667	0.59275
chr6	166988891	-1.4	16.36	5.25e-05	0.000558	0.0592	0.0833	0.0853	0.87	0.5454	0	1.271	0.5809	0.0759333	0.92595
chr13	59243121	-2.53	16.35	5.28e-05	0.000561	0	0.0417	0	0	0	0	0.7476	0.2178	0.0139	0.4827
chr3	142430137	-0.164	16.34	5.28e-05	0.000562	0.0592	0.3333	0.2558	1.305	2.3028	0.12	2.6915	1.3071	0.2161	1.9993
chr3	37534231	-0.192	16.34	5.29e-05	0.000562	0.296	0.2083	0.2558	2.393	2.2422	0.842	1.9438	1.888	0.253367	1.9159
chr6	73403431	-2.42	16.34	5.29e-05	0.000562	0	0	0.0426	0.218	0.303	0.12	0.7476	0.2905	0.0142	0.51905
chr12	2755103	0.62	16.34	5.3e-05	0.000562	0.1776	0.4583	0.6822	5.003	6.3631	0.12	3.4391	3.1224	0.439367	3.28075
chr2	102103759	0.0287	16.34	5.3e-05	0.000562	0.2368	0.25	0.3837	1.523	2.8482	0	2.7662	1.6701	0.290167	2.21815
chr17	74915231	-0.17	16.33	5.32e-05	0.000564	0.3552	0.0417	0.2558	1.088	1.7574	0	2.2429	1.7428	0.217567	1.99285
chr3	4339491	-1.6	16.33	5.33e-05	0.000564	0	0.0833	0.0426	0.435	0.4848	0.12	0.5981	1.0892	0.0419667	0.84365
chr5	28229531	-1.13	16.33	5.34e-05	0.000564	0.1184	0.125	0.0853	1.523	0.2424	0	1.4205	0.7261	0.109567	1.0733
chr1	120211991	-0.872	16.31	5.37e-05	0.000567	0.1184	0.1666	0.1279	0.653	1.5756	0	1.4953	1.0166	0.137633	1.25595
chr10	128732639	0.379	16.31	5.37e-05	0.000567	0.4144	0.4166	0.4264	1.523	4.1814	0.241	3.2896	2.1784	0.419133	2.734
chr12	1029746	-0.577	16.31	5.39e-05	0.000568	0.296	0	0.1279	0.653	1.1514	0	2.2429	0.8714	0.1413	1.55715
chr15	87465826	-0.999	16.31	5.39e-05	0.000568	0.0592	0.125	0.1279	0.218	1.0302	0.241	1.7943	0.5809	0.104033	1.1876
chr3	57491121	-1.98	16.31	5.39e-05	0.000568	0	0	0.0853	0	0.1818	0.241	0.8972	0.4357	0.0284333	0.66645
chr9	78604351	-0.301	16.3	5.4e-05	0.000569	0	0.2083	0.3411	1.958	2.3634	0.241	1.7943	1.888	0.183133	1.84115
chr1	182314816	-1.48	16.3	5.41e-05	0.000569	0.1184	0.0833	0	0.218	0.606	0.241	0.8224	0.944	0.0672333	0.8832
chr8	81141514	-0.462	16.3	5.41e-05	0.000569	0.2368	0.1666	0.1705	0.653	1.0302	0.12	2.4672	0.7988	0.1913	1.633
chr14	34937386	-1.47	16.29	5.42e-05	0.00057	0.1184	0	0.0853	0.87	1.0302	0.241	1.1214	0.6535	0.0679	0.88745
chr5	66374466	-0.991	16.29	5.42e-05	0.00057	0.2368	0.1666	0	0.218	1.818	0.241	2.0186	0.2905	0.134467	1.15455
chr1	238106711	-0.105	16.29	5.43e-05	0.000571	0.0592	0.1666	0.469	3.045	2.9694	0.12	2.2429	1.888	0.2316	2.06545
chr11	113539921	-0.184	16.28	5.46e-05	0.000573	0.1184	0.2916	0.2558	0.87	2.6664	0	2.841	1.0892	0.221933	1.9651
chr5	23763301	-1.28	16.28	5.47e-05	0.000573	0.0592	0.0417	0.1279	0.218	0.7272	0.12	1.4205	0.5809	0.0762667	1.0007
chr14	21454008	-1.21	16.27	5.48e-05	0.000574	0.1184	0.0833	0.0853	0.218	0.909	0.241	1.0467	1.0166	0.0956667	1.03165
chr3	173326611	0.319	16.27	5.49e-05	0.000574	0.1776	0.4999	0.3837	6.308	3.8178	0.241	2.6915	2.6867	0.353733	2.6891
chr5	93979695	0.0301	16.27	5.48e-05	0.000574	0.4144	0.1666	0.2985	2.175	2.6058	0.481	2.841	1.5975	0.293167	2.21925
chr17	7072301	-0.181	16.27	5.5e-05	0.000575	0.1776	0.375	0.2132	2.175	4.1208	0	2.4672	1.3797	0.255267	1.92345
chr1	182858244	0.199	16.27	5.5e-05	0.000575	0	0.4999	0.2132	0.653	2.6058	0	3.8129	1.3797	0.2377	2.5963
chr4	154142834	-0.785	16.26	5.52e-05	0.000576	0.1776	0.125	0.1279	0.653	3.03	0.12	2.0186	0.6535	0.1435	1.33605
chr18	19072061	-0.288	16.26	5.53e-05	0.000577	0.2368	0	0.2558	1.305	3.2118	0.12	2.6167	1.1618	0.1642	1.88925
chr12	106266941	0.0375	16.25	5.55e-05	0.000578	0.1776	0.2916	0.3411	0.653	3.333	0.601	3.2148	1.3071	0.2701	2.26095
chr16	77982031	-0.854	16.25	5.54e-05	0.000578	0.0592	0.125	0.1705	0.87	0.9696	0.12	1.8691	0.7261	0.118233	1.2976
chr18	50295461	-1.61	16.25	5.54e-05	0.000578	0	0.125	0.0426	0.218	0.1818	0.241	1.0467	0.5809	0.0558667	0.8138
chr5	121489601	-1.15	16.25	5.55e-05	0.000578	0.2368	0.125	0	1.305	0.606	0.241	1.57	0.5083	0.1206	1.03915
chr13	95010611	-1.21	16.24	5.58e-05	0.00058	0.0592	0.1666	0.0426	0.87	0.7272	0.241	1.0467	1.0166	0.0894667	1.03165
chr20	42154931	-0.249	16.24	5.59e-05	0.000581	0.296	0.1666	0.2558	0.435	3.0906	0.361	2.3177	1.3797	0.239467	1.8487
chr5	121489501	-0.83	16.24	5.59e-05	0.000581	0.2368	0.2083	0.0426	1.523	0.909	0.241	1.8691	0.6535	0.162567	1.2613
chr12	79108111	-0.965	16.23	5.6e-05	0.000581	0.296	0.0417	0.0426	0.653	0.7272	0.12	1.6448	0.7261	0.126767	1.18545
chr2	233228504	-0.786	16.23	5.61e-05	0.000581	0.296	0.1666	0.0426	0.435	1.818	0	1.7943	0.7988	0.1684	1.29655
chr5	136988744	-0.937	16.23	5.6e-05	0.000581	0.0592	0.125	0.1705	0.87	3.5148	0.241	1.4953	0.944	0.118233	1.21965
chr1	9729516	-0.435	16.23	5.61e-05	0.000582	0.1184	0.2083	0.2558	1.523	2.424	0.241	1.6448	1.6701	0.194167	1.65745
chr4	111199461	-2.07	16.23	5.62e-05	0.000582	0	0.0417	0.0426	0.653	0.5454	0	0.9719	0.2905	0.0281	0.6312
chr7	34204688	-0.0205	16.22	5.63e-05	0.000582	0.1184	0.2916	0.2558	2.393	2.2422	0.12	3.5886	0.8714	0.221933	2.23
chrX	35377581	-2.07	16.23	5.62e-05	0.000582	0	0.0417	0.0426	0	0.1818	0.12	0.9719	0.2905	0.0281	0.6312
chr1	221186633	0.188	16.22	5.64e-05	0.000583	0.1776	0.25	0.5116	2.828	1.818	0	2.9905	1.9606	0.313067	2.47555
chr5	114922361	-0.895	16.21	5.67e-05	0.000585	0	0.2916	0.0426	0.87	1.0302	0.12	1.57	0.944	0.1114	1.257
chr6	9061288	-1.04	16.21	5.67e-05	0.000585	0.1184	0.125	0.0853	1.958	2.9088	0	1.8691	0.4357	0.109567	1.1524
chr20	45526721	-0.36	16.21	5.68e-05	0.000585	0.2368	0.2916	0.1705	1.523	1.0302	0.12	2.2429	1.1618	0.232967	1.70235
chr18	8331776	0.145	16.19	5.72e-05	0.000589	0.4144	0.25	0.2558	1.523	0.8484	0	3.8129	1.0166	0.306733	2.41475
chr4	23488601	-2.15	16.19	5.72e-05	0.000589	0.0592	0.0417	0	0.653	0.4242	0	0.7476	0.4357	0.0336333	0.59165
chr7	110689876	-0.399	16.18	5.75e-05	0.000592	0.1184	0.25	0.1705	1.958	0.8484	0	1.3457	2.1058	0.179633	1.72575
chr4	101770521	-1.24	16.18	5.75e-05	0.000592	0.0592	0.1666	0	0.87	0.1818	0	0.8972	1.1618	0.0752667	1.0295
chr17	56768338	-1.13	16.18	5.76e-05	0.000592	0.0592	0.1666	0.0853	0.435	1.515	0.12	1.4205	0.7261	0.1037	1.0733
chr4	6833836	-0.705	16.17	5.78e-05	0.000594	0.2368	0.0833	0.1279	1.305	1.4544	0.12	2.1681	0.6535	0.149333	1.4108
chr12	123181356	-0.437	16.17	5.8e-05	0.000595	0.3552	0.1666	0.1279	0.218	1.3938	0	1.9438	1.3071	0.216567	1.62545
chr12	114247591	-0.909	16.16	5.81e-05	0.000596	0.1184	0.2083	0.0853	0.435	0.6666	0	1.4953	0.944	0.137333	1.21965
chr2	85629931	-1.42	16.16	5.81e-05	0.000596	0	0	0.1705	0.653	1.0302	0	1.1214	0.7261	0.0568333	0.92375
chr3	167378331	-2.53	16.16	5.81e-05	0.000596	0	0.0417	0	0.218	0.2424	0	0.5981	0.3631	0.0139	0.4806
chr15	67771921	-0.263	16.15	5.84e-05	0.000598	0.4144	0.0833	0.1705	0	1.5756	0.12	2.4672	1.2345	0.222733	1.85085
chr4	1195824	0.145	16.15	5.84e-05	0.000598	0.5328	0.3333	0.2132	0	2.0604	0	3.4391	1.2345	0.359767	2.3368
chr6	131911526	-1.36	16.14	5.87e-05	0.0006	0.0592	0	0.1279	0.435	0.606	0.12	1.4205	0.5083	0.0623667	0.9644
chr9	106778428	-1.02	16.14	5.88e-05	0.0006	0.1184	0.1666	0.0853	0.87	0.5454	0	1.3457	0.944	0.123433	1.14485
chr9	99978121	-0.713	16.14	5.88e-05	0.0006	0.2368	0.1666	0.0426	0.653	0.6666	0	1.271	1.5249	0.148667	1.39795
chr17	38390174	-0.935	16.14	5.88e-05	0.000601	0.1184	0.0833	0.1705	1.088	1.1514	0.12	1.271	1.1618	0.124067	1.2164
chr5	98143231	-0.638	16.13	5.91e-05	0.000603	0.4144	0.1666	0	1.74	1.2726	0.361	2.0934	0.7261	0.193667	1.40975
chr6	166420931	0.359	16.13	5.92e-05	0.000604	0.2368	0.4583	0.469	1.958	4.1208	0.241	2.9158	2.5415	0.388033	2.72865
chr18	9794286	-0.796	16.12	5.94e-05	0.000605	0.2368	0.1666	0.0853	0.653	1.9998	0.361	1.7943	0.7988	0.1629	1.29655
chr1	244679658	-0.858	16.12	5.95e-05	0.000606	0	0.2083	0.1279	1.958	1.2726	0.241	1.8691	0.7261	0.112067	1.2976
chr7	89698781	-0.724	16.11	5.96e-05	0.000607	0	0.3333	0.0426	2.61	1.0908	0.12	1.6448	1.1618	0.1253	1.4033
chr12	13774651	-0.565	16.11	5.97e-05	0.000607	0.1184	0.25	0.1705	0.653	0.7272	0.12	2.0186	1.0166	0.179633	1.5176
chr15	36974893	0.351	16.11	5.98e-05	0.000607	0.1776	0.4999	0.3837	4.35	1.3938	0	2.4672	3.0498	0.353733	2.7585
chr6	147440251	-1.16	16.11	5.98e-05	0.000607	0.1776	0.125	0.0426	0.653	2.121	0.481	1.4953	0.5809	0.115067	1.0381
chr11	133872951	0.683	16.11	5.98e-05	0.000607	0.592	0.4583	0.5543	1.958	7.1509	0	4.0372	2.6141	0.534867	3.32565
chr20	47633809	0.943	16.11	5.98e-05	0.000607	0.8289	0.3333	0.6396	2.61	5.8177	0.722	4.1867	3.8486	0.6006	4.01765
chr7	68699221	-0.524	16.09	6.03e-05	0.000611	0.1184	0.125	0.0853	0.653	1.1514	0.241	3.2148	0.1452	0.109567	1.68
chr16	70780031	-1.11	16.09	6.03e-05	0.000611	0	0.0833	0.1705	0	1.515	0	1.4953	0.7261	0.0846	1.1107
chr6	83955151	-0.975	16.09	6.04e-05	0.000611	0.0592	0.2083	0.0853	0.653	0.7272	0	1.7943	0.5809	0.1176	1.1876
chr20	49171556	-0.644	16.09	6.04e-05	0.000611	0.296	0	0.1279	0.435	1.6362	0.12	1.9438	1.0166	0.1413	1.4802
chr1	172350071	-1.91	16.09	6.05e-05	0.000611	0.0592	0.0417	0	0	0	0.12	0.5233	0.8714	0.0336333	0.69735
chr17	39509889	0.465	16.09	6.05e-05	0.000611	0.1776	0.4999	0.5116	1.088	2.9088	0.12	3.4391	2.4689	0.396367	2.954
chr13	49330891	-1.17	16.08	6.06e-05	0.000612	0	0.1666	0.0853	0.218	0.6666	0	1.0467	1.0892	0.0839667	1.06795
chr3	130625795	0.424	16.07	6.1e-05	0.000615	0.1184	0.4166	0.5116	1.523	3.5148	0.241	3.8129	2.0332	0.348867	2.92305
chr8	18856789	0.969	16.07	6.11e-05	0.000616	0.3552	0.375	1.0659	2.828	3.4542	0	4.4858	3.7034	0.5987	4.0946
chr4	26933106	-1.34	16.06	6.13e-05	0.000617	0	0.0833	0.1279	0.87	0.7272	0.722	1.271	0.6535	0.0704	0.96225
chr2	172728531	-0.36	16.05	6.19e-05	0.000623	0.1184	0.3333	0.1705	0.87	2.0604	0.12	1.7943	1.6701	0.2074	1.7322
chr5	81496361	-1.13	16.04	6.19e-05	0.000623	0.1184	0.125	0.0853	0	0.5454	0.12	1.1962	0.944	0.109567	1.0701
chr9	130604798	-1.19	16.04	6.21e-05	0.000624	0.1776	0.0417	0.0853	1.088	2.727	0	1.271	0.7988	0.101533	1.0349
chr4	146762311	-1.29	16.04	6.21e-05	0.000624	0	0.0417	0.1705	0	0.0606	0.12	1.271	0.7261	0.0707333	0.99855
chr15	58762318	-0.624	16.03	6.24e-05	0.000627	0.1776	0.0833	0.2132	1.958	3.2118	0.12	2.0186	0.944	0.158033	1.4813
chr15	89386401	-0.263	16.02	6.25e-05	0.000628	0.2368	0.0417	0.2985	2.828	4.3026	0	2.5419	1.2345	0.192333	1.8882
chr8	513004	-0.601	16.02	6.27e-05	0.000629	0.296	0.125	0.1279	0.435	1.818	0.12	1.6448	1.3071	0.182967	1.47595
chr15	83877083	-0.625	16.01	6.3e-05	0.000632	0.1776	0.25	0.1279	1.523	1.6362	0.12	1.8691	1.0166	0.185167	1.44285
chr2	23484918	-0.839	16.01	6.31e-05	0.000632	0.0592	0.25	0	1.305	0.606	0.241	1.1214	1.5249	0.103067	1.32315
chr5	167713014	1.13	16	6.32e-05	0.000633	0.296	0.9999	0.5969	4.133	9.2113	0.481	4.411	4.8652	0.630933	4.6381
chr15	98027151	-1.11	16	6.34e-05	0.000634	0	0.0417	0.2132	1.523	1.0302	0.12	1.3457	0.8714	0.0849667	1.10855
chr6	168925231	-0.884	16	6.34e-05	0.000634	0.3552	0	0	0.435	0.3636	0.12	2.1681	0.3631	0.1184	1.2656
chr10	86758621	-2.42	15.99	6.36e-05	0.000635	0	0	0.0426	0.218	0.4242	0.12	0.8224	0.2178	0.0142	0.5201
chr7	1103519	0.291	15.99	6.36e-05	0.000635	0.7697	0.25	0.1279	3.263	3.3936	0.12	3.14	2.0332	0.382533	2.5866
chr18	13539471	-1.41	15.99	6.38e-05	0.000636	0.1184	0	0.0853	0	0.3636	0.241	1.4205	0.4357	0.0679	0.9281
chr14	50300031	-0.398	15.98	6.4e-05	0.000639	0.1184	0.125	0.3411	0.653	1.3938	0.241	1.9438	1.4523	0.194833	1.69805
chr18	50096651	-3.03	15.97	6.45e-05	0.000643	0	0	0	0	0.2424	0	0.2991	0.4357	0	0.3674
chr18	53743116	-0.831	15.97	6.45e-05	0.000643	0.1776	0.125	0.1279	1.088	1.3938	0.601	1.271	1.3071	0.1435	1.28905
chrX	56044204	-1.07	15.96	6.46e-05	0.000643	0	0.125	0.1279	0.87	0.8484	0.12	1.7943	0.5083	0.0843	1.1513
chr5	154194041	-1.54	15.96	6.47e-05	0.000643	0.0592	0.0417	0.0853	0	0.3636	0	1.271	0.4357	0.0620667	0.85335
chr12	92702611	-1.18	15.95	6.49e-05	0.000645	0.0592	0.0417	0.1279	1.088	0.6666	0.12	1.7195	0.4357	0.0762667	1.0776
chr7	52826631	-2.06	15.95	6.5e-05	0.000646	0.0592	0	0.0426	0.435	0.1818	0	0.6729	0.5809	0.0339333	0.6269
chr22	43441346	-1.65	15.95	6.52e-05	0.000647	0.0592	0	0.0853	0.653	0.5454	0.12	0.5981	1.0166	0.0481667	0.80735
chr12	37235884	-0.346	15.94	6.54e-05	0.000649	0	0.2916	0.2132	1.958	0.9696	0.12	1.57	2.0332	0.168267	1.8016
chr18	11742851	-1.77	15.94	6.55e-05	0.00065	0.1184	0	0.0426	0.653	1.2726	0	0.8972	0.5809	0.0536667	0.73905
chr1	199518126	-1.98	15.93	6.57e-05	0.000651	0	0	0.0853	1.088	1.0908	0.12	0.9719	0.3631	0.0284333	0.6675
chr15	82390591	-0.905	15.93	6.57e-05	0.000651	0	0.1666	0.1705	0.87	0.909	0.241	1.271	1.2345	0.112367	1.25275
chr12	6244361	-1.38	15.93	6.59e-05	0.000652	0.1184	0.0417	0.0853	1.305	2.2422	0.12	1.271	0.5809	0.0818	0.92595
chr8	74170381	-1.24	15.92	6.61e-05	0.000654	0	0.2083	0	0.87	0.303	0	0.9719	1.0892	0.0694333	1.03055
chr11	76162849	-0.532	15.91	6.63e-05	0.000656	0.296	0.0833	0.1705	2.61	3.8784	0.361	2.0934	1.0166	0.183267	1.555
chr2	23822274	0.542	15.9	6.69e-05	0.000661	0.1184	0.4583	0.4264	0.653	2.6664	0.481	5.0091	1.4523	0.334367	3.2307
chr20	23530261	-0.884	15.89	6.7e-05	0.000662	0.1776	0.0417	0.1705	0.87	0.5454	0.241	1.4205	1.0892	0.129933	1.25485
chr1	65732221	-0.77	15.89	6.71e-05	0.000662	0.1184	0.2083	0.1279	0.435	0.7878	0.241	1.9438	0.7261	0.151533	1.33495
chrX	17110626	-1.9	15.89	6.72e-05	0.000662	0	0	0.0853	0.435	0.5454	0.12	1.1214	0.2905	0.0284333	0.70595
chr17	76887461	-0.713	15.89	6.72e-05	0.000663	0.1776	0.2083	0.1279	0.435	1.0302	0.361	1.6448	1.0892	0.171267	1.367
chr6	132015081	-1.26	15.88	6.75e-05	0.000665	0	0.2083	0.0426	0.218	0.7272	0	1.271	0.7261	0.0836333	0.99855
chrX	15189734	-1.05	15.87	6.78e-05	0.000667	0.1184	0.2083	0.0426	1.958	1.212	0	1.3457	0.8714	0.1231	1.10855
chr6	25768086	-1.19	15.87	6.79e-05	0.000668	0	0.0833	0.1279	0.87	1.1514	0	1.7195	0.4357	0.0704	1.0776
chr3	77825231	-1.6	15.86	6.81e-05	0.000669	0.0592	0.0833	0.0426	0.435	0.1212	0	1.3457	0.2905	0.0617	0.8181
chr1	222559341	-1.09	15.86	6.83e-05	0.000671	0	0.25	0.0426	0.435	0.2424	0	1.7195	0.5083	0.0975333	1.1139
chr18	55727151	-1.85	15.85	6.85e-05	0.000673	0.0592	0.0833	0	1.088	0.303	0	0.7476	0.6535	0.0475	0.70055
chr4	82518861	-2.43	15.83	6.92e-05	0.000679	0	0.0417	0	0.218	0.1212	0	0.4486	0.5809	0.0139	0.51475
chr2	107695114	-0.445	15.83	6.92e-05	0.000679	0.2368	0.2083	0.1705	2.175	1.818	0	2.4672	0.7988	0.2052	1.633
chr8	81321731	-0.46	15.83	6.92e-05	0.000679	0.2368	0.125	0.2132	0.435	1.0908	0	2.3177	0.944	0.191667	1.63085
chr1	226930561	-2.16	15.83	6.94e-05	0.000679	0	0.0833	0	0.87	0.2424	0.12	0.6729	0.5083	0.0277667	0.5906
chr15	55608601	0.00688	15.83	6.94e-05	0.000679	0.1776	0.375	0.2985	1.523	2.3634	0.12	3.0653	1.3071	0.2837	2.1862
chr8	119016121	-0.565	15.83	6.94e-05	0.000679	0.1776	0.1666	0.2132	0.87	1.0908	0.241	1.57	1.4523	0.1858	1.51115
chr16	14657997	-0.0229	15.82	6.96e-05	0.00068	0.1776	0.25	0.4264	1.305	2.727	0.12	2.0186	2.2511	0.284667	2.13485
chr3	28805251	-1.62	15.82	6.96e-05	0.00068	0	0.0833	0.0853	0.435	0.7272	0	0.9719	0.6535	0.0562	0.8127
chr1	149630501	-1.11	15.82	6.97e-05	0.000681	0.2368	0.0833	0.0426	0	0.7272	0.12	1.6448	0.5083	0.1209	1.07655
chr13	106717354	-0.95	15.81	7e-05	0.000682	0.0592	0.0417	0.2132	2.393	1.5756	0.12	1.6448	0.7988	0.1047	1.2218
chr15	36477791	-1.45	15.81	7.01e-05	0.000682	0	0.1666	0.0426	0.87	1.212	0.241	1.271	0.5083	0.0697333	0.88965
chr17	7998503	0.704	15.81	7.01e-05	0.000682	0.4144	0.5416	0.6396	2.393	6.3631	0.12	3.14	3.6307	0.531867	3.38535
chr4	57224181	-0.673	15.81	7e-05	0.000682	0.296	0.25	0.0426	1.74	1.9998	0.12	2.0934	0.6535	0.1962	1.37345
chr5	147758311	-1.45	15.81	7.01e-05	0.000682	0	0.1666	0.0426	0.435	0.303	0.12	1.271	0.5083	0.0697333	0.88965
chr10	106118351	-0.705	15.8	7.04e-05	0.000685	0.0592	0.125	0.2558	0.653	1.3332	0	1.6448	1.1618	0.146667	1.4033
chr3	64227431	-1.12	15.8	7.05e-05	0.000686	0.1776	0.0833	0.0853	0.218	0.606	0	1.4953	0.6535	0.1154	1.0744
chr7	22394486	-0.866	15.8	7.06e-05	0.000686	0	0	0.2132	0.218	0.7878	0.12	2.0934	0.5809	0.0710667	1.33715
chr6	142671076	-1.13	15.79	7.09e-05	0.000689	0.1184	0.125	0.0853	0.218	0.4242	0	1.1214	1.0166	0.109567	1.069
chr3	85101811	-2.53	15.77	7.16e-05	0.000694	0	0.0417	0	0	0.0606	0.481	0.5233	0.4357	0.0139	0.4795
chr6	121669351	-2.53	15.77	7.16e-05	0.000694	0	0.0417	0	0.435	0.1212	0.12	0.5233	0.4357	0.0139	0.4795
chr4	83755234	-0.395	15.76	7.17e-05	0.000695	0.1184	0.125	0.2558	1.088	0.7272	0.241	2.6915	0.7988	0.1664	1.74515
chr3	54959891	-1.17	15.76	7.18e-05	0.000696	0.1184	0.125	0.0853	0.435	0.5454	0.12	1.3457	0.7261	0.109567	1.0359
chr15	88203081	-1.21	15.76	7.2e-05	0.000696	0.0592	0.0417	0.1705	1.305	0.5454	0.12	1.1962	0.8714	0.0904667	1.0338
chr6	19390481	-1.54	15.76	7.2e-05	0.000696	0.0592	0.125	0	0.653	0.3636	0.12	1.6448	0.0726	0.0614	0.8587
chr7	55213291	-0.122	15.76	7.2e-05	0.000696	0.1776	0.4166	0.2132	0.87	2.424	0	2.1681	1.8154	0.269133	1.99175
chr3	37534381	-0.461	15.76	7.21e-05	0.000696	0.1184	0.1666	0.2985	2.393	2.0604	0.842	1.6448	1.5975	0.1945	1.62115
chr22	28661251	-0.664	15.75	7.22e-05	0.000697	0	0.2916	0.0853	1.523	0.8484	0.12	1.3457	1.5975	0.125633	1.4716
chr6	126533391	-1.4	15.75	7.22e-05	0.000697	0	0.125	0.0853	0	0.7878	0.12	1.3457	0.5083	0.0701	0.927
chr6	131471831	-1.55	15.75	7.24e-05	0.000698	0.0592	0.0417	0.0853	0.218	0.303	0	0.7476	0.944	0.0620667	0.8458
chr16	27479546	-0.48	15.75	7.25e-05	0.000698	0.2368	0.1666	0.2132	1.523	1.6968	0	1.7195	1.4523	0.205533	1.5859
chr8	85905343	-0.678	15.74	7.28e-05	0.000701	0.0592	0.375	0.0426	1.305	0.9696	0.481	1.8691	0.944	0.158933	1.40655
chr4	35766754	-0.834	15.73	7.32e-05	0.000705	0.0592	0.125	0.2132	0.653	0.6666	0.12	1.57	1.0166	0.132467	1.2933
chr1	226345211	0.297	15.72	7.35e-05	0.000707	0.1184	0.2916	0.5969	2.175	3.3936	0.241	3.14	2.1784	0.335633	2.6592
chr2	172327816	-1.03	15.72	7.36e-05	0.000707	0.1776	0.125	0.0426	1.088	0.7272	0.12	1.0467	1.2345	0.115067	1.1406
chr6	71165651	-1.1	15.72	7.36e-05	0.000707	0.1184	0.2083	0.0426	0.218	0.3636	0.12	1.4953	0.6535	0.1231	1.0744
chr3	190148701	0.873	15.71	7.39e-05	0.00071	0.8881	0.5833	0.469	6.743	6.1207	0	4.0372	3.4129	0.6468	3.72505
chr16	68501321	-1.44	15.71	7.4e-05	0.00071	0.0592	0.1666	0	0.218	0.2424	0.12	0.9719	0.7988	0.0752667	0.88535
chr18	72264261	-0.743	15.7	7.41e-05	0.000711	0.1776	0.25	0.0853	1.088	0.4848	0.241	2.0186	0.6535	0.170967	1.33605
chr16	83536321	-2.16	15.68	7.48e-05	0.000716	0	0.0417	0.0426	0	0.3636	0	0.7476	0.4357	0.0281	0.59165
chr8	48734601	-2.16	15.68	7.48e-05	0.000716	0	0.0417	0.0426	0	0.2424	0	0.7476	0.4357	0.0281	0.59165
chrX	21340211	-2.16	15.68	7.48e-05	0.000716	0	0.0417	0.0426	0.653	0.5454	0.12	0.7476	0.4357	0.0281	0.59165
chr4	119887271	-0.302	15.68	7.5e-05	0.000717	0	0.0833	0.3411	0.435	0.909	0.12	2.841	0.944	0.141467	1.8925
chr1	40115621	-0.614	15.68	7.5e-05	0.000717	0.0592	0.0833	0.2558	0.218	1.0908	0.241	2.2429	0.7988	0.132767	1.52085
chr16	12339729	-0.832	15.67	7.55e-05	0.000721	0.2368	0.0417	0.1279	0.87	4.3026	0.12	1.8691	0.7261	0.135467	1.2976
chr5	169293701	-0.102	15.67	7.55e-05	0.000721	0.0592	0.3333	0.2985	2.61	6.6055	0.361	2.841	1.3071	0.230333	2.07405
chr7	29383831	-0.179	15.67	7.55e-05	0.000721	0.0592	0.25	0.3837	1.74	2.3634	0	2.0186	1.888	0.230967	1.9533
chr3	184090631	0.0131	15.66	7.58e-05	0.000723	0.296	0.375	0.2985	1.088	2.424	0.12	2.6167	1.6701	0.323167	2.1434
chr9	116259311	-1.02	15.66	7.58e-05	0.000723	0.0592	0.2083	0.0853	1.088	1.0908	0.361	1.7195	0.5809	0.1176	1.1502
chr1	217550466	-0.886	15.66	7.59e-05	0.000723	0.1184	0.125	0.1279	1.74	0.7272	0.481	2.0186	0.5083	0.123767	1.26345
chr9	129905301	-0.308	15.65	7.6e-05	0.000724	0.2368	0.1666	0.2985	1.523	0.4848	0.12	1.9438	1.5975	0.233967	1.77065
chr1	86994511	-1.13	15.65	7.64e-05	0.000727	0.1184	0.0833	0.1279	0.218	1.1514	0.12	1.3457	0.7988	0.109867	1.07225
chr14	33793194	-1.16	15.64	7.65e-05	0.000727	0.1184	0.0417	0.1279	1.088	0.7878	0	0.8972	1.2345	0.096	1.06585
chr15	37529428	-1.04	15.64	7.65e-05	0.000727	0.2368	0.125	0.0426	0.87	0.8484	0.12	1.4205	0.7988	0.1348	1.10965
chr4	110575921	-1.46	15.64	7.65e-05	0.000727	0	0.0833	0	0	0.0606	0	0.3738	1.5249	0.0277667	0.94935
chr13	44321721	-1.78	15.64	7.66e-05	0.000727	0.0592	0.0417	0.0426	0.653	0.7272	0.12	1.271	0.2178	0.0478333	0.7444
chr2	28043114	-0.384	15.64	7.68e-05	0.000728	0.1184	0.4999	0.0426	0.87	1.5756	0	2.5419	0.7988	0.2203	1.67035
chr4	88559691	-0.828	15.63	7.68e-05	0.000728	0.1184	0.0833	0.2132	0.218	0.7272	0.12	1.57	1.0166	0.1383	1.2933
chr18	70757956	-1.54	15.63	7.71e-05	0.00073	0.0592	0	0.1279	0.218	0.1818	0	0.8972	0.7988	0.0623667	0.848
chr19	15276064	-0.806	15.63	7.71e-05	0.00073	0.0592	0.3333	0.0426	0.653	3.333	0.361	1.7195	0.8714	0.145033	1.29545
chr6	133257151	-1.54	15.62	7.74e-05	0.000732	0.0592	0	0.1279	0	0.5454	0.12	0.9719	0.7261	0.0623667	0.849
chr14	89108814	0.233	15.62	7.76e-05	0.000734	0.296	0.5416	0.2985	1.958	3.5148	0.241	2.7662	2.1784	0.3787	2.4723
chr6	73267521	-1.37	15.61	7.8e-05	0.000736	0.1776	0.0417	0.0426	0.87	0.606	0	1.4953	0.3631	0.0873	0.9292
chr7	117016001	-1.5	15.61	7.79e-05	0.000736	0	0.0833	0.0853	0.218	0.303	0.12	0.6729	1.0892	0.0562	0.88105
chr7	29448656	-0.655	15.61	7.79e-05	0.000736	0.0592	0.25	0.1705	2.175	1.4544	0.12	1.57	1.3071	0.1599	1.43855
chr17	36674598	-0.301	15.6	7.81e-05	0.000736	0.4144	0.125	0.1705	1.088	0.8484	0.12	2.3924	1.1618	0.236633	1.7771
chr11	9067335	-0.138	15.6	7.82e-05	0.000737	0.2368	0.125	0.3837	2.393	4.7269	0.12	2.4672	1.5249	0.2485	1.99605
chr1	231907751	-1.73	15.6	7.84e-05	0.000739	0.0592	0.125	0	0	0	0	0.9719	0.5083	0.0614	0.7401
chr1	176926466	-1.4	15.59	7.85e-05	0.000739	0.0592	0.0417	0.1279	0	0.6666	0.12	0.8972	0.944	0.0762667	0.9206
chr20	30119174	-0.191	15.59	7.86e-05	0.000739	0.3552	0.125	0.2132	8.266	4.3632	0	1.57	2.3237	0.231133	1.94685
chr1	225271361	-0.522	15.57	7.95e-05	0.000747	0.0592	0.375	0.0426	1.305	0.606	0.12	1.57	1.5975	0.158933	1.58375
chr2	232873371	-1.56	15.57	7.95e-05	0.000747	0.0592	0.1666	0	0.87	1.0908	0.12	1.1962	0.4357	0.0752667	0.81595
chr6	43759678	-0.68	15.56	8.01e-05	0.000752	0.1184	0.2083	0.1705	2.393	0.9696	0.12	1.9438	0.8714	0.165733	1.4076
chr11	95292556	-0.178	15.55	8.04e-05	0.000755	0.1184	0.5416	0.0853	1.088	0.4848	0.12	2.3924	1.4523	0.248433	1.92235
chr18	41554851	-1.01	15.54	8.07e-05	0.000757	0.1776	0.1666	0.0426	1.523	1.818	0.361	1.1962	1.0892	0.128933	1.1427
chr4	89345211	-1.28	15.54	8.07e-05	0.000757	0	0	0.1279	0.87	0.3636	0.361	1.7943	0.2905	0.0426333	1.0424
chr7	7929086	-1.36	15.54	8.07e-05	0.000757	0.0592	0.1666	0.0426	0.87	0.8484	0	1.1962	0.6535	0.0894667	0.92485
chr13	49402816	-2.33	15.53	8.13e-05	0.000761	0	0.0417	0	0	0.4242	0.12	0.3738	0.7261	0.0139	0.54995
chr4	141226788	-1.67	15.53	8.13e-05	0.000761	0	0.125	0.0426	0.87	0.7272	0	1.1214	0.4357	0.0558667	0.77855
chr5	118816798	-1.2	15.53	8.14e-05	0.000761	0.1776	0.0417	0.0853	0.87	1.5756	0.241	1.0467	1.0166	0.101533	1.03165
chr8	112195759	0.123	15.53	8.13e-05	0.000761	0.3552	0.2916	0.2558	1.958	3.5754	0.241	3.8877	0.8714	0.300867	2.37955
chr8	39957331	-1.5	15.52	8.15e-05	0.000762	0.1184	0.0833	0.0426	0.87	0.5454	0.12	1.271	0.4357	0.0814333	0.85335
chr5	14062056	-0.462	15.52	8.17e-05	0.000763	0.1184	0.4166	0.0853	0.87	1.7574	0	2.3924	0.7988	0.206767	1.5956
chr15	21395481	-0.317	15.5	8.24e-05	0.000768	0.1184	0.2083	0.3411	1.088	0.8484	0	1.7943	1.7428	0.2226	1.76855
chr5	81496711	-0.657	15.5	8.24e-05	0.000768	0.1776	0.25	0.1279	0.435	0.7878	0.12	1.7195	1.0892	0.185167	1.40435
chr7	145544561	-0.826	15.5	8.24e-05	0.000768	0.1184	0.125	0.1705	0.218	0.303	0.361	1.8691	0.7261	0.137967	1.2976
chr2	17381398	-0.912	15.49	8.29e-05	0.000772	0.0592	0.25	0.0853	0	1.5756	0.12	1.4205	1.0166	0.1315	1.21855
chr3	78154311	-1.84	15.49	8.3e-05	0.000772	0.1184	0.0417	0	0.218	0.5454	0.12	0.7476	0.6535	0.0533667	0.70055
chr6	73617121	-2.25	15.49	8.3e-05	0.000772	0	0.0833	0	0.87	0.7272	0	0.8224	0.2905	0.0277667	0.55645
chr2	9394676	-1.54	15.49	8.31e-05	0.000773	0.0592	0.0417	0.0853	0	1.0302	0.12	1.3457	0.3631	0.0620667	0.8544
chr5	67030451	-1.39	15.49	8.31e-05	0.000773	0.0592	0.1666	0	0.87	0.303	0.12	0.8972	0.944	0.0752667	0.9206
chr20	47949621	-0.813	15.48	8.35e-05	0.000776	0.2368	0.0833	0.1279	1.305	1.1514	0	1.8691	0.7261	0.149333	1.2976
chr3	189835928	-0.639	15.47	8.36e-05	0.000776	0.1776	0.0833	0.1705	1.305	1.3938	0.12	2.3924	0.5809	0.1438	1.48665
chr3	14134531	-0.814	15.47	8.37e-05	0.000777	0.3552	0.0417	0.0426	0.435	1.1514	0	1.57	1.0166	0.1465	1.2933
chr19	63043621	-0.983	15.46	8.41e-05	0.00078	0.0592	0.1666	0.1279	0.435	0.3636	0	1.1214	1.2345	0.1179	1.17795
chr8	109665556	-1.49	15.46	8.43e-05	0.000781	0.1184	0.125	0	0.653	1.0908	0.12	0.9719	0.7261	0.0811333	0.849
chr8	124106111	-2.16	15.46	8.44e-05	0.000782	0	0.0417	0.0426	0.653	0.4848	0	0.8972	0.2905	0.0281	0.59385
chr20	630576	-0.0471	15.44	8.53e-05	0.00079	0.3552	0.1666	0.2132	0.87	5.1511	0.241	3.5886	0.7261	0.245	2.15735
chr6	133294731	-0.875	15.43	8.54e-05	0.00079	0.1184	0.125	0.1705	0.87	1.0908	0	1.1962	1.3071	0.137967	1.25165
chr8	22297016	-0.65	15.43	8.55e-05	0.00079	0.2368	0.2083	0.1279	1.088	1.818	0.241	1.9438	0.8714	0.191	1.4076
chr1	161110618	-1.26	15.43	8.57e-05	0.000792	0	0.125	0.1279	0.435	1.4544	0.361	1.1214	0.8714	0.0843	0.9964
chr7	108042091	-0.172	15.43	8.57e-05	0.000792	0.0592	0.375	0.2132	1.958	2.2422	0.12	1.7195	2.2511	0.2158	1.9853
chr1	186207841	-0.531	15.43	8.58e-05	0.000792	0.1184	0.125	0.2985	1.088	0.4848	0	1.8691	1.2345	0.180633	1.5518
chr10	34481641	-0.537	15.42	8.62e-05	0.000795	0.1776	0.2083	0.1705	1.74	1.3938	0.12	1.3457	1.7428	0.185467	1.54425
chr1	208617821	-1.6	15.41	8.64e-05	0.000797	0.0592	0.0417	0.0853	0.218	0.606	0.241	1.1962	0.4357	0.0620667	0.81595
chr18	29615531	-0.938	15.4	8.7e-05	0.000801	0	0.125	0.2132	0.218	0.7878	0.241	1.4205	1.0166	0.112733	1.21855
chr10	134349271	-0.0118	15.4	8.71e-05	0.000802	0.4736	0.4583	0.0853	2.61	3.5148	0	2.4672	1.6701	0.339067	2.06865
chr18	54597801	-0.936	15.4	8.71e-05	0.000802	0	0.2083	0.1279	0.218	0.7272	0.12	1.7195	0.7261	0.112067	1.2228
chr1	175937521	-0.899	15.39	8.72e-05	0.000802	0.1776	0.125	0.1279	0.218	0.303	0.241	1.7195	0.7261	0.1435	1.2228
chr6	113918391	-1.86	15.4	8.72e-05	0.000802	0	0.0417	0.0853	0.435	0.5454	0.241	0.8972	0.5083	0.0423333	0.70275
chr2	143463456	-1.91	15.39	8.73e-05	0.000802	0.0592	0	0.0426	1.523	0.0606	0	0.4486	0.944	0.0339333	0.6963
chr4	146820346	-1.71	15.39	8.74e-05	0.000802	0.0592	0.0417	0.0426	0.653	1.4544	0	1.4205	0.1452	0.0478333	0.78285
chr15	50733228	-0.671	15.39	8.77e-05	0.000804	0	0.25	0.1705	0.87	0.909	0.12	1.9438	0.944	0.140167	1.4439
chr7	119392761	-1.31	15.38	8.8e-05	0.000807	0.1184	0.0833	0.0853	0.653	0.8484	0.12	1.0467	0.8714	0.0956667	0.95905
chrX	108809904	-1.12	15.37	8.85e-05	0.000811	0.1776	0.0833	0.0853	0.653	1.1514	0.12	1.1214	1.0166	0.1154	1.069
chr16	30518421	-1.26	15.37	8.86e-05	0.000811	0	0.125	0.1279	0.653	0.4242	0	1.271	0.7261	0.0843	0.99855
chr16	30518541	-1.26	15.37	8.86e-05	0.000811	0	0.125	0.1279	0.653	0.4242	0	1.271	0.7261	0.0843	0.99855
chr10	116099621	-1.47	15.35	8.93e-05	0.000816	0.0592	0	0.1279	0.435	0.909	0.12	1.271	0.5083	0.0623667	0.88965
chr3	72123774	-0.948	15.35	8.93e-05	0.000816	0.1184	0.1666	0.1279	0.218	0.7272	0.12	1.4953	0.8714	0.137633	1.18335
chr3	78630046	-1.77	15.35	8.93e-05	0.000816	0.1184	0.0417	0	0.218	0.1818	0.12	0.6729	0.7988	0.0533667	0.73585
chr10	3886001	-0.107	15.35	8.95e-05	0.000817	0.4736	0.2916	0.1705	1.305	1.6362	0	2.3924	1.5249	0.3119	1.95865
chr11	113525441	-1.91	15.34	8.96e-05	0.000818	0.1184	0.0417	0	0.218	0.303	0.241	0.8224	0.5083	0.0533667	0.66535
chr16	79300491	-0.96	15.34	8.99e-05	0.00082	0.1776	0.0833	0.1279	0.218	0.8484	0.12	1.7195	0.6535	0.1296	1.1865
chr3	107880791	-0.714	15.34	9e-05	0.000821	0.1776	0.1666	0.1705	0.435	1.3332	0.12	1.4953	1.2345	0.171567	1.3649
chr2	49387681	-1.68	15.33	9.01e-05	0.000821	0	0.125	0.0426	0.653	0.606	0.12	0.8972	0.6535	0.0558667	0.77535
chr5	148377041	-2.16	15.33	9.02e-05	0.000821	0	0.0833	0	0.435	0.1818	0.12	0.5981	0.5809	0.0277667	0.5895
chr15	19108864	-0.652	15.33	9.03e-05	0.000822	0.3552	0.125	0.0853	0.435	0.7878	0.361	2.0934	0.7261	0.1885	1.40975
chr5	11765204	-1.54	15.32	9.06e-05	0.000824	0	0.0417	0.1279	0.653	0.4242	0	1.1962	0.5083	0.0565333	0.85225
chr6	160057381	-1.54	15.32	9.06e-05	0.000824	0	0.0417	0.1279	0	0.1212	0.241	1.1962	0.5083	0.0565333	0.85225
chr7	46780901	-1.21	15.32	9.06e-05	0.000824	0	0.0833	0.1705	0.653	0.8484	0.12	1.3457	0.7261	0.0846	1.0359
chr14	79066034	-0.555	15.3	9.16e-05	0.000831	0	0.2916	0.0426	0.653	0.9696	0.241	1.1214	2.1058	0.1114	1.6136
chr2	69755111	-1.29	15.3	9.16e-05	0.000831	0.0592	0.1666	0	1.305	0.8484	0.12	0.8224	1.1618	0.0752667	0.9921
chr4	106710631	-2.65	15.3	9.17e-05	0.000831	0	0.0417	0	0	0.1818	0	0.6729	0.2178	0.0139	0.44535
chr7	91720031	-1.13	15.3	9.16e-05	0.000831	0.1184	0.25	0	0.653	0.303	0	1.4205	0.6535	0.1228	1.037
chr14	28491926	-0.671	15.29	9.23e-05	0.000836	0	0.2083	0.2132	0.87	0.7272	0.361	1.8691	1.0166	0.1405	1.44285
chr10	61421604	-0.797	15.29	9.24e-05	0.000836	0.2368	0.125	0.1279	0.435	1.8786	0.12	1.4953	1.0892	0.163233	1.29225
chrX	109799646	-1.73	15.29	9.24e-05	0.000836	0	0.1666	0	1.088	0.5454	0	1.1214	0.3631	0.0555333	0.74225
chr20	41912058	-0.228	15.28	9.29e-05	0.00084	0.3552	0.1666	0.2558	0.653	3.333	0.12	2.3177	1.3797	0.2592	1.8487
chr8	52846101	-0.128	15.27	9.32e-05	0.000843	0.4144	0.2916	0.1705	0.87	1.0908	0.361	2.0186	1.888	0.292167	1.9533
chr7	42239481	-1.75	15.27	9.33e-05	0.000843	0.1776	0	0	0.653	0.3636	0.12	0.8224	0.6535	0.0592	0.73795
chr3	20115771	-0.844	15.26	9.35e-05	0.000844	0.1184	0.2083	0.1279	0.435	0.4242	0.241	1.7195	0.7988	0.151533	1.25915
chr3	189772231	-0.581	15.26	9.36e-05	0.000845	0.1184	0.3333	0.0426	3.698	1.6968	0.241	1.4205	1.5975	0.164767	1.509
chr8	59711828	-0.687	15.26	9.38e-05	0.000846	0.0592	0.25	0.1705	0.435	1.5756	0.241	1.57	1.2345	0.1599	1.40225
chr17	71704551	0.446	15.25	9.4e-05	0.000847	0.1184	0.4583	0.5969	3.915	5.7571	0.12	2.9905	2.832	0.3912	2.91125
chr6	144118391	-1.15	15.25	9.43e-05	0.00085	0.1184	0.0417	0.1279	0.87	1.0302	0	1.6448	0.5083	0.096	1.07655
chr18	11846571	-0.657	15.24	9.46e-05	0.000852	0.0592	0.1666	0.2558	3.045	2.3634	0.12	1.3457	1.5249	0.160533	1.4353
chr17	27979449	-1.08	15.24	9.49e-05	0.000854	0	0.1666	0.0853	1.958	0.8484	0.12	0.8224	1.4523	0.0839667	1.13735
chr2	234593921	-1.22	15.23	9.52e-05	0.000856	0.1776	0.0833	0	0.218	0.1818	0.241	0.8224	1.2345	0.0869667	1.02845
chr4	163256191	-1.22	15.23	9.53e-05	0.000856	0.0592	0.0833	0.1279	0	0.6666	0	0.8224	1.2345	0.0901333	1.02845
chr9	124852098	-0.452	15.23	9.53e-05	0.000856	0.1184	0.2083	0.2558	0.653	1.9392	0.241	2.2429	1.0166	0.194167	1.62975
chr18	68157924	-0.943	15.22	9.55e-05	0.000858	0	0.2083	0.1279	3.045	2.0604	0.241	1.1962	1.2345	0.112067	1.21535
chr5	54967898	-1.17	15.22	9.56e-05	0.000858	0	0.2916	0	0	0.8484	0	1.57	0.5083	0.0972	1.03915
chr9	104008734	0.172	15.22	9.59e-05	0.00086	0.2368	0.3333	0.4264	1.088	1.515	0.12	1.8691	2.9772	0.332167	2.42315
chr4	12472521	-0.981	15.21	9.6e-05	0.00086	0	0.2083	0.1279	0.653	0.3636	0	1.3457	1.0166	0.112067	1.18115
chr18	22598381	-1.01	15.21	9.61e-05	0.000861	0.1184	0.0833	0.1705	1.088	1.212	0.12	1.271	1.0166	0.124067	1.1438
chr2	27858031	-1.86	15.21	9.62e-05	0.000862	0	0.0417	0.0853	0.653	0.3636	0.361	0.9719	0.4357	0.0423333	0.7038
chr12	13146456	-0.572	15.2	9.68e-05	0.000865	0.1776	0.25	0.1705	0.435	1.0908	0	1.9438	1.0166	0.199367	1.4802
chr13	44342838	-0.93	15.2	9.68e-05	0.000865	0.0592	0.125	0.1705	1.523	2.9694	0	1.7943	0.6535	0.118233	1.2239
chr19	8345251	-0.283	15.2	9.67e-05	0.000865	0.4144	0.2916	0.1279	0.653	2.424	0.241	2.5419	0.944	0.277967	1.74295
chr17	52647871	-1.3	15.2	9.69e-05	0.000865	0.0592	0.1666	0.0426	0.653	1.212	0.241	1.6448	0.2905	0.0894667	0.96765
chr1	11239038	-0.0577	15.19	9.7e-05	0.000866	0.2368	0.2916	0.2985	1.305	1.2726	0.241	1.6448	2.5415	0.275633	2.09315
chr13	76778921	-1.62	15.19	9.72e-05	0.000866	0	0.0833	0.0853	2.175	0.7272	0	0.7476	0.8714	0.0562	0.8095
chr17	64747721	-0.529	15.19	9.71e-05	0.000866	0.1184	0.375	0.0426	1.74	1.6362	0.241	1.57	1.5249	0.178667	1.54745
chr21	40739186	-0.6	15.19	9.74e-05	0.000868	0.1184	0.1666	0.2558	0.87	0.9696	0	1.4953	1.4523	0.180267	1.4738
chr1	100273571	-1.45	15.18	9.76e-05	0.000869	0.0592	0.0417	0.1279	0	0.1818	0.481	1.0467	0.7261	0.0762667	0.8864
chr1	62075086	-1.51	15.18	9.77e-05	0.00087	0.0592	0.0833	0.0853	0.435	0.4242	0	1.0467	0.6535	0.0759333	0.8501
chr8	52846308	-0.248	15.18	9.78e-05	0.00087	0.3552	0.25	0.1279	0.653	0.8484	0.361	1.6448	2.0332	0.244367	1.839
chr12	77013441	-0.687	15.18	9.8e-05	0.00087	0.0592	0.2083	0.2132	1.088	0.7878	0.12	1.57	1.2345	0.160233	1.40225
chr5	156638091	-2.24	15.18	9.8e-05	0.00087	0.0592	0.0417	0	0.435	0.1212	0	0.6729	0.4357	0.0336333	0.5543
chr9	84365305	0.147	15.17	9.8e-05	0.00087	0.4144	0.0417	0.3837	0.653	2.9694	0	2.9905	1.888	0.279933	2.43925
chr2	85039346	-0.28	15.17	9.81e-05	0.000871	0.1184	0.0833	0.3837	1.523	1.6968	0.12	2.5419	1.1618	0.195133	1.85185
chr2	223370021	-0.252	15.16	9.86e-05	0.000874	0.4736	0.2083	0.0853	0.653	1.3938	0	3.14	0.5083	0.255733	1.82415
chr9	84724208	-1.22	15.16	9.86e-05	0.000874	0.1184	0.125	0.0853	0.87	0.606	0	1.3457	0.6535	0.109567	0.9996
chr19	8345091	-0.319	15.16	9.9e-05	0.000877	0.4736	0.125	0.1279	1.088	2.4846	0.12	2.4672	1.0166	0.242167	1.7419
chr9	111690391	-0.331	15.16	9.9e-05	0.000877	0.3552	0.0417	0.2132	0.653	2.3028	0.12	2.3924	1.1618	0.203367	1.7771
chr11	75031361	-0.205	15.15	9.93e-05	0.000879	0.1184	0.25	0.2985	2.828	2.424	0.241	2.841	1.0166	0.2223	1.9288
chr22	40144108	1.1	15.15	9.94e-05	0.000879	0.592	0.8749	0.5116	3.48	6.9691	0.241	3.4391	5.5187	0.6595	4.4789
chr3	145307235	0.234	15.15	9.94e-05	0.000879	0.3552	0.5833	0.2558	2.175	5.5753	0.241	3.5886	1.3071	0.3981	2.44785
chr1	144254274	-0.531	15.15	9.96e-05	0.00088	0.296	0.1666	0.1705	1.305	2.5452	0.601	1.8691	1.1618	0.211033	1.51545
chr10	30518071	-1.67	15.14	9.96e-05	0.00088	0.0592	0.0417	0.0853	1.523	0.5454	0.241	0.8972	0.6535	0.0620667	0.77535
chr10	24157091	-0.121	15.14	9.98e-05	0.00088	0.1184	0.375	0.2985	0.653	0.5454	0	2.4672	1.5249	0.263967	1.99605
chr12	74226411	-1.93	15.14	9.98e-05	0.00088	0.0592	0.0417	0.0426	0.653	0.303	0.241	0.9719	0.3631	0.0478333	0.6675
chr2	1818411	-1.31	15.14	0.0001	0.000881	0	0.1666	0.0853	0.87	1.212	0	1.271	0.6535	0.0839667	0.96225
chr4	25341971	-1.29	15.14	0.0001	0.000881	0	0.2083	0	0.435	0.606	0	0.8972	1.0892	0.0694333	0.9932
chr1	85665856	-1.27	15.13	0.0001	0.000883	0	0.125	0.1279	0.653	0.4848	0.241	0.9719	1.0166	0.0843	0.99425
chr19	16705943	-0.0751	15.13	0.000101	0.000885	0.4736	0	0.1705	1.523	1.212	0.12	2.2429	2.0332	0.2147	2.13805
chr2	77319198	-1.15	15.12	0.000101	0.000886	0.0592	0.0833	0.1279	1.088	0.7272	0.12	1.7195	0.4357	0.0901333	1.0776
chr21	33598951	-0.933	15.12	0.000101	0.000886	0	0.0833	0.2558	0.87	0.4848	0.241	1.4205	1.0166	0.113033	1.21855
chr20	20672376	-0.56	15.11	0.000101	0.00089	0.1184	0.2083	0.2132	1.74	2.121	0.241	2.1681	0.8714	0.179967	1.51975
chr7	107708056	-1.06	15.11	0.000101	0.00089	0.0592	0.1666	0.1279	1.088	0.7272	0.241	1.4205	0.7988	0.1179	1.10965
chr1	24542916	-0.716	15.1	0.000102	0.000893	0.2368	0.25	0.0853	1.523	0.4242	0.361	1.7943	0.8714	0.1907	1.33285
chr1	161820371	-1.87	15.09	0.000102	0.000897	0	0.0417	0.0853	0.435	0.5454	0.12	0.6729	0.7261	0.0423333	0.6995
chr11	62032539	0.262	15.09	0.000102	0.000897	0.4144	0.1666	0.4264	1.74	4.0602	0.12	3.6634	1.5249	0.3358	2.59415
chr6	14830561	-1.82	15.09	0.000102	0.000897	0.1776	0	0	0.435	0.3636	0	0.8972	0.5083	0.0592	0.70275
chr14	56083051	-1.1	15.09	0.000102	0.000897	0.0592	0	0.1279	0.218	0.1818	0	2.0186	0.2905	0.0623667	1.15455
chr10	5979736	-0.91	15.09	0.000103	0.000898	0.0592	0.1666	0.1705	0.653	1.818	0	1.57	0.8714	0.1321	1.2207
chr1	6395738	-0.104	15.08	0.000103	0.000899	0.1776	0.2083	0.2985	1.523	2.4846	0.241	3.2896	0.8714	0.228133	2.0805
chrX	28515851	-3.19	15.09	0.000103	0.000899	0	0	0	0.218	0.1818	0.241	0.2991	0.3631	0	0.3311
chr14	28415696	-1.12	15.08	0.000103	0.000899	0	0.2916	0	0.435	0.5454	0.361	1.3457	0.7988	0.0972	1.07225
chr9	122581081	-2.07	15.08	0.000103	0.000899	0.0592	0	0.0426	2.175	0.303	0	0.5233	0.7261	0.0339333	0.6247
chr9	122745001	-0.331	15.08	0.000103	0.000901	0.3552	0.25	0.1705	1.305	1.8786	0	2.3924	1.0166	0.258567	1.7045
chr9	134089974	-1.09	15.07	0.000104	0.000904	0.1776	0.125	0.0853	0.435	1.2726	0.12	1.4205	0.7261	0.1293	1.0733
chr5	145262418	-0.695	15.07	0.000104	0.000905	0.296	0.125	0.1279	1.088	0.303	0.481	1.7943	0.944	0.182967	1.36915
chr8	135968111	0.25	15.06	0.000104	0.000908	0	0.3333	0.5543	2.61	3.333	0.12	2.3177	2.9046	0.295867	2.61115
chr2	241681511	-0.49	15.05	0.000105	0.000912	0.1184	0.4166	0.0853	1.523	2.727	0.12	2.3924	0.7261	0.206767	1.55925
chr10	17750991	-1.92	15.05	0.000105	0.000913	0	0.0833	0	0	0.5454	0.12	0.4486	0.944	0.0277667	0.6963
chr2	107694251	-1.32	15.04	0.000105	0.000914	0.1776	0	0.0853	0.87	0.4848	0.12	0.9719	0.944	0.0876333	0.95795
chr2	238076046	-0.168	15.04	0.000105	0.000914	0.296	0.125	0.2132	0.435	2.7876	0.241	3.3643	0.6535	0.2114	2.0089
chr14	84193216	-0.4	15.03	0.000106	0.000919	0	0.125	0.2558	0.435	0.7272	0.481	2.9158	0.6535	0.126933	1.78465
chr18	6982941	-0.375	15.03	0.000106	0.000919	0	0.375	0.1705	0.87	1.515	0.241	2.0186	1.4523	0.181833	1.73545
chr11	35886331	-0.18	15.02	0.000106	0.000923	0.1184	0.1666	0.2985	1.958	2.9088	0.481	3.2148	0.7988	0.1945	2.0068
chr3	109444941	-1.64	15.02	0.000106	0.000923	0	0.0833	0	0.87	0.2424	0	0.3738	1.3071	0.0277667	0.84045
chr6	133176431	-1.24	15.02	0.000106	0.000923	0.1776	0.0417	0.0853	0.87	0.7878	0	1.4953	0.5083	0.101533	1.0018
chr1	7987718	-0.254	15.02	0.000107	0.000924	0.3552	0.1666	0.2558	1.958	3.5148	0.12	2.1681	1.4523	0.2592	1.8102
chr6	138449586	-1.2	15.01	0.000107	0.000925	0	0.0417	0.2132	0.653	0.3636	0.241	1.271	0.7988	0.0849667	1.0349
chr17	35485058	0.103	15.01	0.000107	0.000925	0.296	0.25	0.469	2.61	2.9694	0.12	2.0934	2.4689	0.338333	2.28115
chr3	184025631	-0.483	15.01	0.000107	0.000925	0.2368	0.2083	0.1705	0.435	0.7272	0.12	1.4205	1.7428	0.2052	1.58165
chr3	141797141	-1.21	15.01	0.000107	0.000926	0	0.0833	0.1705	3.045	3.333	0.361	1.4205	0.6535	0.0846	1.037
chr4	103084981	-0.451	15.01	0.000107	0.000926	0.296	0.2083	0.1705	0.435	0.606	0.12	2.3177	0.8714	0.224933	1.59455
chr14	81098271	-1.49	15	0.000107	0.000927	0.1184	0.125	0	0	0.7878	0	0.8972	0.7988	0.0811333	0.848
chr11	77489184	-0.0475	14.99	0.000108	0.000932	0.1776	0.2083	0.2558	1.305	1.9998	0.12	3.7382	0.6535	0.2139	2.19585
chr10	13800089	0.449	14.99	0.000108	0.000933	0.4144	0.2083	0.6396	2.393	3.333	0	3.3643	2.3963	0.420767	2.8803
chr13	107790961	-1.73	14.98	0.000109	0.000938	0.0592	0.0833	0.0426	0.653	0.5454	0.12	1.1214	0.3631	0.0617	0.74225
chr6	7633211	-0.823	14.98	0.000109	0.000938	0.1184	0.0417	0.2558	1.088	1.515	0.241	1.4953	1.0892	0.138633	1.29225
chr6	125106008	-0.815	14.97	0.000109	0.000939	0.1776	0.25	0.0853	1.74	1.1514	0.12	1.6448	0.8714	0.170967	1.2581
chr6	148621711	0.174	14.97	0.000109	0.000939	0.1776	0.2083	0.469	1.305	2.2422	0.241	3.6634	1.3071	0.284967	2.48525
chr3	156350158	0.387	14.96	0.00011	0.000944	0	0.3333	0.3411	3.045	2.4846	0.361	5.0091	1.0166	0.2248	3.01285
chr15	23457421	-2.65	14.96	0.00011	0.000944	0	0.0417	0	0.218	0.1212	0	0.5233	0.3631	0.0139	0.4432
chr2	15342401	-2.65	14.96	0.00011	0.000944	0	0.0417	0	0.435	0.1818	0.12	0.5233	0.3631	0.0139	0.4432
chr3	158485388	-1.56	14.96	0.00011	0.000944	0.0592	0.1666	0	1.305	1.0908	0	0.9719	0.6535	0.0752667	0.8127
chr6	16277098	-1.61	14.96	0.00011	0.000944	0.1184	0.125	0	1.088	1.1514	0	1.1962	0.3631	0.0811333	0.77965
chr7	82837081	-2.65	14.96	0.00011	0.000944	0	0.0417	0	0	0.2424	0.241	0.5233	0.3631	0.0139	0.4432
chr11	128256631	1.07	14.95	0.00011	0.000947	0.5328	0.8749	0.7248	2.175	5.2723	0.241	5.9063	2.6867	0.710833	4.2965
chr18	35622591	-1.68	14.95	0.00011	0.000947	0	0.0833	0.0853	0.87	0.303	0.12	0.8224	0.7261	0.0562	0.77425
chr2	187117301	-2.01	14.94	0.000111	0.000949	0	0.125	0	0.435	0.5454	0	0.9719	0.2905	0.0416667	0.6312
chr4	77844661	-0.528	14.94	0.000111	0.000949	0.296	0.1666	0.1705	1.74	1.1514	0.241	2.0934	0.944	0.211033	1.5187
chr10	35753761	-0.691	14.94	0.000111	0.000951	0.1184	0.3333	0.0853	1.305	1.9998	0.12	1.7195	1.0166	0.179	1.36805
chr9	4856484	-0.384	14.94	0.000111	0.000951	0.3552	0	0.1705	1.088	1.9998	0.241	2.4672	1.0166	0.175233	1.7419
chr4	14756681	-2.15	14.93	0.000111	0.000951	0.0592	0	0.0426	0.653	0.7272	0.361	0.5981	0.5809	0.0339333	0.5895
chr1	115902591	-1.17	14.93	0.000112	0.000953	0.1184	0	0.1279	0.87	1.0302	0.12	1.7195	0.4357	0.0821	1.0776
chr9	83619291	-0.31	14.93	0.000112	0.000955	0.0592	0.2916	0.1279	1.088	1.9392	0.12	1.1214	2.6141	0.159567	1.86775
chr8	117748971	-0.419	14.92	0.000112	0.000956	0.1184	0.3333	0.0853	3.045	0.4848	0.12	1.3457	2.0332	0.179	1.68945
chr10	103997576	-1.21	14.92	0.000112	0.000956	0	0.125	0.1279	1.305	1.4544	0	1.57	0.5083	0.0843	1.03915
chr9	71369526	-0.901	14.92	0.000112	0.000956	0.1776	0.0833	0.1705	1.523	1.3938	0.241	1.3457	1.0892	0.1438	1.21745
chr9	97870796	-0.598	14.92	0.000112	0.000956	0.1776	0.1666	0.2132	0.435	1.9998	0	1.3457	1.5975	0.1858	1.4716
chr2	182383926	-1.26	14.91	0.000113	0.000958	0.1776	0.125	0.0426	1.74	1.2726	0.12	1.4205	0.5083	0.115067	0.9644
chrX	45501121	-1.41	14.91	0.000113	0.000961	0	0.0833	0.1279	1.088	1.0302	0	0.7476	1.0892	0.0704	0.9184
chr3	24254416	-1.14	14.9	0.000113	0.000964	0.0592	0.1666	0.0853	0.435	1.3332	0.12	0.9719	1.1618	0.1037	1.06685
chr4	123840975	-0.0883	14.9	0.000113	0.000964	0.2368	0.1666	0.4264	1.958	2.3634	0	2.4672	1.5975	0.2766	2.03235
chr18	12579691	-1.1	14.9	0.000114	0.000965	0.0592	0.2083	0.0853	2.61	0.7272	0	1.4953	0.6535	0.1176	1.0744
chr5	124019731	0.208	14.89	0.000114	0.000967	0.0592	0.6249	0.2132	1.523	1.212	0.241	3.7382	1.3071	0.2991	2.52265
chrX	43452288	-0.0454	14.89	0.000114	0.000967	0	0.375	0.2985	0.653	1.2726	0.12	1.8691	2.4689	0.2245	2.169
chr10	34481761	-0.833	14.88	0.000114	0.00097	0.2368	0.125	0.1279	1.74	1.212	0	1.4953	1.0166	0.163233	1.25595
chr7	50921511	-0.622	14.88	0.000115	0.00097	0	0.25	0	2.175	0.4242	0	0.8972	2.2511	0.0833333	1.57415
chr16	27479391	-0.492	14.88	0.000115	0.000971	0.2368	0.25	0.1705	1.305	1.6968	0	1.6448	1.4523	0.2191	1.54855
chr7	73251831	-0.393	14.88	0.000115	0.000971	0.296	0.3333	0.0426	1.74	2.0604	0	1.6448	1.6701	0.223967	1.65745
chr9	115395086	-1.36	14.88	0.000115	0.000971	0.1184	0.0833	0.0853	0	0.909	0	1.0467	0.7988	0.0956667	0.92275
chr7	75860188	-1.57	14.87	0.000115	0.000974	0.0592	0.125	0.0426	0.653	0.7272	0.12	0.9719	0.6535	0.0756	0.8127
chr11	105802021	-1.92	14.87	0.000115	0.000975	0.0592	0.0417	0.0426	0.218	0.303	0	1.0467	0.2905	0.0478333	0.6686
chr11	39755401	-1.17	14.86	0.000116	0.000975	0.1184	0.0833	0.1279	1.088	0.7272	0.12	1.4205	0.6535	0.109867	1.037
chr1	196892531	-1.92	14.87	0.000115	0.000975	0.0592	0.0417	0.0426	0	0.303	0	1.0467	0.2905	0.0478333	0.6686
chr10	127312181	-0.883	14.86	0.000116	0.000975	0.1184	0.2083	0.1279	0	1.212	0.12	1.4953	0.944	0.151533	1.21965
chr17	62102779	0.0342	14.86	0.000116	0.000975	0.3552	0.375	0.2558	3.045	4.242	0.12	2.0186	2.3237	0.328667	2.17115
chr8	19667374	-0.34	14.86	0.000116	0.000975	0.0592	0.25	0.2558	2.175	2.3028	0	2.6915	0.8714	0.188333	1.78145
chr2	236647796	-1.02	14.86	0.000116	0.000977	0.1776	0.2083	0.0426	0.435	0.4848	0	1.3457	0.8714	0.142833	1.10855
chr10	98469213	-0.508	14.85	0.000116	0.000978	0	0.2916	0.2132	1.305	2.9694	0.12	1.8691	1.3071	0.168267	1.5881
chr12	115842231	-1.51	14.85	0.000116	0.000979	0	0.125	0.0853	0.435	0.5454	0.12	1.0467	0.6535	0.0701	0.8501
chr5	148379094	-0.639	14.85	0.000117	0.000981	0.1776	0.1666	0.1279	1.74	1.0302	0.241	1.0467	1.888	0.157367	1.46735
chr20	14137801	-1.93	14.84	0.000117	0.000981	0.0592	0.0833	0	0.435	0.1818	0	0.6729	0.6535	0.0475	0.6632
chr11	67606924	-1.05	14.84	0.000117	0.000982	0.1776	0.1666	0.0426	0.87	1.0302	0.12	1.1214	1.0892	0.128933	1.1053
chr17	9529198	0.467	14.82	0.000118	0.000993	0.4144	0.2083	0.5543	1.088	2.4846	0.12	4.1867	1.7428	0.392333	2.96475
chr2	20445036	-1.34	14.81	0.000119	0.000996	0.1776	0.0833	0.0426	0.435	0.606	0	1.4953	0.3631	0.101167	0.9292
chr2	41529471	-2.33	14.81	0.000119	0.000996	0	0	0.0426	0.218	0.3636	0	0.2991	0.7988	0.0142	0.54895
chr10	5586564	-0.413	14.81	0.000119	0.000997	0.0592	0.2916	0.2558	1.74	1.7574	0	2.0186	1.3071	0.2022	1.66285
chr10	73020019	-0.57	14.8	0.000119	0.000997	0.2368	0.2083	0.1705	1.523	1.5756	0.12	1.57	1.3797	0.2052	1.47485
chr12	109465924	-0.949	14.81	0.000119	0.000997	0.1184	0.125	0.1705	0.653	1.9998	0.241	1.271	1.0892	0.137967	1.1801
chr13	42325311	-1.99	14.81	0.000119	0.000997	0.1184	0.0417	0	0.218	0.4848	0.361	0.9719	0.2905	0.0533667	0.6312
chr5	57409221	-0.464	14.81	0.000119	0.000997	0.1184	0.125	0.2985	1.088	1.515	0.12	2.3177	0.944	0.180633	1.63085
chr8	19100816	-0.694	14.81	0.000119	0.000997	0.1184	0.1666	0.1705	0.87	0.7272	0.241	2.2429	0.5809	0.151833	1.4119
chr17	32599991	-1.06	14.8	0.000119	0.000998	0.0592	0.125	0.1705	1.305	0.6666	0.361	1.271	0.944	0.118233	1.1075
chr5	148201557	0.381	14.79	0.00012	0.001	0.296	0.5833	0.3837	1.523	2.2422	0	2.6167	2.832	0.421	2.72435
chr7	156389174	0.205	14.79	0.00012	0.001	0.6513	0.2916	0.2132	4.568	6.5449	0.241	3.7382	1.0892	0.385367	2.4137
chr12	116725441	-1.04	14.79	0.00012	0.001	0	0.1666	0.1279	0.435	0.7272	0.241	1.7943	0.5083	0.0981667	1.1513
chr7	131807084	-0.773	14.79	0.00012	0.001	0.2368	0.1666	0.1279	0.87	2.1816	0	1.7195	0.8714	0.1771	1.29545
chr8	25321451	0.23	14.79	0.00012	0.001	0.4736	0.4999	0.2985	1.74	4.9087	0.12	2.9158	1.888	0.424	2.4019
chr11	82528231	-1.21	14.79	0.00012	0.001	0	0.1666	0.0853	0.87	0.7878	0	1.7195	0.3631	0.0839667	1.0413
chr2	168651843	0.984	14.79	0.00012	0.001	0.296	0.9166	0.6822	3.263	2.9088	0.361	4.411	3.776	0.6316	4.0935
chr3	183485483	0.131	14.78	0.000121	0.00101	0.1776	0.4583	0.3837	2.175	4.3026	0	2.5419	2.1058	0.339867	2.32385
chr2	145486431	-2.24	14.77	0.000121	0.00101	0.0592	0.0417	0	0.435	0.4848	0.361	0.5981	0.5083	0.0336333	0.5532
chr20	55152396	-0.253	14.77	0.000122	0.00101	0.1184	0.4583	0.1705	1.523	1.5756	0.12	2.3924	1.2345	0.249067	1.81345
chr11	68371721	-0.625	14.76	0.000122	0.00101	0.1184	0.2083	0.2132	2.175	1.3332	0	1.9438	0.944	0.179967	1.4439
chr2	3387486	-1.62	14.76	0.000122	0.00101	0.0592	0.1666	0	0	0.1212	0.12	1.0467	0.5083	0.0752667	0.7775
chr11	34610081	-0.5	14.75	0.000123	0.00102	0.296	0.125	0.2132	0.653	2.0604	0.361	1.7195	1.3797	0.2114	1.5496
chrX	107644421	-2.25	14.75	0.000123	0.00102	0	0.0833	0	0.653	0.303	0	0.5981	0.5083	0.0277667	0.5532
chr1	3436036	0.0694	14.73	0.000124	0.00103	0.296	0.2916	0.4264	3.045	2.4846	0	2.6915	1.7428	0.338	2.21715
chr7	23321596	-1.67	14.73	0.000124	0.00103	0.0592	0.0417	0.0853	0.653	1.1514	0.241	0.7476	0.7988	0.0620667	0.7732
chr7	23321711	-1.67	14.73	0.000124	0.00103	0.0592	0.0417	0.0853	0.653	1.0908	0.241	0.7476	0.7988	0.0620667	0.7732
chr10	71622254	-1.1	14.72	0.000125	0.00103	0.1184	0.125	0.1279	1.305	1.0908	0	1.271	0.8714	0.123767	1.0712
chr1	46881761	-0.277	14.72	0.000125	0.00103	0	0.25	0.3411	1.74	1.5756	0	2.3177	1.3797	0.197033	1.8487
chr2	62870321	-1.99	14.71	0.000126	0.00104	0.1184	0.0417	0	0.218	0.4848	0.12	0.8224	0.4357	0.0533667	0.62905
chr11	119899189	0.37	14.7	0.000126	0.00104	0.592	0.4999	0.3411	2.828	3.2724	0.12	3.2148	2.0332	0.477667	2.624
chr20	54613258	0.0196	14.7	0.000126	0.00104	0.1184	0.4999	0.2132	1.088	3.03	0	2.0186	2.3963	0.277167	2.20745
chr5	173127754	-0.404	14.7	0.000126	0.00104	0.3552	0.2083	0.1705	0.87	3.4542	0.481	1.8691	1.3797	0.244667	1.6244
chr20	43577794	0.22	14.69	0.000126	0.00104	0.1184	0.2916	0.5543	2.393	3.03	0.361	3.2896	1.7428	0.321433	2.5162
chr2	174729241	-1.74	14.69	0.000127	0.00104	0	0.125	0.0426	0.435	0.5454	0.12	1.1214	0.3631	0.0558667	0.74225
chr3	62120666	-1.74	14.69	0.000127	0.00104	0	0.125	0.0426	1.088	0.8484	0.481	1.1214	0.3631	0.0558667	0.74225
chr16	66053363	0.562	14.69	0.000127	0.00104	0.6513	0.4999	0.469	5.22	5.5753	0.481	3.4391	2.5415	0.540067	2.9903
chr12	20220351	-2.16	14.69	0.000127	0.00104	0	0.0833	0	1.305	0.303	0	0.5233	0.6535	0.0277667	0.5884
chr18	28127251	-1.36	14.69	0.000127	0.00104	0	0.2083	0.0426	0.435	0.6666	0.12	1.4205	0.4357	0.0836333	0.9281
chr6	117350926	-1.58	14.69	0.000127	0.00104	0.1776	0	0.0426	0	0.0606	0.241	0.8972	0.7261	0.0734	0.81165
chr12	76068031	-1.51	14.68	0.000127	0.00105	0	0.125	0.0853	0	0.6666	0.361	1.1962	0.5083	0.0701	0.85225
chr9	485181	-0.512	14.68	0.000127	0.00105	0.296	0.2083	0.1705	0.435	0.4848	0.12	1.9438	1.0892	0.224933	1.5165
chr4	102351431	-0.332	14.68	0.000127	0.00105	0.296	0.375	0	1.088	1.2726	0.12	1.7195	1.7428	0.223667	1.73115
chr18	7222371	-0.537	14.68	0.000128	0.00105	0.1776	0.25	0.1705	0	0.7272	0	2.3177	0.7261	0.199367	1.5219
chr3	173326731	0.186	14.67	0.000128	0.00105	0.1184	0.4999	0.3837	5.003	3.3936	0.12	2.6167	2.2511	0.334	2.4339
chr20	13480591	-1.93	14.67	0.000128	0.00105	0.0592	0.0417	0.0426	0.435	0.1212	0.12	0.6729	0.6535	0.0478333	0.6632
chr16	31036951	-0.907	14.67	0.000128	0.00105	0.2368	0.1666	0.0853	0.87	1.2726	0.361	1.57	0.7988	0.1629	1.1844
chr7	103554321	-0.842	14.67	0.000128	0.00105	0.1184	0.1666	0.1705	0	0.7878	0.241	1.7195	0.7988	0.151833	1.25915
chr7	20939071	-0.973	14.66	0.000128	0.00105	0	0.0833	0.1705	0	0.6666	0.12	2.0186	0.4357	0.0846	1.22715
chr10	31433968	-1.31	14.66	0.000129	0.00105	0.0592	0.1666	0.0426	0	0.909	0.241	0.8972	1.0166	0.0894667	0.9569
chr3	183886661	-1.41	14.66	0.000129	0.00106	0	0.125	0.0853	1.305	0.2424	0	0.7476	1.0892	0.0701	0.9184
chr9	106867608	-0.335	14.65	0.000129	0.00106	0.296	0.125	0.2558	1.305	0.4848	0.12	2.4672	1.0166	0.2256	1.7419
chr21	15349036	-0.943	14.65	0.000129	0.00106	0.1184	0.125	0.1705	0.218	0.4242	0.361	1.57	0.7988	0.137967	1.1844
chr1	191730631	-1.31	14.65	0.00013	0.00106	0	0.0833	0.1705	0.218	0.4242	0.12	1.0467	0.8714	0.0846	0.95905
chr11	36296331	-1.77	14.65	0.00013	0.00106	0.1184	0.0417	0	0.435	1.0302	0.12	0.5981	0.8714	0.0533667	0.73475
chr5	13489851	-1.77	14.65	0.00013	0.00106	0.1184	0.0417	0	0.653	0.2424	0.12	0.5981	0.8714	0.0533667	0.73475
chr2	121734855	0.215	14.64	0.00013	0.00106	0.3552	0.375	0.4264	2.393	3.3936	0.241	2.2429	2.6141	0.385533	2.4285
chr8	30700188	0.55	14.64	0.00013	0.00106	0.5328	0.6666	0.4264	0.435	1.9392	0	3.5139	2.3963	0.541933	2.9551
chr12	11667801	-1.94	14.63	0.000131	0.00106	0	0.0833	0.0426	0.653	0.4242	0	0.6729	0.6535	0.0419667	0.6632
chr4	41549181	-1.94	14.63	0.000131	0.00106	0	0.0417	0.0853	0.435	0.3636	0	0.7476	0.5809	0.0423333	0.66425
chr1	244611536	-0.873	14.63	0.000131	0.00107	0.1776	0.0417	0.1705	0.653	1.7574	0.12	1.8691	0.6535	0.129933	1.2613
chr2	33652991	-1.55	14.62	0.000132	0.00107	0	0.0417	0.0853	0.435	0.4242	0	0.3738	1.3797	0.0423333	0.87675
chr2	82775741	-1.68	14.62	0.000132	0.00107	0	0.125	0.0426	0.653	0.3636	0	0.7476	0.7988	0.0558667	0.7732
chr10	17707196	-0.981	14.61	0.000132	0.00107	0.1776	0.125	0.1279	0.218	0.7878	0.12	1.3457	0.944	0.1435	1.14485
chr1	191097725	-0.612	14.61	0.000132	0.00107	0	0.0833	0.2985	1.958	0.7272	0	2.2429	0.7988	0.127267	1.52085
chr13	95848006	-1.03	14.61	0.000132	0.00107	0.1776	0.1666	0	1.523	0.7878	0.12	0.9719	1.3071	0.114733	1.1395
chr14	99398521	-0.596	14.61	0.000132	0.00107	0.0592	0.2083	0.2558	0.653	1.7574	0.241	1.8691	1.0892	0.174433	1.47915
chr6	161985701	-0.861	14.61	0.000132	0.00107	0.1184	0.0417	0.2558	0.218	0.1818	0.12	1.4205	1.0892	0.138633	1.25485
chr10	115709016	-0.708	14.61	0.000132	0.00107	0.4144	0.125	0.0426	1.088	1.8786	0	1.8691	0.7988	0.194	1.33395
chr11	35282751	-0.553	14.6	0.000133	0.00107	0.1776	0.125	0.2558	1.088	1.515	0.12	2.0934	0.944	0.186133	1.5187
chr1	60613161	-0.91	14.6	0.000133	0.00108	0.1184	0.0833	0.2132	0.653	1.3332	0	1.1214	1.3071	0.1383	1.21425
chr5	125872671	-1.51	14.6	0.000133	0.00108	0.0592	0.0833	0.0853	1.305	0.7272	0	0.8224	0.8714	0.0759333	0.8469
chr9	109500931	-0.498	14.6	0.000133	0.00108	0.2368	0.3333	0.1279	0.435	0.9696	0	1.9438	1.0892	0.232667	1.5165
chr10	92773318	-0.526	14.59	0.000133	0.00108	0.1184	0.2083	0.2132	1.088	1.515	0.361	2.3924	0.7261	0.179967	1.55925
chr1	60513184	-0.836	14.59	0.000134	0.00108	0.1776	0.25	0.0426	0.653	0.9696	0.241	1.271	1.2345	0.156733	1.25275
chr14	39760531	-1.03	14.59	0.000134	0.00108	0.0592	0.2916	0.0426	0.218	0.4242	0	1.6448	0.5809	0.131133	1.11285
chr4	1871406	0.614	14.59	0.000134	0.00108	0.1776	0.8332	0.3837	0.87	2.9694	0.241	4.0372	2.3963	0.464833	3.21675
chr4	76816803	0.362	14.59	0.000134	0.00108	0.6513	0.0833	0.3411	2.175	2.7876	0.241	3.2896	2.2511	0.358567	2.77035
chr16	1636401	-0.704	14.58	0.000134	0.00108	0.1776	0.0833	0.2132	0.87	1.6362	0.241	1.0467	1.7428	0.158033	1.39475
chr9	72611011	-0.858	14.58	0.000134	0.00108	0.1776	0.0417	0.2132	0.653	0.4848	0.241	1.3457	1.1618	0.144167	1.25375
chr14	100358456	-0.474	14.58	0.000135	0.00108	0.296	0.125	0.2132	0.653	1.9998	0	1.4953	1.6701	0.2114	1.5827
chr4	54097491	-2	14.56	0.000136	0.00109	0.0592	0.0833	0	0	0.3636	0.241	1.1214	0.1452	0.0475	0.6333
chr8	25904371	-1.13	14.56	0.000136	0.00109	0.0592	0.2083	0.0426	0.653	0.4242	0.241	0.9719	1.1618	0.103367	1.06685
chr11	73385371	-1.2	14.55	0.000136	0.00109	0.0592	0.2083	0	0	0.5454	0.12	0.8972	1.1618	0.0891667	1.0295
chr2	215326141	-2.34	14.56	0.000136	0.00109	0	0.0833	0	0	0.0606	0.12	0.7476	0.2905	0.0277667	0.51905
chr12	122740844	-1.36	14.54	0.000137	0.0011	0	0.1666	0.0853	0	1.1514	0	1.1214	0.7261	0.0839667	0.92375
chr7	237791	-0.78	14.54	0.000137	0.0011	0.1184	0.0417	0.2558	0.218	1.0302	0.12	1.7943	0.8714	0.138633	1.33285
chr12	6246706	-0.294	14.53	0.000138	0.00111	0.4144	0.1666	0.0853	1.958	2.5452	0	1.4953	2.1058	0.2221	1.80055
chr2	165415121	-1.77	14.53	0.000138	0.00111	0	0.0833	0	1.088	0.0606	0.12	0.3738	1.1618	0.0277667	0.7678
chr17	67418011	-0.91	14.52	0.000138	0.00111	0	0.2916	0.0853	1.088	0.909	0.12	1.4953	0.944	0.125633	1.21965
chr3	47472461	-1.54	14.52	0.000139	0.00111	0.1184	0	0.0853	0.653	0.4242	0.12	0.6729	1.0166	0.0679	0.84475
chr11	18780848	-0.536	14.52	0.000139	0.00111	0	0.3333	0.1705	1.088	1.6362	0.12	1.8691	1.2345	0.167933	1.5518
chr16	2029704	-0.297	14.51	0.000139	0.00111	0.296	0.2083	0.1705	1.958	2.3028	0.12	1.3457	2.2511	0.224933	1.7984
chr18	17667871	-0.653	14.51	0.000139	0.00111	0	0.25	0.2132	1.088	0.9696	0.12	1.6448	1.2345	0.1544	1.43965
chr2	155152774	-1.11	14.51	0.000139	0.00111	0.0592	0.125	0.0426	0.87	0.909	0.12	0.5981	1.6701	0.0756	1.1341
chr5	72153451	-2.25	14.51	0.000139	0.00111	0	0.0417	0.0426	0.87	0.4242	0	0.5981	0.5083	0.0281	0.5532
chr5	95003469	0.607	14.51	0.000139	0.00111	0.1776	0.6666	0.5116	2.61	4.7269	0	4.3363	2.1058	0.451933	3.22105
chr6	80555591	-2.01	14.51	0.000139	0.00111	0	0.125	0	0	0.1212	0.12	0.7476	0.5083	0.0416667	0.62795
chr2	159563826	-1.45	14.5	0.00014	0.00112	0	0.0833	0.1279	0.87	1.0302	0.12	1.271	0.5083	0.0704	0.88965
chr6	137713361	-0.53	14.5	0.00014	0.00112	0.0592	0.25	0.2132	0.435	1.2726	0.361	2.3177	0.7988	0.174133	1.55825
chr1	200011328	-0.559	14.5	0.00014	0.00112	0.0592	0.0417	0.2558	1.088	1.6362	0.241	2.6167	0.5809	0.1189	1.5988
chr5	145867364	-1.18	14.5	0.00014	0.00112	0	0.1666	0.1279	0.653	0.8484	0.12	1.1214	0.944	0.0981667	1.0327
chr19	54311904	-1.22	14.49	0.000141	0.00112	0.0592	0.125	0.1279	3.915	2.6058	0	1.3457	0.6535	0.104033	0.9996
chr14	106070118	-1.27	14.48	0.000142	0.00113	0	0.125	0.1279	0.653	0.1818	0	0.8224	1.1618	0.0843	0.9921
chr12	120571186	-0.93	14.48	0.000142	0.00113	0.2368	0.0833	0.1279	0.653	0.909	0.12	1.4205	0.944	0.149333	1.18225
chr4	25693446	-1.35	14.48	0.000142	0.00113	0	0.1666	0.0426	0.218	0.2424	0.12	0.7476	1.1618	0.0697333	0.9547
chr2	208628481	-1.51	14.47	0.000142	0.00113	0	0.0833	0.1279	0.435	0.3636	0.12	1.0467	0.6535	0.0704	0.8501
chr18	75491051	-0.94	14.47	0.000142	0.00113	0.1184	0.0417	0.1705	0.435	0.5454	0.241	1.9438	0.5083	0.1102	1.22605
chr4	90821451	-2.33	14.47	0.000143	0.00113	0.0592	0.0417	0	0.435	0.5454	0	0.8224	0.2178	0.0336333	0.5201
chr2	80626486	-0.736	14.47	0.000143	0.00113	0	0.125	0.2132	0.218	1.3332	0.241	2.2429	0.5809	0.112733	1.4119
chr12	10680241	-1.91	14.46	0.000143	0.00113	0.1184	0	0.0426	0	0.3636	0.12	0.8224	0.5083	0.0536667	0.66535
chr12	27694901	-1.94	14.46	0.000143	0.00113	0	0.0417	0.0853	0.218	0.1212	0.241	0.6729	0.6535	0.0423333	0.6632
chr2	99847966	-0.99	14.46	0.000143	0.00113	0.1184	0.1666	0.1279	1.523	1.0302	0.12	1.1962	1.0892	0.137633	1.1427
chr6	46210081	-1.29	14.46	0.000143	0.00113	0.1184	0.0833	0.0853	0.435	0.3636	0	1.57	0.3631	0.0956667	0.96655
chr11	75107631	-0.4	14.46	0.000143	0.00113	0.1776	0.375	0.1705	1.088	2.0604	0.361	2.0186	1.2345	0.241033	1.62655
chr13	51108593	-0.808	14.46	0.000143	0.00113	0.0592	0.1666	0.2132	2.393	1.3938	0	1.7195	0.8714	0.146333	1.29545
chr11	94460231	-1.35	14.45	0.000144	0.00114	0	0	0.1705	0.218	0.7878	0.12	1.4953	0.4357	0.0568333	0.9655
chr5	52786226	-1.59	14.45	0.000144	0.00114	0.0592	0	0.1279	0	0.2424	0.12	1.1214	0.5083	0.0623667	0.81485
chr7	91032871	0.81	14.45	0.000144	0.00114	0.8289	0.375	0.5969	2.61	6.1813	0.361	4.6353	2.5415	0.600267	3.5884
chr2	29687881	-1.07	14.44	0.000145	0.00114	0.0592	0.1666	0.1279	0.653	1.3332	0	1.0467	1.1618	0.1179	1.10425
chr6	168793377	-0.0388	14.44	0.000145	0.00114	0.5328	0.375	0.1705	1.523	1.9998	0	2.6915	1.3071	0.359433	1.9993
chr3	62377074	-0.78	14.44	0.000145	0.00114	0.1776	0.25	0.0853	1.523	0.606	0.12	1.3457	1.2345	0.170967	1.2901
chr15	59279381	-0.0856	14.41	0.000147	0.00116	0.0592	0.3333	0.3411	2.175	1.6968	0.241	2.9158	1.2345	0.244533	2.07515
chr7	14694051	-2.02	14.41	0.000147	0.00116	0	0.0833	0.0426	0.87	0.606	0	0.8224	0.4357	0.0419667	0.62905
chr16	68137301	-2.33	14.41	0.000147	0.00116	0.0592	0.0417	0	0	0.4242	0.12	0.6729	0.3631	0.0336333	0.518
chr18	35942831	-2.33	14.41	0.000147	0.00116	0.0592	0.0417	0	0.218	0.4242	0	0.6729	0.3631	0.0336333	0.518
chr21	42279391	-2.65	14.41	0.000147	0.00116	0	0	0.0426	0.218	0.303	0.12	0.5981	0.2905	0.0142	0.4443
chr8	42478176	-1.29	14.4	0.000148	0.00116	0.1776	0.0833	0.0426	0.435	0.606	0.12	0.8972	1.0166	0.101167	0.9569
chr8	19669368	-0.915	14.4	0.000148	0.00116	0.1776	0.1666	0.1279	0.653	1.212	0	1.4953	0.8714	0.157367	1.18335
chr15	53336931	-0.566	14.39	0.000148	0.00117	0.3552	0.1666	0.0853	0.653	1.5756	0.241	2.5419	0.4357	0.202367	1.4888
chr14	99115393	0.743	14.37	0.00015	0.00118	0.7105	0.3333	0.6822	3.263	7.8781	0	3.5886	3.2677	0.575333	3.42815
chr3	179286981	-1.22	14.38	0.00015	0.00118	0.0592	0.1666	0.0853	0.653	0.4242	0.12	1.57	0.4357	0.1037	1.00285
chr1	244229721	-2	14.37	0.00015	0.00118	0.0592	0.0417	0.0426	0.435	0.4242	0.12	0.8972	0.3631	0.0478333	0.63015
chr4	70626928	-2.08	14.36	0.000151	0.00118	0.0592	0.0833	0	1.088	1.1514	0	0.8972	0.2905	0.0475	0.59385
[truncated: 5,136 more rows]

## Sheet: AI-OR
Chr	Center	logCPM	LR	p-value	p-adj	C42B_AR_UNTREATED_1	C42B_AR_UNTREATED_2	C42B_AR_UNTREATED_3	C42B_AR_TREATED_1	C42B_AR_TREATED_2	LNCAP_AR_UNTREATED	LNCAP_AR_TREATED_1	LNCAP_AR_TREATED_2	C42B_AR_UNTREATED (AVG)	LNCAP_AR_TREATED (AVG)
chrX	48639371	0.498601	18.39	1.8e-05	0.000254	2.7826	2.833	1.0659	1.088	3.4542	0.361	0.1495	0.0726	2.22717	0.11105
chrX	48639524	0.338724	17.28	3.23e-05	0.000389	2.4274	2.5414	0.9807	1.523	2.9088	0.361	0.2243	0	1.98317	0.11215
chr19	10304849	1.08357	16.64	4.53e-05	0.000503	2.013	4.2912	3.4962	1.523	5.3935	0.481	0.3738	0.2178	3.2668	0.2958
chr1	151910369	-0.007262	16.61	4.59e-05	0.000507	2.6642	1.5415	0.5969	2.393	1.818	0.962	0	0.0726	1.60087	0.0363
chr19	3928801	0.549337	14.92	0.000112	0.000956	2.901	1.7915	2.0466	0	9.9991	0	0.2991	0.1452	2.24637	0.22215
chr18	51140151	-0.915336	14.26	0.00016	0.001233	1.7169	0.6666	0.2132	0.435	0.5454	0.241	0	0	0.865567	0
chr19	3928346	0.24131	14.24	0.000161	0.001242	3.0786	1.0832	1.4497	0.218	7.2115	0.361	0	0.2178	1.8705	0.1089
chr13	23762791	-1.38916	14.13	0.000171	0.001291	0.9473	0.375	0.5116	0.435	0.5454	0.241	0	0	0.6113	0
chr13	30146127	0.049971	14.03	0.00018	0.00134	2.8418	1.5415	0.5543	1.74	4.242	0.361	0.0748	0.0726	1.64587	0.0737
chrX	124167256	-0.629247	13.91	0.000191	0.001408	1.3617	1.2499	0.4264	0.653	1.2726	0	0.0748	0	1.01267	0.0374
chr13	23641951	-1.47674	13.26	0.000272	0.001843	0.8289	0.5416	0.3411	0.435	0.6666	0.12	0	0	0.570533	0
chr19	3927421	0.032222	13.23	0.000275	0.001857	3.1378	0.5416	1.2365	0.653	6.9085	0.12	0	0.1452	1.63863	0.0726
chr13	23559051	-1.4682	13.21	0.000279	0.001875	0.8881	0.4999	0.3411	0	0.7878	0	0	0	0.576367	0
chr9	136824571	-1.11101	13.16	0.000286	0.001909	0.5328	0.4583	1.1086	1.088	0.3636	0.12	0	0.0726	0.6999	0.0363
chr7	43875651	0.592525	13.13	0.000291	0.001936	2.5458	2.833	1.5776	1.958	3.03	0.361	0.0748	0.3631	2.3188	0.21895
chr19	12761928	-0.833309	12.95	0.00032	0.002077	1.2433	0.7916	0.5969	0.435	1.3332	0.241	0	0.0726	0.877267	0.0363
chr6	30632320	1.06745	12.76	0.000355	0.002244	3.3747	3.7912	2.2598	1.958	4.4238	0.962	0.4486	0.4357	3.1419	0.44215
chr13	30314521	-0.702077	12.71	0.000364	0.00228	0.0592	1.0832	1.7055	1.088	0.5454	0.12	0	0.0726	0.9493	0.0363
chr7	149700451	-1.65051	12.65	0.000376	0.002338	0.7105	0.4166	0.3837	0.653	0.9696	0.241	0	0	0.5036	0
chr7	138675988	0.401185	12.64	0.000377	0.00234	2.7234	2.2497	1.0659	4.568	2.3634	0.481	0.4486	0	2.013	0.2243
chr8	101803261	-1.85885	12.09	0.000506	0.002933	0.5328	0.2083	0.5543	0.218	0.9696	0	0	0	0.4318	0
chr1	32176771	1.7119	12.06	0.000514	0.002969	4.9732	5.3327	4.3916	1.74	5.8783	1.564	0.2991	1.2345	4.89917	0.7668
chr17	77093931	-1.90966	11.64	0.000644	0.003527	0.5328	0.1666	0.5543	0	2.2422	0.12	0	0	0.4179	0
chr17	8030971	1.43093	11.62	0.000651	0.003553	7.519	3.5829	1.407	3.698	5.7571	1.323	0.5981	0.2905	4.16963	0.4443
chr19	47498545	1.33184	11.59	0.000662	0.003602	3.9667	5.2077	2.2171	3.045	5.3329	0.842	0.4486	0.5809	3.79717	0.51475
chr9	139380011	-0.427396	11.52	0.000687	0.003703	0.4144	1.2915	1.6202	0.653	0.5454	0.12	0.0748	0.1452	1.1087	0.11
chr10	127501990	2.936	11.42	0.000726	0.003846	12.8474	14.415	7.2483	7.178	12.6049	3.729	1.3457	2.2511	11.5036	1.7984
chr19	3933141	0.010966	11.4	0.000734	0.003871	2.0722	0.9582	1.5349	0.218	6.1813	0.12	0.1495	0.2178	1.52177	0.18365
chr10	127502141	2.15813	11.34	0.000757	0.003972	7.223	8.2074	4.5195	4.133	6.9085	1.925	0.8972	1.3071	6.64997	1.10215
chr19	10304671	1.37948	11.29	0.000779	0.004051	2.6642	5.0828	3.7521	2.393	5.9389	0.722	0.5233	0.7988	3.83303	0.66105
chr16	4365091	-0.158568	11.22	0.000808	0.004169	1.3025	1.7915	0.938	1.74	1.8786	0.361	0.1495	0.1452	1.344	0.14735
chr6	52968391	0.310641	11.13	0.000851	0.004332	3.4339	1.9581	0.4264	0.435	1.6968	0.241	0.2243	0.0726	1.93947	0.14845
chr3	135687344	1.60068	10.89	0.000969	0.004774	5.7428	4.7078	3.0272	2.828	6.0601	1.323	0.7476	0.7988	4.4926	0.7732
chr3	135687569	1.13813	10.86	0.000985	0.004836	3.6115	3.4163	2.6435	2.61	4.545	0.722	0.5981	0.5809	3.22377	0.5895
chr1	894871	-0.425608	10.85	0.000989	0.004843	0.4144	1.1249	1.7908	0.435	0.6666	0.12	0.1495	0.0726	1.11003	0.11105
chr6	28972065	-0.214691	10.76	0.00104	0.005038	2.013	1.4998	0.469	1.523	0.7878	0.361	0.1495	0.0726	1.32727	0.11105
chr5	78943791	-1.61476	10.72	0.00106	0.005113	0.9473	0.4999	0.1279	0	0.4848	0	0	0	0.525033	0
chr8	145988254	-0.860914	10.69	0.00108	0.00518	1.6577	0.5416	0.4264	0.218	3.6966	0.12	0	0.0726	0.875233	0.0363
chr13	30315571	-0.101993	10.67	0.00109	0.005231	0.296	1.5415	2.3024	1.523	1.212	0	0	0.3631	1.37997	0.18155
chr19	52973600	0.930733	10.61	0.00112	0.005348	3.4931	4.2079	1.2791	1.523	4.7875	0.601	0	0.4357	2.99337	0.21785
chr7	87687601	1.70377	10.57	0.00115	0.005433	6.3349	5.2494	3.1125	3.045	3.3936	0.842	0.4486	1.0166	4.89893	0.7326
chr5	4634201	-0.12909	10.57	0.00115	0.005426	0.8289	1.4998	1.7055	0.653	0.8484	0	0.2243	0.1452	1.34473	0.18475
chr6	37895046	1.51814	10.49	0.0012	0.005615	6.8677	4.1245	2.0466	3.48	5.6359	1.203	0.5981	0.5809	4.34627	0.5895
chr18	9126524	1.05185	10.4	0.00126	0.005823	3.0786	4.3328	1.9187	2.61	4.1208	0.481	0.2991	0.5809	3.11003	0.44
chr19	51795941	1.46568	10.38	0.00127	0.005852	6.8085	3.7912	2.0892	3.045	6.1813	1.564	0.3738	0.6535	4.22963	0.51365
chr6	28805098	-1.56574	10.38	0.00127	0.005854	1.0065	0.5416	0.0853	0.435	0.5454	0.481	0	0	0.544467	0
chr13	29833291	-1.04629	10.37	0.00128	0.005878	1.3617	0.4583	0.469	0.218	0.7272	0	0	0.0726	0.763	0.0363
chr1	8843876	-1.10071	10.26	0.00136	0.006132	1.3617	0.375	0.469	0	1.818	0.241	0.0748	0	0.735233	0.0374
chr19	3928971	0.589791	10.19	0.00141	0.006331	3.4339	1.2499	2.0892	0.218	9.3325	0	0.4486	0.2178	2.25767	0.3332
chr5	180547361	-0.057862	10.16	0.00143	0.006398	2.8418	1.0832	0.5969	1.74	1.9392	0.601	0.0748	0.1452	1.5073	0.11
chr6	27707171	-1.14368	10.15	0.00144	0.006421	1.2433	0.4999	0.3837	0.653	0.303	0.12	0.0748	0	0.708967	0.0374
chr16	55891961	0.773188	10.13	0.00146	0.006469	3.1378	3.208	1.3218	1.74	2.3028	0.722	0.3738	0.3631	2.55587	0.36845
chr11	17456201	-1.2645	10.11	0.00148	0.006546	1.0065	0.4166	0.5116	0.653	0.303	0.12	0.0748	0	0.6449	0.0374
chr7	100109148	2.40622	10.06	0.00151	0.006669	9.8872	8.4157	5.2017	4.785	10.6657	2.045	1.1214	1.7428	7.83487	1.4321
chr17	24275191	-0.969142	10.05	0.00152	0.006687	1.0065	0.4999	0.8101	0.218	0.4242	0	0	0.1452	0.772167	0.0726
chr3	171422758	3.03887	10.06	0.00152	0.006674	19.5375	12.6236	5.756	4.568	15.3926	2.165	0.9719	2.1058	12.639	1.53885
chr22	47619031	-0.172976	9.93	0.00163	0.007069	0.8881	1.2915	1.6628	0.435	0.7878	0.241	0.0748	0.3631	1.2808	0.21895
chr17	8070638	-0.126279	9.89	0.00166	0.00721	2.9602	0.9582	0.469	2.175	1.7574	0.842	0	0.1452	1.46247	0.0726
chr19	3933326	-0.383158	9.88	0.00167	0.007214	1.5393	0.6666	1.2365	0.218	3.333	0.12	0.1495	0.1452	1.14747	0.14735
chrX	128893331	-1.43851	9.88	0.00167	0.007223	0.7105	0.375	0.5969	0.218	1.2726	0	0	0.0726	0.5608	0.0363
chr13	30601981	-0.978809	9.87	0.00168	0.007252	0.8881	0.7083	0.6822	0.653	0.2424	0.361	0.0748	0.0726	0.759533	0.0737
chr17	7964403	0.079289	9.84	0.00171	0.007338	2.9602	1.3332	0.5543	1.74	3.2724	0.842	0.3738	0	1.6159	0.1869
chr10	134091261	-0.878689	9.84	0.00171	0.007347	0.0592	0.8332	1.5349	0.653	0.5454	0	0	0.1452	0.8091	0.0726
chr20	41652866	1.81489	9.8	0.00174	0.007435	6.5717	6.2493	3.1125	2.828	6.6661	0.842	0.3738	1.1618	5.31117	0.7678
chr20	60152001	-2.02534	9.79	0.00175	0.007464	0.7697	0.0417	0.3837	0.218	0.1212	0.481	0	0	0.398367	0
chr13	22406241	-0.4951	9.78	0.00176	0.007497	0.2368	1.6248	1.3218	1.74	1.0302	0.241	0	0.2178	1.06113	0.1089
chr19	3929121	0.558747	9.74	0.0018	0.007613	3.4931	1.2082	1.9187	0.218	9.0295	0	0.4486	0.2178	2.20667	0.3332
chr17	70542847	0.306622	9.66	0.00188	0.007856	2.9602	1.8748	0.8101	1.523	2.7876	0.481	0.2243	0.2178	1.8817	0.22105
chr13	30315331	0.436708	9.65	0.00189	0.007899	0.296	3.083	2.7288	1.523	1.7574	0	0.0748	0.4357	2.03593	0.25525
chr13	32705931	-1.44552	9.64	0.00191	0.007952	0.6513	0.4166	0.5969	0.653	0.7272	0	0.0748	0	0.554933	0.0374
chr17	26901305	-0.220816	9.62	0.00193	0.007998	3.1378	0.8749	0.1705	1.523	1.6362	0.842	0	0.0726	1.3944	0.0363
chr10	3702551	-2.11497	9.6	0.00194	0.008049	0.592	0.2916	0.2132	0	0.1818	0.361	0	0	0.3656	0
chr11	107284351	-2.11497	9.6	0.00194	0.008049	0.592	0.2916	0.2132	0.218	0.6666	0.12	0	0	0.3656	0
chr7	99562794	1.22174	9.59	0.00196	0.008107	2.7234	5.2077	2.473	3.263	4.4238	0.601	0.2991	0.7988	3.46803	0.54895
chr8	96351148	0.29277	9.55	0.002	0.008227	2.5458	2.4581	0.7248	1.088	3.2118	1.083	0	0.2905	1.90957	0.14525
chr13	21926441	-1.83645	9.5	0.00205	0.0084	0.9473	0.2916	0.1279	0	0.1818	0.241	0	0	0.4556	0
chr22	16864450	1.54956	9.49	0.00207	0.008447	6.9269	3.7079	2.4303	4.568	6.1813	0.842	0.8224	0.6535	4.35503	0.73795
chr5	132230152	1.6565	9.48	0.00208	0.008489	7.4598	4.4578	2.4303	4.35	5.6359	1.804	0.4486	0.8714	4.78263	0.66
chr10	106104211	-2.36738	9.46	0.0021	0.008526	0.296	0.0833	0.5116	0.218	0.7878	0	0	0	0.296967	0
chr11	69549371	-0.584216	9.39	0.00219	0.008821	0.0592	1.0832	1.8334	0.653	0.909	0	0	0.2178	0.991933	0.1089
chr13	21443861	-1.48323	9.38	0.0022	0.008857	0.4144	0.6666	0.5116	0.87	1.0908	0	0	0.0726	0.530867	0.0363
chr16	3142894	-0.527684	9.34	0.00224	0.008999	1.8353	0.5416	0.8101	1.305	1.1514	0.722	0.2243	0	1.06233	0.11215
chr7	73053601	-2.25033	9.31	0.00228	0.00911	0.5328	0.2083	0.2558	0.435	0.2424	0.601	0	0	0.3323	0
chr22	22566911	-1.23583	9.29	0.00231	0.009188	1.2433	0.2083	0.5543	0	2.7876	0	0	0.0726	0.668633	0.0363
chr21	42248181	-0.703018	9.25	0.00235	0.00932	0.1776	1.1665	1.3644	0.87	0.606	0.481	0	0.2178	0.902833	0.1089
chr7	154630481	-1.05856	9.24	0.00237	0.009385	0.2368	0.6249	1.2365	1.088	1.1514	0	0.0748	0.0726	0.6994	0.0737
chr19	60370451	-1.23419	9.16	0.00247	0.00967	1.2433	0.4583	0.2985	0.435	0.4848	0	0.0748	0	0.6667	0.0374
chr17	75525281	-1.59428	9.15	0.00249	0.009737	0.4144	0.4999	0.5543	0	0.909	0.241	0	0.0726	0.489533	0.0363
chr20	61599541	-1.15203	9.13	0.00251	0.009804	1.4209	0.1666	0.5543	0	1.3938	0.241	0	0.0726	0.713933	0.0363
chr7	134226795	0.236836	9.13	0.00252	0.009818	2.1906	2.1664	0.9807	1.305	2.424	0.601	0.0748	0.3631	1.77923	0.21895
chr17	8070906	-0.17244	9.13	0.00252	0.009814	3.1378	0.7083	0.3411	0.87	1.5756	0.361	0.2243	0	1.39573	0.11215
chr17	45457301	0.235383	9.12	0.00253	0.009832	0.7105	1.7498	2.5582	0.653	0.303	0.722	0	0.7261	1.67283	0.36305
chr5	150306521	0.914688	9.11	0.00254	0.009856	3.6115	2.2081	2.3877	1.088	2.6058	0.842	0.5233	0.5809	2.73577	0.5521
chr7	127501921	-0.932586	9.11	0.00255	0.009874	0.7697	0.4583	1.0659	0.653	1.0908	0.12	0	0.2178	0.764633	0.1089
chr1	159664531	-0.284124	9.1	0.00256	0.009905	2.1906	1.0415	0.5116	0.87	1.5756	0.842	0.2991	0	1.2479	0.14955
chr14	38806192	1.71368	9.09	0.00257	0.009939	5.3876	6.041	3.2404	3.48	7.7569	1.804	0.2991	1.3071	4.88967	0.8031
chr17	8031101	0.956929	9.08	0.00259	0.009994	4.914	2.4164	1.407	1.958	4.7269	1.443	0.5233	0.3631	2.91247	0.4432
chr13	21552451	-1.5528	9.03	0.00266	0.010184	0.7105	0.2083	0.6396	0.218	0.4848	0	0	0.0726	0.519467	0.0363
chr7	87687485	1.82126	9	0.0027	0.010308	7.7558	5.4577	2.9846	3.045	4.1208	1.203	0.1495	1.2345	5.39937	0.692
chr5	178143011	-0.841644	8.97	0.00275	0.010457	0.7105	0.8749	0.8527	1.088	0.606	0.241	0.0748	0.1452	0.8127	0.11
chr14	51188015	1.0591	8.94	0.00279	0.010566	3.2563	4.0829	2.0039	2.828	3.5148	1.323	0.1495	0.7988	3.11437	0.47415
chr13	24589941	-1.45802	8.9	0.00286	0.01079	0.8289	0.4583	0.3837	0.218	0.606	0	0.0748	0	0.556967	0.0374
chr10	79465231	-2.43059	8.88	0.00288	0.010856	0.0592	0.375	0.3837	0.435	0.6666	0	0	0	0.272633	0
chr11	59090341	-1.33739	8.87	0.00289	0.010902	0.9473	0.6249	0.2558	1.088	0.8484	0	0.0748	0	0.609333	0.0374
chr6	116686421	-2.53851	8.87	0.0029	0.010928	0.1776	0.1666	0.4264	0	0.606	0	0	0	0.256867	0
chr20	43425434	0.755458	8.83	0.00296	0.01111	2.5458	3.1663	1.7055	0.653	3.4542	0.962	0.2991	0.5809	2.47253	0.44
chr22	34259626	-0.57472	8.81	0.00299	0.011204	0.1776	1.1249	1.6202	0.87	0.7878	0.12	0	0.2905	0.974233	0.14525
chr13	23720071	-1.55113	8.81	0.003	0.011239	0.7105	0.375	0.469	0.218	0.5454	0.12	0	0.0726	0.518167	0.0363
chr9	96885576	-0.213075	8.8	0.00301	0.011254	0.8881	1.1249	1.6628	1.958	0.4242	0.361	0	0.5083	1.22527	0.25415
chr11	45878068	0.528283	8.76	0.00307	0.011429	2.5458	2.1248	1.7055	1.305	3.8178	0.481	0.0748	0.6535	2.12537	0.36415
chr6	42966645	1.86264	8.76	0.00308	0.011436	8.7623	4.6245	3.0272	4.35	5.5147	1.804	0.5233	1.1618	5.47133	0.84255
chr22	40593031	-1.56686	8.76	0.00308	0.011449	0.592	0.4583	0.469	0	0.5454	0.361	0.0748	0	0.506433	0.0374
chr5	1923311	0.002255	8.75	0.00309	0.011473	0.7697	1.1249	2.3024	1.088	0.303	0.241	0.0748	0.5809	1.399	0.32785
chr19	2377591	-1.12261	8.75	0.00309	0.011478	0.592	0.5416	0.8954	0.218	0.6666	0.361	0.1495	0	0.676333	0.07475
chr19	54345475	1.05285	8.72	0.00315	0.011655	4.1443	3.4996	1.6628	1.088	4.9693	1.323	0.2991	0.6535	3.10223	0.4763
chr1	7944222	2.75224	8.71	0.00317	0.011698	12.1961	11.9986	6.0971	8.266	13.6351	3.368	0.5981	2.6867	10.0973	1.6424
chr22	45000381	-0.300993	8.71	0.00317	0.011687	0.4144	1.0832	1.9613	1.305	0.6666	0.962	0.0748	0.3631	1.15297	0.21895
chr11	57015731	-1.55026	8.69	0.0032	0.011771	0.7105	0.375	0.469	0	0.303	0.361	0.0748	0	0.518167	0.0374
chr2	216985661	-0.152194	8.66	0.00325	0.011908	1.1841	1.6248	1.1086	2.175	1.8786	0.481	0.1495	0.2905	1.30583	0.22
chr4	153493486	-0.28971	8.63	0.00331	0.01208	1.5985	1.1249	0.8954	0.87	0.909	0.12	0.1495	0.2178	1.20627	0.18365
chr19	10166744	2.53936	8.62	0.00333	0.01214	9.6503	9.9572	5.9692	6.961	10.1203	2.646	0.8224	2.5415	8.52557	1.68195
chr1	7462751	-0.713127	8.6	0.00337	0.012237	0.2368	1.2915	1.1512	1.088	0.5454	0.12	0.0748	0.1452	0.893167	0.11
chr13	23483551	-0.827097	8.58	0.0034	0.012328	1.0657	0.6249	0.8101	0.87	0.9696	0.361	0.1495	0.0726	0.833567	0.11105
chr10	103568328	2.32881	8.57	0.00341	0.012348	13.025	6.5826	3.0699	3.48	7.8781	2.045	1.271	1.0892	7.55917	1.1801
chr22	37382450	1.95969	8.56	0.00343	0.012417	10.3608	5.0828	2.3877	4.133	8.1205	2.045	0.5981	0.944	5.94377	0.77105
chr4	6693651	-1.59101	8.56	0.00343	0.012417	0.7105	0.3333	0.469	0	1.0302	0	0	0.0726	0.504267	0.0363
chr15	43266431	-1.54292	8.56	0.00344	0.012438	0.7697	0.375	0.4264	0.218	0.1818	0.241	0	0.0726	0.5237	0.0363
chr1	3035651	-0.344953	8.55	0.00346	0.012494	0.5328	0.7916	1.9613	0.218	0.3636	0.481	0	0.5083	1.09523	0.25415
chr3	198206371	-0.043603	8.51	0.00353	0.0127	0.9473	1.3748	1.7908	1.523	1.0302	0.12	0.1495	0.4357	1.37097	0.2926
chr9	94127903	2.31285	8.51	0.00354	0.01273	10.5384	7.4575	4.1784	5.438	10.2415	2.165	0.8224	1.7428	7.39143	1.2826
chr18	3251841	1.84007	8.49	0.00357	0.012801	8.111	4.9994	2.8567	2.175	8.9689	2.045	0.7476	1.0892	5.32237	0.9184
chr13	30315976	-0.836903	8.49	0.00357	0.012801	0	1.2499	1.2791	1.958	1.3938	0.241	0	0.1452	0.843	0.0726
chr1	10995179	1.61965	8.47	0.00361	0.012921	7.7558	3.8329	2.3024	0.653	5.8783	1.083	0.5233	0.8714	4.63037	0.69735
chr13	28964101	-0.252817	8.47	0.00361	0.012921	0.4144	1.3748	1.876	1.74	0.6666	0.361	0.2243	0.1452	1.22173	0.18475
chr20	61159171	-0.599852	8.44	0.00367	0.013087	0.1776	1.0832	1.6628	0	0.1212	0.481	0.1495	0.0726	0.974533	0.11105
chr19	12915531	-0.018011	8.44	0.00368	0.013097	2.6642	0.7499	1.1086	0.435	4.1208	0.241	0	0.3631	1.50757	0.18155
chr3	112273058	-1.4141	8.41	0.00372	0.013225	0.6513	0.7499	0.2985	0.435	1.818	0	0	0.0726	0.566567	0.0363
chr2	233464091	-0.638089	8.4	0.00375	0.013308	1.1249	0.6666	1.0233	0.653	1.5756	0.12	0.1495	0.1452	0.938267	0.14735
chr11	125438275	1.91562	8.38	0.0038	0.013433	5.2692	7.2908	3.7947	2.393	6.4843	1.083	0.9719	1.3797	5.45157	1.1758
chr10	49912301	-1.22088	8.36	0.00383	0.013525	0	0.8749	1.0659	0.218	0	0.12	0.0748	0	0.646933	0.0374
chr22	29071111	-1.66559	8.36	0.00384	0.013533	0.4736	0.3333	0.5969	0.218	0.303	0.12	0.0748	0	0.467933	0.0374
chr19	14468142	1.48636	8.34	0.00387	0.013639	5.0324	4.9578	2.4303	3.698	6.3025	0.842	0.4486	1.0166	4.14017	0.7326
chr8	145988051	-0.810538	8.33	0.00389	0.013697	1.5985	0.5833	0.469	0.218	3.7572	0	0	0.1452	0.8836	0.0726
chr20	61100291	-0.915932	8.3	0.00396	0.0139	0.296	0.8332	1.1512	0.435	0.4242	0	0.0748	0.1452	0.760133	0.11
chr15	76940036	-1.98242	8.29	0.00398	0.013945	0.7105	0.4583	0.0426	0	0.8484	0.12	0	0	0.4038	0
chr13	50045861	-0.530828	8.27	0.00403	0.014082	0	1.4582	1.6628	0.218	0.4242	0.361	0	0.2178	1.04033	0.1089
chr17	70542551	0.319013	8.27	0.00404	0.014115	3.3747	1.7081	0.6396	1.74	2.4846	0.361	0.2243	0.2178	1.90747	0.22105
chr8	96290001	-2.48776	8.26	0.00405	0.014139	0.4144	0.2083	0.2132	0.435	0.7878	0.481	0	0	0.278633	0
chr19	11336121	-1.63971	8.21	0.00418	0.014511	0.6513	0.3333	0.469	0	0.7272	0.241	0.0748	0	0.484533	0.0374
chr19	4675002	2.59146	8.18	0.00424	0.014652	12.3146	9.6656	4.818	7.831	12.1201	3.127	1.1214	2.1058	8.93273	1.6136
chr10	99068888	1.53331	8.16	0.00428	0.014751	6.3941	4.2495	2.345	2.61	7.3327	0.842	0.3738	1.0166	4.32953	0.6952
chrX	46935090	1.28625	8.16	0.00428	0.014752	5.4468	4.1245	1.5776	2.393	3.636	0.962	0.2243	0.7261	3.7163	0.4752
chr3	129647041	-0.665306	8.09	0.00444	0.015194	0.2368	1.2082	1.2791	0.87	0.7272	0	0	0.2905	0.908033	0.14525
chr7	132370951	-1.84835	8.09	0.00445	0.015219	0.1776	0.2916	0.7248	0	1.818	0	0	0.0726	0.398	0.0363
chr5	150264865	2.51876	8.08	0.00447	0.01526	14.9196	6.8742	4.3063	6.09	7.3933	3.488	0.5981	1.888	8.70003	1.24305
chr17	31160403	2.68276	8.07	0.00449	0.015314	12.1961	10.3738	5.8413	4.785	13.8775	2.646	0.8972	2.6867	9.4704	1.79195
chr20	55275001	-2.45499	8.05	0.00455	0.015456	0.2368	0.4166	0.1705	0	1.1514	0.12	0	0	0.274633	0
chr11	566303	1.62569	8.04	0.00457	0.015515	7.815	4.4578	1.7481	1.523	5.5753	1.203	0.5981	0.7261	4.67363	0.6621
chr3	170972761	-0.858984	8.02	0.00462	0.015624	1.8945	0.5833	0.1705	0.653	0.8484	0.601	0	0.0726	0.882767	0.0363
chr11	1709671	-0.905937	8.02	0.00463	0.015666	0.1776	0.6666	1.4497	0.87	0.909	0.361	0.0748	0.1452	0.764633	0.11
chr19	60370139	1.02488	8	0.00467	0.015751	4.914	3.333	1.0233	1.305	3.4542	0.481	0.3738	0.4357	3.0901	0.40475
chr11	1029181	-1.36294	7.99	0.0047	0.015824	0.4144	0.5833	0.6822	2.393	0.3636	0.12	0	0.1452	0.559967	0.0726
chr3	196311501	-0.326276	7.96	0.00478	0.016044	0.4736	1.1665	1.7481	1.74	0.6666	0.241	0.1495	0.2905	1.1294	0.22
chr7	55101361	-2.26494	7.95	0.0048	0.016101	0.7697	0	0.2558	0	0.1818	0.12	0	0	0.341833	0
chr11	129377534	1.60868	7.94	0.00484	0.01621	6.3941	4.6245	2.5156	2.175	7.3327	2.165	0.5233	1.0892	4.5114	0.80625
chr11	47248141	-1.35686	7.93	0.00485	0.016236	1.0657	0.4999	0.2558	0.435	1.212	0.481	0	0.0726	0.607133	0.0363
chr1	243337171	-2.3472	7.93	0.00487	0.016265	0.7105	0.0417	0.2132	0	0.4242	0	0	0	0.3218	0
chr9	34627871	1.60634	7.9	0.00496	0.016472	5.5652	3.8329	3.6668	3.915	5.8177	1.083	0.5981	1.4523	4.35497	1.0252
chr1	6473284	0.260511	7.87	0.00502	0.016645	2.013	1.9581	1.2365	1.088	2.4846	0.241	0.2243	0.4357	1.73587	0.33
chr17	17227921	-2.26569	7.85	0.00508	0.016824	0.7697	0.125	0.1279	0.218	2.2422	0.12	0	0	0.340867	0
chr13	26655201	-1.1587	7.84	0.00511	0.016897	1.0065	0.5416	0.469	0.218	0.5454	0.361	0.0748	0.0726	0.672367	0.0737
chr5	175951141	-0.922961	7.8	0.00521	0.017162	0.1776	1.0832	1.0233	0.435	0.7272	0.12	0	0.2178	0.761367	0.1089
chr7	55401330	1.3224	7.79	0.00527	0.017335	4.9732	3.208	2.6861	3.045	7.1509	0.962	0.4486	1.0892	3.62243	0.7689
chr13	23030791	-0.52245	7.78	0.00529	0.017386	0.4144	0.7916	1.7481	1.74	1.3332	0	0.1495	0.2178	0.9847	0.18365
chr18	3251990	1.75429	7.77	0.00531	0.017428	7.3414	4.5828	2.942	2.175	8.6659	1.925	0.6729	1.2345	4.9554	0.9537
chr14	89941351	-2.70803	7.77	0.00532	0.01748	0.1776	0.25	0.2558	0	0.8484	0	0	0	0.2278	0
chr17	16285671	-1.33959	7.76	0.00535	0.017556	0.296	0.375	1.0233	0	2.2422	0.12	0.0748	0.0726	0.564767	0.0737
chr13	19821101	-0.48003	7.74	0.00541	0.017711	0.3552	1.0415	1.6628	1.088	1.3332	0.842	0.1495	0.2178	1.01983	0.18365
chr1	32530371	-1.27972	7.74	0.00541	0.017703	0.5328	0.4999	0.7675	0.218	0.6666	0.12	0.1495	0	0.600067	0.07475
chr18	3237685	1.95538	7.73	0.00544	0.017763	8.3478	6.7492	2.4303	3.915	6.6661	2.045	0.5981	1.1618	5.84243	0.87995
chr9	36754011	-0.416857	7.72	0.00545	0.017802	0.9473	1.0415	1.1938	1.305	0.5454	0.361	0.0748	0.3631	1.06087	0.21895
chr13	23321211	-1.05236	7.71	0.0055	0.017926	1.4209	0.375	0.4264	0	0.6666	0.241	0.1495	0	0.740767	0.07475
chr13	24931651	-0.848373	7.7	0.00552	0.017982	0.5328	0.7083	1.1086	0.87	1.212	0.12	0.0748	0.2178	0.783233	0.1463
chr17	46692633	1.25902	7.7	0.00554	0.018022	4.7364	3.9995	1.7908	3.045	4.8481	1.203	0.5981	0.7261	3.5089	0.6621
chr2	239058611	-0.450051	7.69	0.00555	0.01807	0.5328	1.4582	1.1512	0.218	0.3636	0.361	0.1495	0.2178	1.0474	0.18365
chr22	35054831	-0.926547	7.69	0.00555	0.01805	0.8289	0.5833	0.8954	0.218	0.3636	0.12	0.2243	0	0.7692	0.11215
chr22	34327771	-0.943418	7.66	0.00565	0.018305	0.0592	1.4582	0.8101	0.87	0.4242	0.241	0	0.1452	0.775833	0.0726
chr7	142638041	-0.757227	7.65	0.00567	0.018359	0.0592	0.9582	1.5776	1.088	1.0908	0.241	0.0748	0.1452	0.865	0.11
chr20	56897451	-1.54801	7.65	0.00569	0.018395	1.0065	0.1666	0.4264	0.218	0.4242	0.12	0	0.0726	0.533167	0.0363
chr15	46957991	-0.751641	7.64	0.00572	0.018455	1.5985	0.5416	0.5543	0.435	1.1514	0.241	0.1495	0.0726	0.898133	0.11105
chr6	32229714	0.038926	7.59	0.00587	0.018838	2.4274	1.5415	0.6396	1.74	1.8786	0.241	0.2243	0.2178	1.53617	0.22105
chr19	12773740	2.32765	7.57	0.00593	0.019001	10.124	7.5408	4.7327	2.61	10.6657	2.045	0.2243	2.3963	7.46583	1.3103
chr13	23030171	-0.321083	7.56	0.00595	0.019044	0.5328	1.2082	1.6628	2.175	0.909	0.12	0.2243	0.2178	1.1346	0.22105
chr19	12773621	2.36662	7.56	0.00598	0.019104	10.3608	7.7908	4.8606	3.045	11.0293	2.285	0.2243	2.4689	7.67073	1.3466
chr21	43267302	1.63961	7.55	0.006	0.019153	5.5652	5.3327	2.7288	5.22	6.9691	1.323	0.5981	1.2345	4.54223	0.9163
chr11	69120081	-0.714127	7.53	0.00605	0.019254	0.4144	1.0832	1.1086	1.305	0.606	0.361	0.1495	0.1452	0.868733	0.14735
chrX	49278885	-0.187991	7.54	0.00605	0.019251	1.1249	1.7915	0.8954	0.653	1.3938	0.241	0.1495	0.2905	1.2706	0.22
chr5	150306404	1.23006	7.53	0.00607	0.01929	4.7364	2.7914	2.5582	0.87	3.3936	1.083	0.6729	0.8714	3.362	0.77215
chr15	62242351	0.174951	7.52	0.00611	0.019414	2.6642	1.2499	1.0659	0.87	4.8481	0.722	0.2991	0.2905	1.66	0.2948
chr12	48559451	-0.922883	7.51	0.00613	0.019448	0	1.1249	1.2365	0.87	0.303	0.12	0.0748	0.0726	0.787133	0.0737
chr5	137701644	2.6838	7.48	0.00626	0.019738	13.6763	11.5404	3.7947	5.873	12.1807	3.488	1.1214	1.888	9.67047	1.5047
chr19	60888711	-1.43447	7.46	0.00631	0.019883	0.6513	0.2083	0.7675	0	0.8484	0.12	0	0.1452	0.542367	0.0726
chr4	186584265	2.08985	7.45	0.00634	0.019944	9.1767	6.8326	2.8141	2.61	6.3025	2.406	1.1214	1.2345	6.27447	1.17795
chr6	26629497	-0.790121	7.43	0.0064	0.020122	1.7761	0.6666	0.2558	1.088	0.303	0.241	0.0748	0.0726	0.8995	0.0737
chr7	157926991	-0.58679	7.42	0.00647	0.020281	0	1.0832	1.8334	0.218	0.7272	0	0	0.2905	0.9722	0.14525
chr7	5534391	-0.872849	7.37	0.00665	0.020718	0.4144	0.9166	0.9807	0.218	2.727	0.12	0	0.2905	0.770567	0.14525
chr19	54692971	-1.6122	7.33	0.00678	0.021085	0.3552	0.8332	0.2558	0.218	2.3634	0	0.0748	0	0.4814	0.0374
chr11	64658713	2.03947	7.31	0.00686	0.02127	8.5847	7.1659	2.6435	4.133	8.5447	2.285	0.7476	1.3071	6.13137	1.02735
chr11	75624401	0.415798	7.3	0.00688	0.021305	3.7891	1.5832	0.7248	0.87	3.2724	0.722	0.2243	0.2905	2.03237	0.2574
chr21	43690794	0.001244	7.29	0.00692	0.021391	1.3025	2.0414	1.0233	1.305	2.1816	0	0.0748	0.4357	1.45573	0.25525
chr7	156757191	-1.14936	7.28	0.00698	0.021565	0.4736	0.4999	0.938	0.435	0.7878	0.12	0.0748	0.1452	0.637167	0.11
chr4	186985991	-1.67267	7.27	0.007	0.021602	0.0592	0.6249	0.6822	0.435	0.3636	0.12	0.0748	0	0.455433	0.0374
chr11	56859411	-1.00912	7.27	0.00702	0.02165	0.7697	0.6666	0.7248	0.653	1.212	0.241	0.2243	0	0.720367	0.11215
chr6	31778864	0.649359	7.26	0.00707	0.021749	3.9667	2.1248	0.938	1.74	2.4846	0.962	0.3738	0.3631	2.34317	0.36845
chr7	130922644	-0.332482	7.25	0.00711	0.021848	0.5328	1.2499	1.5349	2.175	0.6666	0	0.0748	0.4357	1.10587	0.25525
chr1	8846606	-1.47129	7.23	0.00715	0.021959	1.2433	0.2083	0.2558	0	1.1514	0.481	0.0748	0	0.569133	0.0374
chr14	72642391	-2.23664	7.22	0.00722	0.022084	0.8881	0.0833	0.0853	0	0.2424	0.241	0	0	0.352233	0
chr22	19126671	-1.33812	7.21	0.00725	0.022156	0.8289	0.375	0.5543	0.218	0.909	0.12	0.0748	0.0726	0.586067	0.0737
chr19	60656381	-0.810752	7.18	0.00736	0.022438	0.8881	0.7499	0.8101	0.435	1.515	0	0.1495	0.1452	0.816033	0.14735
chr17	78045943	-0.076808	7.18	0.00739	0.022504	2.2498	1.2082	0.7675	1.958	2.3634	0.12	0.1495	0.2905	1.4085	0.22
chr1	149603531	-0.391045	7.14	0.00753	0.022855	1.9538	0.6666	0.7675	0	1.1514	0.722	0.2991	0.0726	1.1293	0.18585
chr11	61390991	-1.00629	7.14	0.00754	0.022867	1.0065	0.5416	0.6396	0.653	1.515	0.12	0.1495	0.0726	0.729233	0.11105
chr22	47855941	-0.772593	7.13	0.00758	0.02296	0.0592	0.9999	1.4497	1.088	0.303	0	0	0.2905	0.836267	0.14525
chr13	27997771	-1.89262	7.11	0.00765	0.02313	0.2368	0.4999	0.4264	0.87	0.1212	0	0	0.0726	0.3877	0.0363
chr14	103058241	-0.348024	7.11	0.00766	0.023153	2.0722	0.6249	0.8101	0.435	3.2724	0	0.2243	0.1452	1.16907	0.18475
chr19	3933531	-0.527735	7.1	0.00769	0.023219	1.4209	0.7083	0.8954	0	3.3936	0.241	0.0748	0.2905	1.0082	0.18265
chr10	99084604	1.57705	7.1	0.00771	0.023277	4.4403	4.7078	3.5389	2.828	6.6661	1.323	0.3738	1.7428	4.229	1.0583
chr15	87679209	2.65116	7.08	0.00778	0.023441	14.0315	9.9572	4.1784	8.483	16.1804	3.248	0.9719	2.1784	9.38903	1.57515
chr2	218368291	-0.904644	7.07	0.00785	0.023636	0.4736	0.7916	0.9807	1.305	0.2424	0.601	0.0748	0.2178	0.748633	0.1463
chr1	30734121	-1.13015	7.05	0.00793	0.023836	0	1.1249	0.8954	0.653	0.1212	0.361	0	0.1452	0.673433	0.0726
chr6	43918281	-2.42028	7.04	0.00796	0.02388	0.7105	0.125	0.0853	0	0.1818	0.12	0	0	0.306933	0
chr8	6695891	-0.284286	7.03	0.008	0.023989	0.592	1.4998	1.3644	0.653	0.6666	0.361	0.0748	0.4357	1.15207	0.25525
chr12	55320091	-1.35642	7.03	0.008	0.023992	0.7105	0.1666	0.8527	0.218	1.4544	0.12	0.0748	0.0726	0.5766	0.0737
chr13	28936521	-2.03116	7.01	0.00812	0.02421	0.296	0.2083	0.5543	1.305	1.6968	0.361	0	0.0726	0.352867	0.0363
chr19	3934051	0.657345	6.98	0.00824	0.024499	3.3747	1.3332	2.0892	0.435	8.6053	0.12	0.1495	0.8714	2.2657	0.51045
chr19	60638131	-1.2216	6.98	0.00825	0.024511	0.2368	0.6666	0.8954	1.088	0.7272	0.12	0	0.2178	0.5996	0.1089
chr14	103058076	-1.04042	6.95	0.00839	0.024859	0.9473	0.375	0.8101	0	1.6968	0	0.1495	0.0726	0.7108	0.11105
chrX	118583478	-1.42669	6.95	0.0084	0.024859	0.592	0.9166	0.1705	0	0.4242	0.361	0	0.0726	0.5597	0.0363
chr13	21470561	-1.32313	6.94	0.00842	0.024924	0.9473	0.3333	0.5116	0.435	0.7878	0.241	0.0748	0.0726	0.5974	0.0737
chr13	23204261	-1.42172	6.93	0.00849	0.025098	0.296	0.7499	0.5543	0	0.6666	0.361	0	0.1452	0.5334	0.0726
chr13	23506921	-1.91566	6.91	0.00856	0.02526	0.3552	0.3333	0.469	0	0.8484	0.241	0.0748	0	0.385833	0.0374
chr15	67532191	-1.3373	6.91	0.00857	0.025262	0.2368	0.9166	0.5543	0.435	2.8482	0	0	0.1452	0.569233	0.0726
chr13	110568441	-2.49468	6.91	0.00857	0.025264	0.7105	0.0417	0.1279	0.435	0.2424	0	0	0	0.293367	0
chr19	532511	-1.89366	6.9	0.0086	0.02532	0.5328	0.0417	0.6396	0.218	1.0302	0.12	0	0.0726	0.4047	0.0363
chr5	10303081	0.680585	6.9	0.00862	0.025358	3.5523	2.4997	0.9807	1.088	2.4846	0.481	0.5233	0.3631	2.34423	0.4432
chr7	138932171	-1.33804	6.89	0.00864	0.025408	0.8289	0.4999	0.4264	0.653	0.7878	0	0.0748	0.0726	0.585067	0.0737
chr9	34627551	1.2728	6.89	0.00868	0.025468	4.7364	3.2496	2.473	2.175	4.9693	0.722	0.2991	1.2345	3.48633	0.7668
chr11	133277471	-0.759305	6.88	0.00871	0.025545	0.1776	0.8749	1.407	1.088	0.4848	0.361	0	0.3631	0.819833	0.18155
chr11	72160931	-1.32924	6.88	0.00871	0.025545	0.296	0.375	0.9807	0.87	0.4242	0	0	0.2178	0.550567	0.1089
chr14	22468754	-0.566642	6.88	0.00872	0.025574	1.7169	0.9999	0.2985	0.87	1.818	0.962	0.2991	0	1.0051	0.14955
chr13	21684941	-0.967466	6.84	0.00892	0.026012	1.1249	0.6666	0.469	0	0.9696	0.12	0.1495	0.0726	0.7535	0.11105
chr16	84985061	-1.55558	6.84	0.00892	0.025999	0.0592	0.2083	1.1512	0	0.2424	0.481	0	0.1452	0.4729	0.0726
chr7	150725711	-1.00787	6.83	0.00899	0.026171	0.296	0.7499	1.0233	0.435	0.4242	0	0	0.2905	0.689733	0.14525
chr8	49454131	-1.20083	6.8	0.0091	0.026458	0.296	0.4166	1.1086	1.088	0.4848	0.12	0.0748	0.1452	0.607067	0.11
chr8	1139421	-0.328876	6.8	0.00914	0.026543	0.3552	0.7499	2.0892	0.87	0.0606	0.12	0	0.6535	1.06477	0.32675
chrX	118592473	-0.255195	6.79	0.00917	0.026623	1.5393	1.5832	0.5969	0.653	2.2422	0.962	0.0748	0.2905	1.2398	0.18265
chr22	17846826	1.32665	6.78	0.00921	0.026698	6.9861	3.6663	0.938	1.958	5.2723	1.443	0.3738	0.5083	3.86347	0.44105
chr15	65334127	2.63676	6.78	0.00923	0.026722	10.5976	10.4155	5.8839	7.396	10.7263	2.526	0.8972	3.1951	8.96567	2.04615
chr7	155846781	-1.87739	6.76	0.0093	0.026881	0.592	0.2083	0.4264	0.435	0.303	0.12	0.0748	0	0.4089	0.0374
chr6	109810532	1.76691	6.76	0.00933	0.026955	7.519	4.7078	2.6435	3.915	5.8783	1.323	0.8224	1.2345	4.95677	1.02845
chr6	29016851	-0.052817	6.74	0.00945	0.02722	2.0722	1.5415	0.5969	2.61	2.1816	0.361	0.3738	0.1452	1.40353	0.2595
chr15	86983171	-0.640572	6.73	0.00948	0.027274	0.6513	1.1665	0.8954	1.305	1.3332	0.12	0.0748	0.2905	0.9044	0.18265
chr5	179853858	1.46668	6.73	0.0095	0.027321	5.802	3.3746	2.8141	1.088	7.0297	1.443	0.2991	1.4523	3.9969	0.8757
chr7	1076941	0.026601	6.71	0.0096	0.02755	0.4736	1.7498	2.0039	1.305	0.4848	0.601	0.0748	0.6535	1.4091	0.36415
chr8	122282681	-0.807243	6.7	0.00963	0.027624	0	1.4165	1.1086	0	0.4242	0	0	0.2178	0.8417	0.1089
chr3	188946122	2.25877	6.7	0.00964	0.02766	15.5708	4.9161	1.7055	4.35	9.3325	1.804	0.8972	0.7988	7.39747	0.848
chr19	40826359	1.73517	6.69	0.0097	0.027772	6.6309	5.3744	2.5582	4.35	6.9691	1.323	0.6729	1.3071	4.8545	0.99
chr22	36022331	-1.45388	6.69	0.0097	0.027772	0.7697	0.3333	0.5116	0.435	0.4848	0	0	0.1452	0.5382	0.0726
chr13	31644221	-0.986064	6.69	0.00972	0.027808	0.1776	0.8332	1.1512	3.045	0.4848	0.361	0.1495	0.0726	0.720667	0.11105
chr15	70278871	-2.08843	6.67	0.00982	0.028062	0.296	0.125	0.5969	0	0.606	0	0	0.0726	0.3393	0.0363
chr13	32602031	-1.00029	6.66	0.00985	0.028119	0.8881	0.7916	0.5116	0.435	1.212	0	0	0.2178	0.730433	0.1089
chr20	29790391	-0.738248	6.66	0.00988	0.028195	1.3617	0.9166	0.4264	0.218	0.909	0.722	0	0.2178	0.901567	0.1089
chr17	40581284	0.427461	6.65	0.0099	0.028233	2.6642	2.0414	1.1086	0.87	2.5452	0.12	0.3738	0.4357	1.93807	0.40475
chr7	102808761	-0.32684	6.63	0.01	0.028505	0.0592	2.0414	1.407	1.958	0.5454	0.481	0	0.3631	1.1692	0.18155
chr13	28901081	-0.986225	6.63	0.01	0.028448	0.8881	0.375	0.8954	0.653	0.303	0.241	0	0.2905	0.7195	0.14525
chr1	5851391	-0.196132	6.64	0.01	0.028427	0.1776	1.7081	1.8334	1.305	1.1514	0.601	0.0748	0.4357	1.2397	0.25525
chr16	21871973	1.72418	6.62	0.0101	0.028656	6.5125	5.2494	2.5156	4.785	5.9995	2.045	0.9719	1.1618	4.75917	1.06685
chr5	42847872	0.575328	6.62	0.0101	0.028638	1.7761	2.958	1.5349	2.175	2.1816	1.684	0.7476	0.2905	2.08967	0.51905
chr16	22114596	0.232087	6.62	0.0101	0.028571	3.3155	1.7081	0.3411	1.523	1.8786	0.842	0.2991	0.1452	1.78823	0.22215
chr8	11255241	-1.46819	6.62	0.0101	0.028614	0.2368	0.7499	0.5543	0.653	0.909	0.12	0	0.1452	0.513667	0.0726
chr16	13070591	-0.266578	6.6	0.0102	0.028911	0	1.6665	2.0039	0.653	0.1212	0.481	0.0748	0.2905	1.22347	0.18265
chr6	35562146	-1.45892	6.6	0.0102	0.028838	0.7105	0.375	0.5116	0.435	1.3332	0	0.0748	0.0726	0.532367	0.0737
chr1	46371097	2.41746	6.58	0.0103	0.029154	10.5976	8.3324	4.3916	6.743	10.1809	1.804	0.8972	2.3963	7.77387	1.64675
chr11	67173741	0.641414	6.58	0.0103	0.029108	0.8881	2.2914	3.1125	1.305	1.3332	0.962	0.0748	1.3071	2.09733	0.69095
chr5	10303215	0.601415	6.59	0.0103	0.029067	3.0786	2.3747	1.1512	1.305	2.6058	0.601	0.3738	0.5083	2.2015	0.44105
chr13	33082581	-2.60968	6.59	0.0103	0.029079	0.592	0.125	0.0853	0.435	0.2424	0.12	0	0	0.267433	0
chr22	18619291	-0.829303	6.56	0.0104	0.029411	0	1.4165	1.0659	0.218	0.5454	0	0	0.2178	0.827467	0.1089
chr10	69194274	-0.008807	6.57	0.0104	0.029314	2.605	1.4998	0.4264	0.87	1.9392	0.361	0.1495	0.2178	1.5104	0.18365
chr20	43425241	0.979163	6.54	0.0105	0.029568	3.0786	3.4579	1.876	0.87	3.939	1.203	0.4486	0.8714	2.80417	0.66
chr11	56859661	-1.43351	6.54	0.0105	0.029606	0.4144	0.7083	0.469	0.435	1.0302	0.12	0.1495	0	0.530567	0.07475
chr19	40431517	2.76199	6.55	0.0105	0.029549	11.6633	12.7486	5.4576	6.525	14.6654	3.248	0.7476	3.1951	9.9565	1.97135
chr19	17047361	2.10961	6.55	0.0105	0.029477	9.8872	6.0826	3.0272	3.263	9.0901	2.646	0.9719	1.5249	6.33233	1.2484
chr20	52257923	1.89639	6.55	0.0105	0.029494	7.6374	5.666	3.0272	3.698	6.6055	1.804	0.5233	1.6701	5.44353	1.0967
chr14	57776374	-0.890178	6.55	0.0105	0.029477	1.7169	0.5833	0.2132	0	0.6666	0.481	0.0748	0.0726	0.8378	0.0737
chr17	73986411	-1.19949	6.56	0.0105	0.029465	0.0592	0.7083	1.0659	1.088	0.1212	0	0	0.2178	0.611133	0.1089
chr5	133734863	1.66141	6.53	0.0106	0.029841	7.223	4.2495	2.5156	2.393	5.9389	1.323	0.3738	1.3797	4.6627	0.87675
chr13	32601856	-1.10154	6.54	0.0106	0.029673	0.8881	0.5833	0.5543	0.218	1.3938	0.12	0.1495	0.0726	0.675233	0.11105
chr22	27994143	2.29232	6.49	0.0108	0.030232	11.7225	7.4575	2.7288	5.003	10.6657	1.564	1.0467	1.4523	7.30293	1.2495
chr5	1982801	-0.087782	6.48	0.0109	0.030463	0.4144	1.7081	1.7908	2.393	0.7272	0.241	0.0748	0.5809	1.30443	0.32785
chr14	104064361	-0.529113	6.48	0.0109	0.030438	0.296	0.9999	1.5349	0.218	0.3636	0.241	0	0.5083	0.9436	0.25415
chr7	21952180	2.10614	6.49	0.0109	0.0303	9.1767	7.2908	2.7714	1.74	8.7265	1.203	0.5981	1.5975	6.41297	1.0978
chr6	160034536	0.667161	6.49	0.0109	0.030344	2.6642	2.0414	1.9613	2.61	3.0906	0.481	0.2991	0.8714	2.2223	0.58525
chr7	98015461	-0.204762	6.47	0.011	0.03056	0	1.3748	2.345	0.653	0.5454	0	0	0.5083	1.23993	0.25415
chr22	26038711	-0.279337	6.47	0.011	0.030494	0.296	1.4165	1.7481	0.435	0.606	0	0.1495	0.3631	1.15353	0.2563
chr2	27127226	0.78041	6.43	0.0112	0.031053	3.9667	2.833	0.8101	3.48	3.3936	1.804	0.5233	0.3631	2.5366	0.4432
chr13	30314971	0.3224	6.44	0.0112	0.030987	0.1184	2.8747	2.473	1.523	1.212	0.12	0.1495	0.5083	1.82203	0.3289
chr13	32449581	-1.25362	6.44	0.0112	0.030959	0.6513	0.4999	0.6396	1.523	0.606	0.361	0	0.2178	0.596933	0.1089
chr17	70076411	-0.587562	6.41	0.0113	0.031287	0.4736	1.4582	0.8954	1.958	0.909	0.361	0.0748	0.2905	0.9424	0.18265
chr20	56900236	-1.60787	6.41	0.0113	0.031277	1.1249	0.0833	0.3411	0	1.1514	0	0	0.0726	0.516433	0.0363
chr7	152242521	-0.518744	6.42	0.0113	0.031277	0	1.5415	1.5349	0.218	0.303	0.12	0.0748	0.2178	1.02547	0.1463
chr11	67136031	-1.97963	6.42	0.0113	0.031151	0.296	0.4166	0.3837	0.435	0.8484	0.361	0.0748	0	0.365433	0.0374
chr1	981771	-1.48093	6.4	0.0114	0.031457	0.1184	0.5416	0.8527	0.435	0.6666	0	0.0748	0.0726	0.504233	0.0737
chr1	6919861	-0.912295	6.41	0.0114	0.031358	0.1776	1.0832	0.9807	0.218	0.5454	0	0	0.2905	0.747167	0.14525
chr1	226351991	-1.03998	6.41	0.0114	0.031323	0.592	0.4583	0.9807	0	1.515	0.361	0.0748	0.2178	0.677	0.1463
chr17	8031431	0.498164	6.37	0.0116	0.0319	3.4931	1.7915	0.8954	2.393	3.9996	1.323	0.5233	0.2905	2.06	0.4069
chr6	27096118	-0.706388	6.37	0.0116	0.03182	0.9473	0.7083	0.938	1.088	1.6968	0.601	0.2243	0.1452	0.864533	0.18475
chr3	129519571	-0.760904	6.37	0.0116	0.031804	0.8289	0.6666	0.9807	0.218	0.606	0.241	0.1495	0.2178	0.8254	0.18365
chr13	26757831	-1.38577	6.38	0.0116	0.031773	1.0065	0.2083	0.5116	0.218	0.3636	0.601	0	0.1452	0.575467	0.0726
chr12	49080711	-0.179443	6.35	0.0117	0.032133	1.4209	1.8748	0.5543	1.305	1.818	0.962	0.2243	0.2178	1.28333	0.22105
chr22	27993831	2.03442	6.36	0.0117	0.031999	10.4792	6.166	2.0039	3.915	10.0597	1.083	0.5981	1.1618	6.21637	0.87995
chr11	129377736	1.50165	6.33	0.0118	0.03233	5.6244	4.4578	2.2171	2.61	5.5147	1.804	0.5981	1.1618	4.09977	0.87995
chr16	79598170	2.27718	6.34	0.0118	0.032197	9.1175	8.4574	3.88	3.263	6.0601	2.887	0.2991	2.3963	7.15163	1.3477
chrX	47305773	0.748908	6.34	0.0118	0.032219	2.7826	2.6664	1.6628	1.523	3.1512	0.361	0.4486	0.7261	2.3706	0.58735
chr7	139308431	-1.71158	6.34	0.0118	0.032211	0.3552	0.2083	0.7248	0	1.0302	0.12	0	0.1452	0.429433	0.0726
chr3	128903891	-1.45996	6.3	0.012	0.032723	0.7105	0.4999	0.3837	0.218	0.4848	0.12	0.1495	0	0.531367	0.07475
chr11	67173876	0.304183	6.31	0.012	0.032667	0.7105	1.8748	2.3877	1.523	1.0302	0.842	0	1.0892	1.65767	0.5446
chr13	26768871	-0.851517	6.31	0.012	0.032559	1.1841	0.4166	0.8101	0	0.4242	0.12	0.1495	0.1452	0.8036	0.14735
chr11	47248241	-1.80032	6.32	0.012	0.032554	0.7697	0.2916	0.2558	0	0.8484	0.481	0	0.0726	0.439033	0.0363
chr16	31098851	2.30299	6.29	0.0121	0.032861	8.9399	8.8323	3.88	4.35	7.8781	3.007	0.5981	2.3237	7.2174	1.4609
chr19	7506710	0.375794	6.28	0.0122	0.03311	1.6577	2.7914	1.1938	1.523	2.3634	0.481	0.0748	0.6535	1.88097	0.36415
chr22	27937496	-0.847893	6.24	0.0125	0.033668	0.4144	1.1665	0.7675	0.435	0.3636	0.241	0.1495	0.1452	0.7828	0.14735
chr19	3451792	2.58462	6.21	0.0127	0.034252	12.729	9.9989	3.7947	4.568	10.7869	4.932	1.1962	2.1784	8.84087	1.6873
chr11	64658431	1.52007	6.21	0.0127	0.034147	5.3876	4.8744	2.2171	3.263	7.0297	1.684	0.5233	1.2345	4.1597	0.8789
chr22	18592658	0.382938	6.22	0.0127	0.034106	0.7697	2.3331	2.2598	1.523	1.515	0.241	0.1495	0.8714	1.78753	0.51045
chr7	104696861	-0.758024	6.19	0.0128	0.034491	1.1249	1.2915	0.2132	0.218	0.3636	0.481	0.1495	0.0726	0.876533	0.11105
chr7	130234311	-1.49751	6.19	0.0128	0.034468	0.7105	0.3333	0.5116	0	0.1818	0.12	0.1495	0	0.518467	0.07475
chr13	26345071	-1.29158	6.2	0.0128	0.03441	1.1841	0.2916	0.3837	0	0.4242	0	0.0748	0.0726	0.6198	0.0737
chr13	26464121	-1.03364	6.17	0.013	0.034713	0.7105	0.6249	0.7248	1.305	0.7878	0.12	0	0.2905	0.686733	0.14525
chr12	46585348	1.04068	6.16	0.0131	0.034972	3.2563	2.9163	2.3877	2.393	3.7572	0.842	0.5233	1.0892	2.85343	0.80625
chr13	23177111	-1.43293	6.16	0.0131	0.034917	0.6513	0.6666	0.2985	0.435	0.4242	0.241	0.1495	0	0.5388	0.07475
chr2	120018314	1.22071	6.14	0.0132	0.03524	6.9269	2.3747	1.2791	0.87	3.5148	0.722	0.3738	0.6535	3.5269	0.51365
chr1	53339701	-1.08665	6.14	0.0132	0.035195	0.4144	0.375	1.1512	0.653	0.303	0.12	0.0748	0.2178	0.646867	0.1463
chr13	23522681	-1.17599	6.14	0.0132	0.035195	0.7697	0.4999	0.6396	1.74	0.8484	0	0.2243	0	0.6364	0.11215
chr13	22893211	-0.845224	6.11	0.0134	0.035696	1.2433	0.5416	0.6396	0.87	0.5454	0.361	0.1495	0.1452	0.808167	0.14735
chr5	140078761	0.163896	6.12	0.0134	0.035573	2.0722	1.7498	0.938	1.523	2.1816	0.601	0.4486	0.2905	1.58667	0.36955
chr13	30315211	0.37286	6.1	0.0135	0.035798	0.2368	2.9163	2.3877	1.523	1.818	0.12	0.1495	0.6535	1.84693	0.4015
chr1	39229492	0.63516	6.11	0.0135	0.03573	2.7826	2.6247	1.407	1.958	3.636	0.601	0	0.8714	2.27143	0.4357
chr19	53833463	0.542877	6.09	0.0136	0.036034	2.1314	2.7914	1.2791	1.958	3.03	0.481	0.3738	0.5809	2.0673	0.47735
chr6	27555431	-0.480903	6.09	0.0136	0.036021	2.5458	0.7083	0.0853	1.305	0.7272	0.12	0.2243	0	1.11313	0.11215
chr7	154840101	-0.367406	6.09	0.0136	0.036031	0.9473	0.9999	1.2365	1.305	0.3636	0.12	0.0748	0.5083	1.06123	0.29155
chr17	7084811	-3.10817	6.09	0.0136	0.036031	0.2368	0.125	0.1705	0	0.8484	0	0	0	0.177433	0
chr5	131657278	-0.893539	6.07	0.0137	0.036246	1.0065	0.7083	0.5969	0.653	0.8484	0.241	0.1495	0.1452	0.770567	0.14735
chr1	159767584	-1.30631	6.07	0.0137	0.036246	0.8289	0.7083	0.2558	0.435	0.9696	0	0.0748	0.0726	0.597667	0.0737
chr17	77642391	-1.45822	6.07	0.0137	0.036233	0.3552	0.25	0.8954	0	1.3332	0.12	0	0.2178	0.5002	0.1089
chr19	12773911	1.46346	6.05	0.0139	0.036602	6.1573	3.4579	2.4303	0.87	6.8479	1.323	0.2243	1.4523	4.01517	0.8383
chr2	156965658	-0.051316	6.05	0.0139	0.036586	2.7234	1.3748	0.2985	1.523	1.4544	0.481	0.2243	0.1452	1.46557	0.18475
chr5	180548071	-0.624428	6.05	0.0139	0.036533	1.5393	0.8749	0.469	0.435	1.2726	0.241	0.0748	0.2178	0.961067	0.1463
chr20	762392	0.726869	6.06	0.0139	0.036515	3.3747	2.583	1.2791	1.523	4.545	1.203	0.2243	0.7261	2.41227	0.4752
chr15	29595601	-1.58763	6.06	0.0139	0.036504	0.3552	0.5416	0.5116	0.435	0.7272	0.241	0.0748	0.0726	0.469467	0.0737
chr16	626784	-0.663007	6.03	0.014	0.036912	2.2498	0.4999	0.1705	0.435	1.515	0	0.2243	0	0.9734	0.11215
chr14	20151611	0.196684	6.04	0.014	0.036769	3.9075	1.2499	0.1705	0.435	1.9998	0.481	0.2991	0.0726	1.77597	0.18585
chr16	85801431	-1.07316	6.04	0.014	0.036777	0.0592	0.6666	1.2365	0.653	0.1212	0.361	0	0.2905	0.6541	0.14525
chr4	42354153	1.66874	6.01	0.0142	0.037169	6.8677	4.5828	2.2171	0.87	5.3329	1.203	1.1214	1.0166	4.55587	1.069
chr17	32384551	-1.89702	6.01	0.0142	0.037235	0.7697	0.2083	0.2558	0.218	0.606	0.12	0.0748	0	0.411267	0.0374
chr19	11436706	-0.7292	5.97	0.0145	0.037915	0.1776	0.9166	1.3644	1.523	0.8484	0	0	0.4357	0.819533	0.21785
chr1	144109227	-0.187287	5.98	0.0145	0.037797	2.2498	1.2915	0.3411	0.87	1.212	0.601	0.3738	0.0726	1.29413	0.2232
chr17	2558211	-1.16131	5.98	0.0145	0.037746	0.8881	0.25	0.8101	0.218	0.8484	0	0.1495	0.0726	0.6494	0.11105
chr6	29026804	-1.25172	5.98	0.0145	0.037728	1.2433	0.375	0.2985	0.435	1.1514	0.241	0.0748	0.0726	0.638933	0.0737
chr15	87588091	0.843834	5.96	0.0146	0.038071	2.4274	3.5413	1.6202	1.958	3.3936	1.083	0.5233	0.7261	2.52963	0.6247
chr3	185766501	-0.629777	5.96	0.0146	0.038031	1.0065	0.4999	1.1938	0.435	1.2726	0.361	0.1495	0.2905	0.900067	0.22
chr12	123990301	0.623419	5.97	0.0146	0.037919	4.4403	1.7915	0.6822	1.088	3.7572	1.323	0.4486	0.2905	2.30467	0.36955
chr8	145139081	-1.44585	5.97	0.0146	0.037989	0.8289	0.1666	0.6396	0.218	1.0908	0.241	0.1495	0	0.545033	0.07475
chr8	140911881	-0.685626	5.95	0.0147	0.038203	0.296	0.8749	1.3644	0.653	0.606	0.241	0.0748	0.3631	0.8451	0.21895
chr3	127703791	-0.500809	5.94	0.0148	0.038359	0.4736	0.9582	1.4497	1.523	0.3636	0.12	0.1495	0.3631	0.9605	0.2563
chr13	32596001	-1.13878	5.94	0.0148	0.038359	1.0657	0.3333	0.5969	0.435	0.606	0.481	0.1495	0.0726	0.6653	0.11105
chr17	77870501	-0.698956	5.95	0.0148	0.038274	0.3552	0.8749	1.2791	0.653	0.6666	0.241	0.0748	0.3631	0.8364	0.21895
chr5	137701441	3.02094	5.92	0.0149	0.038605	16.6365	14.8317	4.7754	6.961	15.332	4.33	1.1962	3.0498	12.0812	2.123
chr7	157534511	-0.620752	5.92	0.0149	0.038624	0.1184	0.7083	1.7908	1.088	0.4848	0.12	0	0.5083	0.8725	0.25415
chr14	20169166	-1.76955	5.93	0.0149	0.038516	0.9473	0.1666	0.2558	0.218	0.606	0.12	0	0.0726	0.456567	0.0363
chr15	43280667	0.176612	5.91	0.015	0.038781	2.3682	1.9998	0.5969	2.828	2.727	0.842	0.2991	0.2905	1.65497	0.2948
chr7	98015291	-0.120905	5.92	0.015	0.038754	0	1.5832	2.3877	0.87	0.3636	0.12	0.0748	0.4357	1.32363	0.25525
chr13	23775241	-1.02638	5.9	0.0151	0.039033	0.7105	0.5416	0.8101	0.435	1.0908	0.361	0.1495	0.1452	0.6874	0.14735
chr13	30316921	-0.702937	5.89	0.0152	0.039147	0	1.2082	1.4497	0.87	1.212	0.12	0.0748	0.2178	0.885967	0.1463
chr3	139583621	-1.58252	5.89	0.0152	0.039198	0.6513	0.3333	0.469	0.435	0.3636	0.241	0.0748	0.0726	0.484533	0.0737
chr3	41978674	2.21784	5.9	0.0152	0.039073	8.9991	6.4159	4.2211	7.178	9.2113	3.248	1.4205	2.1058	6.54537	1.76315
chr19	47498914	-0.435898	5.9	0.0152	0.039119	0.7697	1.5832	0.7675	0.653	0.909	0.12	0.2243	0.2178	1.04013	0.22105
chr17	69204291	-0.369826	5.88	0.0153	0.03942	0.2368	1.5415	1.4497	1.305	0.3636	0.12	0.0748	0.4357	1.076	0.25525
chr11	102107061	-0.962822	5.89	0.0153	0.039262	0.1776	0.7083	1.1938	0.435	0.7272	0.361	0	0.3631	0.693233	0.18155
chr11	65872199	0.857356	5.87	0.0154	0.039536	3.1378	3.6246	1.0659	2.828	3.8784	0.842	0.5981	0.5083	2.60943	0.5532
chr19	3930936	-0.257975	5.87	0.0154	0.039569	1.4801	0.9166	1.1086	0.435	5.1511	0.12	0.2243	0.3631	1.16843	0.2937
chr16	4072691	-0.359252	5.87	0.0154	0.039536	0.296	1.1249	1.7055	0	0.1818	0.241	0	0.6535	1.04213	0.32675
chr13	32824741	-1.85862	5.87	0.0154	0.039496	0.7105	0.3333	0.2132	0	0.606	0	0	0.0726	0.419	0.0363
chr5	176366484	1.42262	5.85	0.0156	0.039896	5.9797	3.3746	2.3024	2.175	3.2118	1.925	0.2991	1.3797	3.88557	0.8394
chr19	38416121	-0.389297	5.83	0.0158	0.040377	0.4144	0.7083	1.9613	1.523	0.303	0	0.1495	0.4357	1.028	0.2926
chr7	97954051	-0.016683	5.81	0.0159	0.040696	0.7105	1.8748	1.4923	1.958	0.4848	0.722	0.1495	0.5809	1.3592	0.3652
chr6	26435898	-1.30797	5.81	0.0159	0.040696	1.0657	0.4999	0.2558	0.653	0.606	0.241	0.0748	0.0726	0.607133	0.0737
chr16	24458144	0.961594	5.82	0.0159	0.040593	4.3219	2.8747	1.2791	1.74	4.4238	1.443	0.5233	0.6535	2.82523	0.5884
chr19	38359846	0.188397	5.8	0.016	0.040796	3.0194	1.6248	0.5543	1.74	2.6058	0.962	0.0748	0.3631	1.73283	0.21895
chr2	3781261	-1.34546	5.8	0.016	0.040854	0.0592	1.0832	0.5543	0.218	0.1818	0.361	0.0748	0.0726	0.565567	0.0737
chr20	26002851	-1.22036	5.81	0.016	0.040779	0	1.2915	0.5969	0	0.3636	0	0	0.1452	0.629467	0.0726
chr1	11461634	0.955291	5.79	0.0161	0.040923	4.9732	1.9581	1.6202	0.653	6.3631	1.203	0.1495	0.944	2.8505	0.54675
chr6	37895391	-0.067949	5.79	0.0161	0.040963	1.7169	1.8331	0.5969	1.088	1.212	0.481	0.2243	0.2905	1.3823	0.2574
chr11	1131961	-0.470052	5.79	0.0161	0.040991	0.1184	1.3332	1.5349	2.393	0.5454	0.481	0	0.5083	0.9955	0.25415
chr3	127308921	-1.9501	5.79	0.0161	0.041026	0.7697	0.0833	0.3411	0.435	0.1212	0.241	0	0.0726	0.398033	0.0363
chr9	96885731	-0.737372	5.78	0.0162	0.041259	0.8289	0.7083	0.938	0.87	0.3636	0.241	0	0.4357	0.825067	0.21785
chr13	21408831	-1.29379	5.78	0.0162	0.041119	0.0592	0.7916	0.8527	1.088	0.606	0.361	0	0.2178	0.567833	0.1089
chr13	25035231	-1.6582	5.78	0.0162	0.04111	0.4144	0.4166	0.5116	0	0.8484	0	0.0748	0.0726	0.447533	0.0737
chr3	195874377	1.17242	5.77	0.0163	0.041306	6.2165	2.7497	1.0659	2.828	4.1814	1.083	0.6729	0.5083	3.34403	0.5906
chr1	247134888	0.860168	5.77	0.0163	0.041341	5.1508	2.3747	0.6822	1.74	4.242	1.083	0.4486	0.3631	2.7359	0.40585
chr2	239060261	-1.23727	5.75	0.0164	0.04165	0.0592	0.9166	0.8101	1.088	0.7272	0.12	0	0.2178	0.5953	0.1089
chrX	48743721	0.602908	5.76	0.0164	0.041631	3.4339	2.3747	0.8954	1.088	2.5452	1.323	0.2991	0.5083	2.23467	0.4037
chr13	26324601	-1.92918	5.75	0.0165	0.041724	0.592	0.375	0.2132	0.435	0.3636	0.12	0	0.0726	0.3934	0.0363
chr17	6856522	1.96246	5.73	0.0166	0.042032	8.5255	6.2493	2.345	4.35	9.2113	2.285	0.8972	1.3797	5.7066	1.13845
chr19	50601632	0.979675	5.74	0.0166	0.041951	4.7956	2.4164	1.407	1.74	3.5148	1.203	0.4486	0.7261	2.873	0.58735
chr12	131206781	-1.05999	5.74	0.0166	0.04195	0	0.6249	1.3644	1.088	0.6666	0.12	0	0.2905	0.6631	0.14525
chr15	87543081	-1.3619	5.74	0.0166	0.04189	0.5328	0.4166	0.6822	0.435	0.8484	0.361	0.0748	0.1452	0.543867	0.11
chr13	29873971	-2.0014	5.73	0.0167	0.042109	0.4736	0.4166	0.2132	0.87	0.2424	0	0.0748	0	0.3678	0.0374
chr3	58114281	-1.06655	5.72	0.0168	0.042344	0.592	0.4583	0.938	0	0.606	0	0.1495	0.1452	0.662767	0.14735
chr13	31620041	-1.94989	5.72	0.0168	0.04228	0.7697	0.125	0.2985	0	0.1818	0	0	0.0726	0.397733	0.0363
chr19	4675693	-0.622984	5.71	0.0169	0.042495	1.5393	0.9999	0.3411	1.305	1.0302	0.241	0.1495	0.1452	0.9601	0.14735
chr14	74418283	1.69663	5.69	0.017	0.042829	7.3414	4.7078	2.1745	3.263	9.3325	1.203	0.5981	1.3071	4.74123	0.9526
chr9	126664154	0.840087	5.69	0.017	0.042802	3.7891	2.4164	1.4923	1.088	5.4541	0.601	0.3738	0.7988	2.56593	0.5863
chr11	75553781	-0.985505	5.69	0.017	0.042808	0.2368	0.7499	1.1086	0.653	0.303	0.12	0.1495	0.1452	0.698433	0.14735
chr22	41616896	-2.05643	5.7	0.017	0.042668	0.4736	0.3333	0.2558	0	1.1514	0.12	0.0748	0	0.354233	0.0374
chr5	140078568	0.384027	5.68	0.0171	0.043033	2.309	1.9998	1.1512	1.523	2.9088	0.601	0.5981	0.3631	1.82	0.4806
chr13	21079131	-1.95964	5.68	0.0172	0.043194	0.7105	0.25	0.2132	0.218	0.3636	0.12	0.0748	0	0.391233	0.0374
chr11	800011	-1.54907	5.67	0.0173	0.043415	0.1776	0.6249	0.6396	0	1.818	0	0.1495	0	0.4807	0.07475
chr8	1256781	-0.264699	5.65	0.0174	0.043644	0.8289	0.9582	1.5349	1.523	0.7878	0.241	0.0748	0.6535	1.10733	0.36415
chr7	153606961	-0.872644	5.65	0.0174	0.043676	0.4144	0.6249	1.1938	1.523	0.2424	0.361	0.1495	0.2178	0.744367	0.18365
chr13	23038531	-1.5826	5.66	0.0174	0.043552	0.6513	0.4166	0.3837	0.653	1.3332	0	0.0748	0.0726	0.483867	0.0737
chr1	84237510	1.25115	5.64	0.0175	0.043837	5.1508	3.4579	1.6628	2.828	6.1207	0.962	0.6729	0.8714	3.42383	0.77215
chr11	68722481	-1.26695	5.64	0.0175	0.043827	0.7697	0.4999	0.5116	0	0.4242	0.241	0.0748	0.1452	0.593733	0.11
chr3	197408711	-1.53908	5.65	0.0175	0.043738	0.7105	0.0833	0.7248	0.435	0.606	0.12	0.0748	0.0726	0.5062	0.0737
chr17	26901421	-0.434794	5.63	0.0176	0.043971	2.605	0.7499	0.1705	1.523	1.515	0.842	0	0.1452	1.17513	0.0726
chr16	13070781	-0.376331	5.63	0.0176	0.043974	0	1.2915	2.0039	0.435	0	0.361	0.0748	0.3631	1.09847	0.21895
chr2	237704451	-1.10924	5.64	0.0176	0.043886	0.296	0.7083	0.8954	0.653	0.5454	0.361	0.0748	0.2178	0.633233	0.1463
chr17	19352081	0.476352	5.62	0.0177	0.044195	3.9667	1.8331	0.5116	1.74	2.0604	0.722	0.2991	0.2905	2.1038	0.2948
chr10	132761121	-0.625105	5.62	0.0177	0.044136	0.296	0.6249	1.6202	1.305	0.606	0.361	0	0.5809	0.847033	0.29045
chr17	7530477	1.87592	5.63	0.0177	0.04412	10.0648	4.8744	1.6628	2.393	7.4539	1.925	0.6729	1.0166	5.534	0.84475
chr17	7328208	-0.428762	5.63	0.0177	0.04412	2.4274	0.7083	0.2558	0.218	1.212	0.241	0.2243	0.0726	1.1305	0.14845
chr1	46541806	1.52531	5.61	0.0178	0.044405	6.4533	4.4162	1.8334	2.61	5.9995	1.564	0.4486	1.1618	4.2343	0.8052
chr1	159636184	0.453451	5.61	0.0178	0.04433	3.9667	1.4582	0.6396	1.74	2.4846	0.361	0.5233	0.2178	2.0215	0.37055
chr22	46402961	-0.521325	5.61	0.0178	0.04433	0.4144	1.1665	1.3218	0.435	0.606	0.481	0.2991	0.1452	0.967567	0.22215
chr2	241844321	-0.744462	5.6	0.0179	0.044595	1.2433	0.3333	0.9807	0	0.7272	0.481	0.1495	0.2178	0.852433	0.18365
chr11	57191660	1.83302	5.61	0.0179	0.044473	7.815	5.2077	2.4303	2.828	6.2419	2.045	0.8972	1.3797	5.151	1.13845
chr19	13053551	-1.37037	5.6	0.018	0.044613	0.4736	0.2083	0.938	0	0.9696	0	0.0748	0.1452	0.539967	0.11
chr2	38562831	-3.19258	5.6	0.018	0.04463	0	0.2916	0.1705	0	0.9696	0	0	0	0.154033	0
chr13	23828791	0.231959	5.59	0.0181	0.044855	0.8881	1.8748	1.9613	1.958	0.7272	0.241	0.1495	0.8714	1.57473	0.51045
chr7	131982851	-0.79536	5.59	0.0181	0.0448	0	0.9582	1.4497	0.653	0.0606	0.481	0	0.3631	0.802633	0.18155
chr3	144164311	-0.492232	5.58	0.0182	0.045044	0.296	0.7916	1.7481	0.218	1.0302	0.722	0.0748	0.5083	0.945233	0.29155
chr6	57145434	-0.197251	5.55	0.0185	0.045632	1.5985	1.7081	0.5116	0.435	1.4544	0.361	0.1495	0.2905	1.27273	0.22
chr5	1923431	-0.186812	5.55	0.0185	0.045629	0.4144	0.9999	2.0466	1.088	0.303	0.12	0.0748	0.7261	1.15363	0.40045
chr22	37663701	-0.632863	5.55	0.0185	0.045629	0.2368	1.0415	1.3218	0.435	0.909	0	0	0.5083	0.8667	0.25415
chr13	27323391	-1.00757	5.55	0.0185	0.045689	0.8881	0.5833	0.6396	0.87	0.3636	0.12	0.2243	0.0726	0.703667	0.14845
chr13	23731261	-1.55071	5.55	0.0185	0.045687	0.8881	0.2083	0.4264	0.218	0.5454	0	0	0.1452	0.5076	0.0726
chr17	37144560	1.53531	5.53	0.0187	0.046197	5.802	4.2495	2.473	3.263	6.8479	2.406	0.2243	1.6701	4.17483	0.9472
chr4	166519578	0.454508	5.52	0.0188	0.046328	2.5458	2.4997	0.8954	1.523	3.0906	0.722	0.2991	0.5083	1.9803	0.4037
chr13	26753241	-2.04608	5.52	0.0188	0.046328	0.5328	0.3333	0.2132	0	0.1818	0.12	0.0748	0	0.359767	0.0374
chr19	55046068	0.330997	5.5	0.019	0.046795	2.1906	1.8331	1.3218	0.653	3.9996	0.361	0	0.8714	1.78183	0.4357
chr5	20068951	-1.33692	5.49	0.0192	0.047074	0.6513	0.8332	0.2558	0.218	0.303	0.241	0	0.1452	0.5801	0.0726
chr13	23458141	-1.29923	5.47	0.0193	0.047275	0.7697	0.4583	0.5116	0	0.2424	0.12	0.0748	0.1452	0.579867	0.11
chr11	65028501	-1.34728	5.48	0.0193	0.047253	0.6513	0.4583	0.5543	0	0.9696	0.241	0.0748	0.1452	0.554633	0.11
chr5	175947991	-1.16838	5.47	0.0194	0.047453	0.2368	0.4583	1.1086	0.653	0.4848	0.962	0.0748	0.2178	0.601233	0.1463
chr19	54344932	0.949276	5.45	0.0195	0.047715	3.3747	2.8747	1.7481	1.74	2.5452	1.083	0.8972	0.6535	2.66583	0.77535
chr3	161955737	0.700593	5.45	0.0195	0.047715	3.5523	2.7497	0.8527	1.523	4.545	0.842	0.3738	0.5083	2.3849	0.44105
chr13	25017221	-1.58363	5.46	0.0195	0.047675	0.6513	0.4999	0.2985	0	0.4242	0.12	0.1495	0	0.483233	0.07475
chr17	44624939	0.139748	5.43	0.0197	0.048056	3.4931	0.9166	0.5543	1.523	1.0302	0.842	0.2991	0.2178	1.65467	0.25845
chr5	111524363	2.87214	5.44	0.0197	0.048028	14.6235	10.4572	5.9266	7.178	10.7869	4.451	2.1681	3.3403	10.3358	2.7542
chr13	21257291	-1.28446	5.44	0.0197	0.048028	0.8881	0.3333	0.5543	0.435	0.909	0.361	0.0748	0.1452	0.5919	0.11
chr7	158437061	-1.38167	5.44	0.0197	0.047966	0.6513	0.2916	0.6822	0	0.7272	0.241	0.0748	0.1452	0.5417	0.11
chr1	939581	-1.64089	5.44	0.0197	0.047941	0.296	0.6249	0.4264	0.435	1.212	0.361	0.0748	0.0726	0.4491	0.0737
chr1	226748391	-0.655087	5.42	0.0199	0.048486	0.9473	0.8332	0.8527	0	1.3938	0.12	0.2243	0.2178	0.877733	0.22105
chr6	29020366	-0.734563	5.41	0.02	0.048511	1.2433	1.0415	0.3411	0.87	0.9696	0.722	0.1495	0.1452	0.8753	0.14735
chr12	34280481	-0.678548	5.42	0.02	0.04849	0	0.9166	1.6628	0.435	0.1818	0	0	0.4357	0.8598	0.21785
chr2	20161636	-0.579991	5.4	0.0201	0.048736	0.9473	1.1249	0.7248	0.435	1.0302	0	0.1495	0.2905	0.932333	0.22
chr6	26394748	-0.884211	5.4	0.0201	0.04881	1.6577	0.5416	0.2558	1.088	1.0302	0.12	0.1495	0.0726	0.818367	0.11105
chr7	140042951	-0.85047	5.4	0.0201	0.048794	1.4209	0.4999	0.5116	0.87	0.7272	0.12	0.1495	0.1452	0.8108	0.14735
chr22	19543180	1.6668	5.41	0.0201	0.048692	6.4533	3.9162	3.1125	2.828	6.7873	1.684	0.2243	2.1058	4.494	1.16505
chr7	16652178	1.30746	5.39	0.0202	0.048901	5.1508	4.2912	1.4497	3.698	6.6661	1.564	0.4486	0.944	3.63057	0.6963
chr13	26519331	-1.40475	5.4	0.0202	0.048827	0.7697	0.2083	0.6396	0.87	0.606	0.241	0	0.2178	0.5392	0.1089
chr22	44961041	-1.69219	5.4	0.0202	0.048822	0.4736	0.4166	0.4264	0.653	0.2424	0	0.0748	0.0726	0.438867	0.0737
chr7	97954151	-0.233395	5.37	0.0205	0.049384	0.3552	1.6248	1.4923	1.523	0.4848	0.601	0.0748	0.5809	1.15743	0.32785
chr6	144579398	-0.398414	5.37	0.0205	0.049424	1.6577	1.4582	0.2985	0.218	2.5452	0.361	0.0748	0.2178	1.13813	0.1463
chr11	63670781	-0.753169	5.37	0.0205	0.049424	0.592	0.7499	1.0659	0.218	0.6666	0.361	0.1495	0.2905	0.8026	0.22
chr13	23197931	-0.353029	5.36	0.0206	0.049589	1.3025	0.9166	1.0233	0.435	1.212	0	0.1495	0.4357	1.0808	0.2926
chr16	1730371	-0.854697	5.36	0.0206	0.049563	0.4736	0.4583	1.2791	0.653	0.3636	0.241	0.0748	0.3631	0.737	0.21895
chr6	27668615	-0.028633	5.34	0.0209	0.050066	2.013	1.4165	0.7248	1.958	2.1816	0.361	0.4486	0.2178	1.38477	0.3332
chr19	40431274	3.21546	5.32	0.0211	0.050543	17.7614	16.5815	6.3956	8.048	20.6648	4.33	0.9719	4.6473	13.5795	2.8096
chr6	27829178	-1.21323	5.31	0.0212	0.050607	1.3025	0.5833	0.0853	0.435	0.7272	0	0.1495	0	0.657033	0.07475
chr13	26938771	-2.18606	5.3	0.0213	0.050971	0.4144	0.25	0.2985	0.218	0.4848	0.241	0.0748	0	0.320967	0.0374
chr9	132879411	-1.5033	5.31	0.0213	0.05082	0.9473	0.2916	0.3411	0.218	0.303	0.241	0	0.1452	0.526667	0.0726
chrX	53041691	1.25088	5.3	0.0214	0.051007	4.5588	4.0412	1.5776	2.61	5.5753	1.684	0.7476	0.8714	3.39253	0.8095
chr13	31740211	-1.05614	5.28	0.0215	0.051344	0.4736	0.5416	0.9807	0	0.6666	0.241	0.2243	0.0726	0.6653	0.14845
chr13	26834571	-1.24399	5.28	0.0215	0.051344	0.9473	0.4583	0.4264	0	0.7272	0.12	0.1495	0.0726	0.610667	0.11105
chr19	13067261	-1.59776	5.28	0.0215	0.05132	0.8289	0.2083	0.4264	0	0.8484	0.12	0.1495	0	0.487867	0.07475
chr13	21108806	-1.58388	5.28	0.0215	0.051341	0.6513	0.5416	0.2558	0	0.1818	0.12	0.1495	0	0.4829	0.07475
chr11	832721	1.16399	5.29	0.0215	0.05126	5.7428	1.8748	2.0892	0.435	9.2113	1.684	0.1495	1.3071	3.2356	0.7283
chr5	149806561	-1.62231	5.27	0.0216	0.051505	0.1776	0.4583	0.7248	0	1.8786	0.12	0.1495	0	0.453567	0.07475
chr11	64659016	1.04464	5.28	0.0216	0.051449	4.2035	3.4163	1.1938	1.958	2.6058	0.722	0.8224	0.5809	2.93787	0.70165
chr22	49000201	-1.02131	5.26	0.0218	0.051747	1.0065	0.4166	0.6822	0.218	1.1514	0.12	0.2243	0.0726	0.701767	0.14845
chr1	5974797	0.81924	5.25	0.0219	0.05205	4.3219	2.4581	1.0233	0	3.9996	1.203	0.2991	0.6535	2.6011	0.4763
chr3	129698851	-0.604003	5.25	0.0219	0.05205	0.6513	0.5833	1.4923	0.653	1.6362	0	0.2991	0.1452	0.908967	0.22215
chr22	35014761	-1.61801	5.25	0.0219	0.052024	0.7105	0.375	0.3411	1.088	1.0302	0.241	0	0.1452	0.475533	0.0726
chr1	153799545	1.65221	5.26	0.0219	0.051978	2.901	6.7909	3.411	3.698	8.2417	1.083	0.5233	1.9606	4.36763	1.24195
chr15	67532351	-1.31346	5.24	0.022	0.052162	0.296	0.8749	0.5116	0.435	2.8482	0	0	0.2178	0.560833	0.1089
chr7	147659441	-1.09454	5.25	0.022	0.052083	0	0.8332	1.1086	0.87	0.303	0	0	0.2905	0.647267	0.14525
chr19	3004561	-2.09295	5.25	0.022	0.052107	0.592	0.25	0.2132	0.653	1.1514	0	0.0748	0	0.351733	0.0374
chr9	126573610	1.84835	5.23	0.0221	0.052403	7.7558	5.666	2.3024	3.045	5.7571	1.323	0.6729	1.5249	5.2414	1.0989
chr3	41978851	1.15196	5.24	0.0221	0.052237	4.3811	2.7497	2.1319	3.263	4.3632	1.684	0.7476	1.0166	3.08757	0.8821
chr20	56703571	-0.301655	5.24	0.0221	0.052216	0.8881	0.7499	1.5349	0.435	0.4242	0.361	0	0.7988	1.05763	0.3994
chr22	35008536	-1.33984	5.24	0.0221	0.052216	0.7105	0.2916	0.6822	0.218	0.909	0.361	0.1495	0.0726	0.561433	0.11105
chr1	247134751	1.06646	5.23	0.0222	0.052526	5.8613	2.6247	0.9807	1.74	4.1208	0.601	0.2991	0.6535	3.15557	0.4763
chr7	156427071	-0.601736	5.23	0.0222	0.052445	0.0592	1.0832	1.5349	0.218	0.606	0	0	0.5083	0.892433	0.25415
chr13	110494731	-0.421819	5.22	0.0223	0.052597	0.1184	1.3332	1.7055	0.435	0.1818	0.12	0.2243	0.2178	1.05237	0.22105
chr2	233461371	-0.865934	5.22	0.0223	0.052614	0.1776	1.3748	0.7675	0.218	0.7272	0.481	0.2243	0.0726	0.7733	0.14845
chr14	20151441	0.206604	5.21	0.0224	0.052888	3.6115	1.5415	0.1279	0.87	1.818	0.481	0.3738	0.0726	1.7603	0.2232
chr7	100323181	-1.65044	5.2	0.0225	0.053069	0.7697	0.25	0.3837	0	0.4848	0	0	0.1452	0.4678	0.0726
chr10	121176386	-0.612958	5.21	0.0225	0.052966	0.296	0.9166	1.3644	0.435	0.5454	0.241	0	0.5809	0.859	0.29045
chr11	61390831	-0.982437	5.21	0.0225	0.053032	0.8881	0.7916	0.469	0	1.3938	0.241	0.1495	0.1452	0.716233	0.14735
chr13	26976366	-1.22928	5.2	0.0226	0.053253	0.8289	0.6249	0.3837	1.088	0.606	0.12	0.0748	0.1452	0.6125	0.11
chr6	27659236	-1.74807	5.19	0.0227	0.053424	1.0657	0.25	0.0853	0.435	0.4242	0	0.0748	0	0.467	0.0374
chr5	1869121	-1.75728	5.19	0.0227	0.053436	0.6513	0.1666	0.469	0.87	0.7878	0.12	0	0.1452	0.428967	0.0726
chr2	70329636	-1.19197	5.18	0.0228	0.053687	1.7761	0.3333	0	0.218	0.7878	0	0.0748	0	0.703133	0.0374
chr4	1156521	-3.45787	5.17	0.023	0.053982	0	0.1666	0.2132	0	1.2726	0	0	0	0.1266	0
chr5	177717721	-0.359221	5.16	0.0231	0.054076	0	2.0414	1.3218	1.305	0.303	0	0	0.4357	1.12107	0.21785
chr20	61595041	-1.15167	5.16	0.0231	0.054076	0.592	0.4166	0.8527	0.653	1.3332	0	0.1495	0.1452	0.620433	0.14735
chr3	185739331	-0.925058	5.15	0.0232	0.054236	0.8289	0.4999	0.8527	0.435	0.606	0.12	0.1495	0.2178	0.727167	0.18365
chr8	97343184	1.94892	5.16	0.0232	0.054152	10.124	4.7911	2.0466	2.393	9.8779	2.887	1.1214	1.1618	5.6539	1.1416
chr8	17986040	1.8533	5.16	0.0232	0.054133	7.6374	5.3327	2.6861	3.48	8.7871	1.684	0.4486	1.888	5.21873	1.1683
chr11	63637701	-1.09597	5.16	0.0232	0.054133	0	0.8749	1.0659	0.435	0.5454	0.12	0	0.2905	0.646933	0.14525
chr7	2360626	3.00036	5.14	0.0233	0.054442	19.8335	12.1653	3.7521	7.396	14.9078	4.451	1.6448	2.5415	11.917	2.09315
chr1	153176105	2.7513	5.15	0.0233	0.05436	15.038	9.8739	4.349	4.35	12.6049	3.97	1.4953	2.832	9.75363	2.16365
chr17	77635671	-0.600688	5.15	0.0233	0.054286	1.0065	0.4583	1.2365	0.435	1.5756	0.241	0.1495	0.3631	0.900433	0.2563
chr10	103856621	-1.65801	5.14	0.0234	0.054518	0.7105	0.2083	0.469	0.653	0.5454	0.12	0.1495	0	0.4626	0.07475
chr13	28968341	-0.739888	5.13	0.0235	0.054727	0.7105	0.6249	1.1086	1.305	0.909	0.12	0.2243	0.2178	0.814667	0.22105
chr5	131657861	-1.31554	5.13	0.0235	0.054727	0.6513	0.6249	0.4264	0.653	1.515	0.241	0.0748	0.1452	0.567533	0.11
chr13	23188261	-0.950868	5.12	0.0236	0.054832	0.592	0.6666	0.8527	0.435	0.909	0	0.1495	0.2178	0.703767	0.18365
chr22	48731071	-1.4935	5.13	0.0236	0.054785	0.6513	0.25	0.5969	0.435	0.606	0	0	0.2178	0.4994	0.1089
chr7	142272231	-1.21293	5.1	0.0239	0.055425	0.592	0.4583	0.7248	0	0.7272	0.12	0.0748	0.2178	0.5917	0.1463
chr22	16601361	-2.07059	5.1	0.0239	0.055386	0.7105	0.0417	0.3411	0.218	0.303	0.12	0.0748	0	0.364433	0.0374
chr14	103058476	-0.810503	5.08	0.0242	0.056013	1.8945	0.4999	0.2132	0.435	1.818	0	0.1495	0.0726	0.8692	0.11105
chr22	40629021	-0.919044	5.08	0.0242	0.055996	0.8881	0.4999	0.8101	0.87	1.1514	0.12	0.1495	0.2178	0.7327	0.18365
chr19	43474511	-1.46882	5.08	0.0242	0.055972	0.5328	0.25	0.7248	0	1.3938	0.361	0.0748	0.1452	0.502533	0.11
chr22	45876161	-1.99089	5.08	0.0242	0.056013	0.8289	0.1666	0.1705	0.87	0.4848	0	0.0748	0	0.388667	0.0374
chr17	45455991	-1.13834	5.07	0.0243	0.056096	0	1.0832	0.8527	0.218	0.1212	0.241	0.0748	0.1452	0.6453	0.11
chr18	21924717	1.35429	5.07	0.0244	0.056286	4.6772	4.4578	1.876	3.48	4.9087	1.804	0.3738	1.3071	3.67033	0.84045
chr15	69279136	0.052625	5.07	0.0244	0.056185	0.296	2.0831	1.876	2.61	0.9696	0	0.1495	0.6535	1.41837	0.4015
chr7	157325541	0.280252	5.06	0.0245	0.056528	0.7697	2.1248	1.9613	0.653	0.909	0.241	0.1495	0.944	1.6186	0.54675
chr12	48559601	-0.763098	5.06	0.0245	0.056426	0	1.1249	1.407	0.87	0.4848	0.12	0.1495	0.1452	0.843967	0.14735
chr9	87858011	-0.058347	5.05	0.0246	0.056601	0.7697	0.9582	2.0039	1.088	0.4848	0.481	0.1495	0.7988	1.24393	0.47415
chr7	152242401	-0.600499	5.05	0.0246	0.056621	0	1.5415	1.2791	0.218	0.2424	0.12	0.0748	0.2905	0.9402	0.18265
chr13	28090651	-1.31691	5.05	0.0246	0.056622	0.8881	0.25	0.5969	0.435	0.4848	0.12	0.1495	0.0726	0.578333	0.11105
chr19	1057696	-1.65964	5.05	0.0246	0.056586	0.7105	0.0833	0.5969	0.218	1.6362	0.12	0.0748	0.0726	0.463567	0.0737
chr7	774531	-1.87426	5.05	0.0246	0.056599	0.2368	0.4166	0.469	0.435	0.909	0.12	0	0.1452	0.374133	0.0726
chr13	29097281	-1.65695	5.06	0.0246	0.056573	0.7105	0.3333	0.3411	0.218	0.6666	0.12	0.0748	0.0726	0.461633	0.0737
chr1	27689587	1.38604	5.04	0.0247	0.056789	5.802	4.2079	1.1938	3.915	4.9693	1.564	1.1962	0.5809	3.73457	0.88855
chr8	143548021	-0.000753	5.04	0.0247	0.056775	0.7105	1.6665	1.6202	1.523	1.1514	0.12	0.1495	0.7261	1.3324	0.4378
chr3	128870451	-1.72839	5.05	0.0247	0.056693	0.5328	0.3333	0.4264	0.218	0.4242	0.241	0.1495	0	0.430833	0.07475
chr15	62905124	1.27205	5.03	0.0248	0.057045	4.5588	3.7079	1.9613	2.828	4.0602	1.083	0.5233	1.2345	3.40933	0.8789
chr12	60940305	1.41797	5.03	0.0249	0.057049	5.6836	4.0829	1.7481	3.263	7.4539	2.285	0.6729	1.0892	3.8382	0.88105
chr8	144476601	-0.52344	5.02	0.025	0.057319	0	1.2499	1.6202	0.435	0.4242	0.12	0	0.5083	0.9567	0.25415
chr15	87541971	-2.1753	5.02	0.025	0.057319	0.4736	0.2916	0.2132	0	0.6666	0	0.0748	0	0.326133	0.0374
chr6	114399157	2.20395	5.03	0.025	0.057249	7.0453	9.124	3.4536	3.48	8.3023	2.045	1.0467	2.2511	6.54097	1.6489
chr17	16282983	1.77735	5.03	0.025	0.057278	7.8742	4.4162	2.4303	2.61	6.7267	0.962	0.8972	1.4523	4.9069	1.17475
chr22	35075081	-1.82028	5.03	0.025	0.057253	0.2368	0.3333	0.5969	0.218	1.0908	0.241	0.0748	0.0726	0.389	0.0737
chr9	91516781	-0.608318	5.02	0.0251	0.057407	0.3552	0.9582	1.3218	1.088	0.7272	0.722	0.1495	0.3631	0.8784	0.2563
chr7	86614171	-0.956397	5.02	0.0251	0.057445	0.7697	0.4999	0.8527	0.653	0.9696	0.12	0.1495	0.2178	0.707433	0.18365
chr10	3860551	-1.06342	5.01	0.0252	0.057715	0.296	0.4583	1.1512	0.653	0.2424	0.12	0.0748	0.2905	0.635167	0.18265
chr19	60392701	-1.6276	5	0.0253	0.057895	0.6513	0.4583	0.2985	0.435	0.3636	0.12	0	0.1452	0.469367	0.0726
chr6	27356028	-1.03738	5	0.0254	0.058062	1.9538	0.25	0.0853	0.653	0.606	0.241	0.1495	0	0.763033	0.07475
chr13	29684641	-1.15398	4.99	0.0255	0.058145	0.6513	0.6666	0.5543	0	0.3636	0	0	0.2905	0.624067	0.14525
chr6	126143091	-1.7041	4.99	0.0255	0.058237	1.0657	0.3333	0.0426	0.435	0.3636	0.722	0.0748	0	0.480533	0.0374
chr7	5535771	-2.42435	4.99	0.0255	0.058248	0.2368	0.1666	0.3837	0	1.2726	0.12	0	0.0726	0.262367	0.0363
chr14	38971295	2.32065	4.98	0.0256	0.058318	8.5255	8.2491	4.1358	7.178	9.0295	2.165	1.4205	2.5415	6.97013	1.981
chr5	180566508	0.255478	4.98	0.0256	0.058318	3.4339	1.6248	0.3411	1.958	1.6362	0.12	0.2991	0.2178	1.79993	0.25845
chr9	91901311	-0.85813	4.98	0.0256	0.058343	0.296	0.7499	1.1512	0.87	0.4848	0.12	0.0748	0.3631	0.732367	0.21895
chr13	21533111	-0.845841	4.96	0.0259	0.058906	1.1249	0.5416	0.6822	0.218	0.7272	0.12	0.2243	0.1452	0.7829	0.18475
chr17	77091891	-2.45067	4.96	0.0259	0.058906	0.1184	0.2083	0.4264	0.218	1.2726	0	0	0.0726	0.251033	0.0363
chr1	1892571	-0.049609	4.95	0.026	0.059114	0.592	1.2915	1.8334	0.218	0.9696	0.241	0	1.0166	1.23897	0.5083
chr17	68862591	-2.02642	4.96	0.026	0.059047	0.6513	0.2916	0.1705	0	0.3636	0	0	0.0726	0.371133	0.0363
chr15	49909196	-1.37128	4.94	0.0262	0.059375	0.5328	0.6666	0.4264	0.218	1.1514	0.12	0	0.2178	0.541933	0.1089
chr9	15501122	2.01551	4.93	0.0263	0.05968	11.4265	4.2912	2.1745	1.958	6.9691	1.925	0.9719	1.3071	5.96407	1.1395
chr19	3935351	0.108321	4.94	0.0263	0.059568	2.8418	0.8332	0.938	0.87	6.4843	0.361	0.5233	0.2178	1.53767	0.37055
chr5	14766871	-1.19568	4.94	0.0263	0.059531	0.4736	0.4583	0.8527	0	0.9696	0.12	0.1495	0.1452	0.594867	0.14735
chr6	26662351	-1.12515	4.93	0.0264	0.059823	1.1841	0.6666	0.1705	1.74	1.0908	0.481	0.2243	0	0.673733	0.11215
chr13	29629271	-1.3579	4.93	0.0264	0.05979	0.8289	0.3333	0.5116	0.87	0.5454	0.12	0.1495	0.0726	0.557933	0.11105
chr22	35018091	-2.16551	4.93	0.0264	0.059688	0.5328	0.25	0.2132	0.218	0.7878	0	0	0.0726	0.332	0.0363
chr16	55891425	-0.4697	4.92	0.0265	0.05988	2.6642	0.5833	0.1279	1.523	1.6362	0.601	0.1495	0.0726	1.12513	0.11105
chr11	72531274	-0.378222	4.92	0.0265	0.060012	1.1841	1.0832	0.8954	0.653	1.9998	0.601	0.2243	0.3631	1.05423	0.2937
chrX	43398970	1.20127	4.91	0.0266	0.060134	4.7364	3.9162	1.3644	2.393	3.0906	0.722	0.4486	0.944	3.339	0.6963
chr19	18513621	-1.05666	4.92	0.0266	0.060134	0.592	0.4999	0.8527	0.218	1.2726	0.361	0.0748	0.2905	0.6482	0.18265
chr8	79590964	-0.533249	4.91	0.0267	0.06028	1.3025	1.5415	0.2132	0.653	2.4846	0.722	0.1495	0.1452	1.01907	0.14735
chr13	24099551	-1.35844	4.9	0.0268	0.060408	0.8289	0.25	0.5969	0.87	0.5454	0	0.1495	0.0726	0.5586	0.11105
chr16	29986281	-1.25374	4.91	0.0268	0.060395	0.296	0.5833	0.8101	0	1.2726	0.241	0.0748	0.2178	0.563133	0.1463
chr13	24938511	-1.75715	4.89	0.027	0.060849	0.3552	0.2916	0.5969	0.653	0.6666	0.361	0.1495	0	0.414567	0.07475
chr22	39072538	-0.863109	4.88	0.0271	0.060966	0.6513	0.6666	0.8954	0.87	0.909	0.12	0.0748	0.3631	0.737767	0.21895
chr2	232033706	-1.16793	4.89	0.0271	0.060898	0.7105	0.3333	0.8101	0	0.8484	0.361	0.1495	0.1452	0.617967	0.14735
chr16	29782248	1.62875	4.87	0.0273	0.061354	8.4071	3.7079	1.4497	2.393	4.7269	2.165	1.0467	0.7988	4.52157	0.92275
chr1	144110638	0.180559	4.87	0.0274	0.061447	3.6707	1.4165	0.1705	0.653	2.0604	0.842	0.2243	0.1452	1.75257	0.18475
chr13	113552171	-1.15115	4.87	0.0274	0.061466	0	0.8749	0.9807	0.218	0.4242	0.241	0	0.2905	0.618533	0.14525
chr11	8699511	-0.86829	4.86	0.0275	0.061611	0.9473	0.7499	0.5969	0.218	0.909	0.12	0.0748	0.2905	0.7647	0.18265
chr3	134716991	-1.1015	4.86	0.0275	0.061613	0.0592	0.8332	1.0233	0.653	0.6666	0.361	0.0748	0.2178	0.638567	0.1463
chr17	4792421	-1.8759	4.86	0.0275	0.061642	0.2368	0.4583	0.4264	0.218	2.2422	0	0	0.1452	0.373833	0.0726
chr2	3028821	-0.992015	4.84	0.0278	0.062196	0.1184	0.6666	1.2365	2.175	0.2424	0.12	0.0748	0.2905	0.673833	0.18265
chr7	148311836	-1.06901	4.83	0.0279	0.062356	0.8289	0.7083	0.469	0.87	1.0908	0.12	0.1495	0.1452	0.668733	0.14735
chr4	104339231	0.879432	4.83	0.028	0.062515	5.2692	2.1248	0.7248	2.175	2.8482	1.203	0.6729	0.3631	2.70627	0.518
chr7	55238601	-1.21993	4.82	0.0281	0.062638	0.1184	0.4999	1.1086	1.74	0.1212	0.361	0.0748	0.2178	0.575633	0.1463
chr6	29057961	-0.213808	4.82	0.0282	0.06268	2.4866	0.9999	0.3411	0.87	0.9696	0.481	0.2991	0.1452	1.27587	0.22215
chr11	129377867	1.40513	4.8	0.0284	0.063097	5.3284	4.0412	1.876	2.61	4.6663	1.684	0.7476	1.1618	3.74853	0.9547
chr5	180582038	0.381556	4.8	0.0285	0.063269	2.605	2.1664	0.8527	1.74	2.6664	0.361	0.2243	0.5809	1.8747	0.4026
chr6	28682941	-1.16819	4.79	0.0286	0.063347	1.3025	0.4583	0.2132	0.218	1.2726	0.241	0.2243	0	0.658	0.11215
chr13	25401621	-1.24442	4.79	0.0286	0.063392	0.9473	0.5833	0.2985	0.218	0.2424	0.12	0.1495	0.0726	0.6097	0.11105
chr7	5534831	-1.50554	4.78	0.0287	0.063608	0.296	0.5416	0.5969	0.218	1.5756	0.361	0.0748	0.1452	0.478167	0.11
chr5	10601871	0.087786	4.78	0.0288	0.06384	0.4736	1.6665	2.0892	1.305	0.8484	0.361	0.2243	0.7261	1.40977	0.4752
chr7	152242811	-1.01372	4.77	0.0289	0.063986	0	0.9166	1.1512	0.218	0.303	0.12	0.0748	0.2178	0.689267	0.1463
chr8	145987631	-1.4451	4.77	0.0289	0.063875	0.7105	0.3333	0.5116	0.218	2.1816	0	0.0748	0.1452	0.518467	0.11
chr4	78195471	-3.53871	4.77	0.0289	0.063975	0.2368	0	0.1705	0	0.4848	0.12	0	0	0.135767	0
chr11	133277241	-0.402884	4.77	0.029	0.06399	0.1184	1.0415	1.7908	1.088	0.4242	0.361	0	0.7261	0.983567	0.36305
chr1	2551841	0.410021	4.76	0.0291	0.064195	1.0065	1.6248	2.5582	1.305	0.9696	0.842	0.3738	0.944	1.72983	0.6589
chr11	64947091	-0.29228	4.76	0.0291	0.064273	1.0065	0.7916	1.4497	0.87	1.9392	0.361	0.2243	0.5083	1.0826	0.3663
chr17	17081368	2.66448	4.75	0.0292	0.064525	15.7484	9.0823	3.4536	5.438	11.0293	2.646	0.5981	2.7594	9.4281	1.67875
chr13	22176011	-2.25035	4.76	0.0292	0.064406	0.4144	0.2916	0.2132	0	0.606	0.12	0.0748	0	0.3064	0.0374
chr2	201384697	0.401453	4.75	0.0293	0.06463	2.7234	1.5832	1.1938	0.87	2.121	0.842	0.5233	0.5083	1.83347	0.5158
chr19	41332991	-0.966479	4.74	0.0294	0.064839	1.5985	0.4166	0.2985	0.435	0.9696	0.241	0.0748	0.1452	0.7712	0.11
chr6	26848211	-0.316729	4.74	0.0295	0.064984	0.3552	0.8749	1.9187	0.435	0.4242	0.361	0.1495	0.5809	1.0496	0.3652
chr5	2942151	-1.33863	4.74	0.0295	0.065068	0.1184	0.7916	0.7248	0.435	0.5454	0	0.1495	0.0726	0.544933	0.11105
chr13	30316766	-0.201843	4.73	0.0296	0.065154	0.2368	1.3748	1.876	1.088	1.3938	0.361	0.1495	0.5809	1.16253	0.3652
chr3	127905461	-0.969871	4.72	0.0297	0.065364	0.8881	0.4166	0.8101	0.218	0.6666	0.361	0.1495	0.2178	0.704933	0.18365
chr12	97279181	-1.43867	4.72	0.0297	0.065373	0.0592	0.4166	1.0233	1.305	0.4242	0.361	0.0748	0.1452	0.4997	0.11
chr8	68136978	1.22351	4.73	0.0297	0.065352	3.4339	4.1245	2.0039	2.61	3.939	1.564	1.0467	0.944	3.18743	0.99535
chr17	78219751	-1.4205	4.73	0.0297	0.065278	0.296	0.4166	0.7675	0	1.1514	0.12	0	0.2905	0.493367	0.14525
chr17	77634481	-0.939973	4.72	0.0298	0.065486	0.592	0.375	1.1086	0.218	1.8786	0	0.0748	0.3631	0.691867	0.21895
chr6	33531871	-1.19717	4.72	0.0298	0.065487	1.3025	0.1666	0.469	1.088	1.0908	0.12	0.1495	0.0726	0.646033	0.11105
chr1	53010801	-2.51272	4.72	0.0298	0.065422	0.1776	0.0833	0.469	0	1.3332	0	0	0.0726	0.2433	0.0363
chr7	72883671	-0.966356	4.72	0.0299	0.065525	0.296	0.8332	0.938	0.218	1.3938	0.361	0.1495	0.2178	0.689067	0.18365
chr3	129575121	-1.52344	4.72	0.0299	0.065601	0.4144	0.4583	0.5543	1.088	1.0908	0.241	0.0748	0.1452	0.475667	0.11
chrX	47765820	1.01454	4.71	0.03	0.065719	3.3747	3.6246	1.5349	4.568	5.3935	1.684	0.4486	1.0166	2.84473	0.7326
chr11	47247378	0.413812	4.71	0.03	0.06576	3.197	1.6665	0.8527	1.305	2.3634	1.083	0.4486	0.4357	1.9054	0.44215
chr5	140978946	0.168676	4.71	0.03	0.06583	1.6577	1.6248	1.2791	1.74	2.0604	0.361	0.3738	0.5809	1.52053	0.47735
chr7	102809291	-0.324249	4.71	0.03	0.06572	0	1.1665	2.1319	1.523	0.8484	0.361	0.0748	0.5083	1.09947	0.29155
chr17	77630271	-1.76661	4.71	0.03	0.06576	0.592	0.0833	0.5969	0.435	1.212	0.241	0.0748	0.0726	0.424067	0.0737
chr13	24641791	-1.16081	4.69	0.0303	0.066356	0.7697	0.5416	0.5543	0.435	1.0302	0	0.1495	0.1452	0.621867	0.14735
chr13	30516371	-1.19757	4.69	0.0304	0.06644	0.7105	0.4583	0.6396	0	0.606	0.241	0.1495	0.1452	0.6028	0.14735
chr1	1892351	0.342164	4.68	0.0305	0.066709	1.0657	1.6248	2.2171	0.218	1.3938	0.481	0.2243	1.0892	1.63587	0.65675
chr1	226352991	-0.61958	4.68	0.0305	0.066567	1.0065	0.7083	0.938	0.653	1.3938	0.481	0.2243	0.2905	0.884267	0.2574
chr2	44076765	0.668999	4.67	0.0306	0.066829	3.197	2.708	0.7675	0.87	2.6058	0.722	0.8972	0.2905	2.22417	0.59385
chr17	70542173	-0.246437	4.68	0.0306	0.066764	1.8353	1.0832	0.6396	1.74	1.5756	0.361	0.3738	0.2178	1.18603	0.2958
chr1	8535924	-0.352481	4.68	0.0306	0.066811	0.7105	0.9166	1.5776	0.87	0.6666	0	0.4486	0.1452	1.06823	0.2969
chr3	129272771	-0.712349	4.67	0.0307	0.066967	1.2433	0.5416	0.7675	0	1.3938	0.241	0.1495	0.2905	0.8508	0.22
chr19	54871690	1.5899	4.66	0.0308	0.06723	7.6966	3.8746	1.6628	1.74	4.7269	0.962	0.5981	1.1618	4.41133	0.87995
chr11	85633358	2.40887	4.65	0.031	0.067519	10.7752	9.249	2.9846	4.568	10.6657	2.767	1.3457	2.1058	7.6696	1.72575
chr2	238862409	-0.176128	4.65	0.0311	0.067749	1.3617	1.4582	0.8527	0.218	2.7876	0.241	0.1495	0.5083	1.2242	0.3289
chr22	22567171	-1.26454	4.65	0.0311	0.067749	1.0657	0.375	0.3837	0	3.4542	0	0	0.2178	0.608133	0.1089
chr13	31736861	-1.41763	4.65	0.0311	0.067761	0.4144	0.4166	0.7248	0	0.6666	0.241	0.2243	0	0.5186	0.11215
chr5	180548281	-0.024077	4.64	0.0312	0.067778	2.6642	1.3748	0.3837	0.87	1.8786	0.361	0.1495	0.2905	1.47423	0.22
chr20	61597724	-0.901295	4.64	0.0312	0.06779	1.0065	0.1666	1.0233	0.218	1.2726	0	0	0.4357	0.732133	0.21785
chr1	247142221	-1.83732	4.64	0.0312	0.06779	0.1776	0.4999	0.469	0.218	0.1212	0.361	0.0748	0.0726	0.382167	0.0737
chr11	82290281	0.859291	4.63	0.0314	0.068198	4.3219	2.8747	0.7675	3.045	4.6663	1.083	0.5233	0.5083	2.6547	0.5158
chr13	108863044	0.268968	4.63	0.0314	0.068267	3.2563	1.5415	0.5116	1.088	1.9998	0.601	0.3738	0.2905	1.7698	0.33215
chr8	1868011	-0.853976	4.63	0.0314	0.068267	0.7105	0.6249	0.8954	1.088	0.303	0.12	0.1495	0.2905	0.7436	0.22
chr16	3451371	-1.28466	4.63	0.0314	0.068181	1.1249	0.25	0.4264	0.218	0.2424	0.12	0.1495	0.0726	0.600433	0.11105
chr22	43391981	-0.145925	4.62	0.0317	0.068672	0.0592	1.8331	1.9187	0.653	1.212	0	0.2243	0.3631	1.27033	0.2937
chr6	26677076	-0.609277	4.62	0.0317	0.068672	1.7761	0.7083	0.3837	0.653	0.909	0.241	0.2243	0.1452	0.956033	0.18475
chr12	48560071	-0.755861	4.62	0.0317	0.068666	0	1.2915	1.1938	0.218	0.2424	0	0.0748	0.2905	0.828433	0.18265
chr19	2475621	0.00469	4.61	0.0318	0.068892	0.7105	0.9999	2.2171	2.175	1.4544	1.083	0.2991	0.6535	1.30917	0.4763
chr13	23168681	-0.733839	4.6	0.0319	0.069044	1.2433	0.4166	0.8527	1.305	0.606	0	0.1495	0.2905	0.837533	0.22
chr6	43814141	-0.794064	4.61	0.0319	0.068994	0.4736	0.4999	1.2365	0.435	0.6666	0.12	0	0.5809	0.736667	0.29045
chr9	136371441	-0.460698	4.6	0.032	0.069151	0.5328	0.9999	1.2791	0.435	0.2424	0.12	0	0.7261	0.937267	0.36305
chr6	27366441	-1.05478	4.59	0.0321	0.069306	1.1841	0.4166	0.469	0.653	0.6666	0.241	0.2243	0.0726	0.6899	0.14845
chr3	187138411	-1.33845	4.59	0.0321	0.06933	0.3552	0.4166	0.8101	0.435	0.9696	0.361	0.0748	0.2178	0.5273	0.1463
chr15	52452911	-1.19027	4.59	0.0322	0.069521	0.5328	0.4583	0.8101	0.218	0.4242	0.241	0.2243	0.0726	0.6004	0.14845
chr6	26847931	-0.469663	4.58	0.0323	0.069773	0.1776	0.7916	1.9187	0.218	0.3636	0.481	0.1495	0.4357	0.962633	0.2926
chr17	45965061	-0.477905	4.58	0.0323	0.069773	0.7105	0.8332	1.2791	0	1.2726	0.12	0.1495	0.5083	0.940933	0.3289
chr15	63948561	-0.532498	4.57	0.0325	0.070092	1.7761	1.0415	0.2132	1.088	1.3938	0	0.2991	0.0726	1.01027	0.18585
chr6	27764066	-0.558209	4.57	0.0325	0.070088	1.7169	0.8749	0.3837	1.74	1.515	1.083	0.1495	0.2178	0.991833	0.18365
chr1	32530051	0.413808	4.56	0.0327	0.070299	3.5523	1.1249	1.0659	1.088	2.8482	0.601	0.2991	0.5809	1.91437	0.44
chr11	64947271	-0.43021	4.56	0.0327	0.070325	1.3617	0.6666	1.0233	0.87	1.3332	0.361	0.2991	0.2905	1.0172	0.2948
chr1	30071101	-0.532982	4.56	0.0327	0.070298	0.1184	1.3748	1.2791	0.653	0.7878	0.12	0	0.5809	0.9241	0.29045
chr13	29050641	-1.13365	4.56	0.0327	0.070324	1.0065	0.4166	0.5116	0.218	0.606	0.12	0.2991	0	0.6449	0.14955
chr7	97752221	-1.97495	4.55	0.0328	0.07057	0.2368	0.375	0.4264	0	1.0302	0.12	0	0.1452	0.346067	0.0726
chr3	124531161	-1.45347	4.56	0.0328	0.070478	0.6513	0.4583	0.4264	0.435	0.7878	0.241	0.0748	0.1452	0.512	0.11
chr3	153469114	-0.138859	4.54	0.033	0.070917	2.4274	1.0415	0.5116	1.088	1.7574	0.361	0.2243	0.2905	1.32683	0.2574
chr12	18140871	0.12508	4.54	0.0331	0.070967	0.1184	2.0831	2.2598	2.175	0.9696	0.361	0.1495	0.7261	1.4871	0.4378
chr14	20148193	-0.444737	4.53	0.0333	0.071372	1.8353	0.9582	0.3837	1.74	1.212	0.481	0.2991	0.1452	1.05907	0.22215
chr13	29222321	-1.88764	4.52	0.0334	0.071645	0.4144	0.2916	0.4264	0.653	0.4848	0.12	0.0748	0.0726	0.377467	0.0737
chr5	170683571	-1.69125	4.53	0.0334	0.071549	0.7697	0.375	0.2132	0	0.4242	0.241	0.1495	0	0.452633	0.07475
chr5	180533281	-0.60928	4.52	0.0335	0.071718	1.6577	0.6249	0.5116	1.305	1.0302	0.481	0.3738	0.0726	0.9314	0.2232
chr7	150641311	-1.48972	4.52	0.0335	0.071823	0.296	0.25	0.8527	1.523	0.8484	0.722	0	0.2905	0.466233	0.14525
chr17	34609995	1.43259	4.51	0.0336	0.072027	6.5717	3.9579	1.2791	2.393	5.5147	1.323	0.7476	0.8714	3.93623	0.8095
chr17	8673521	-0.725523	4.51	0.0337	0.072149	0.3552	0.7083	1.3218	0.653	0.606	0	0.1495	0.3631	0.7951	0.2563
chr6	26907081	-0.863001	4.51	0.0337	0.072149	0.1184	0.7916	1.2791	0.218	0.1818	0	0.0748	0.3631	0.7297	0.21895
chr10	6469041	-0.920709	4.51	0.0337	0.072037	0.1184	0.9582	1.0233	0.435	0.1212	0.241	0	0.4357	0.699967	0.21785
chr4	1155178	-1.72535	4.51	0.0337	0.07204	0.8289	0.1666	0.3411	0.218	2.3634	0.12	0.1495	0	0.445533	0.07475
chr15	86811808	1.55039	4.5	0.0338	0.072228	6.6901	4.6245	1.4923	2.828	5.9995	2.406	0.6729	1.0892	4.26897	0.88105
chr11	65023631	-2.07171	4.5	0.0338	0.072257	0.4144	0.4999	0.1279	0	0.7272	0.12	0	0.0726	0.3474	0.0363
chr7	2561772	1.52357	4.51	0.0338	0.072187	5.2692	4.3328	2.4303	2.175	4.8481	1.443	0.4486	1.8154	4.01077	1.132
chr3	9413511	0.245648	4.51	0.0338	0.07219	2.0722	1.8748	1.0233	0.87	2.727	0.722	0.1495	0.7261	1.65677	0.4378
chr19	38416011	-0.47323	4.5	0.0339	0.072338	0.3552	0.7083	1.7481	2.175	0.303	0	0.1495	0.5083	0.9372	0.3289
chr10	130801921	-1.18366	4.5	0.0339	0.072312	0.8289	0.4583	0.5543	0	0.3636	0.601	0.1495	0.1452	0.613833	0.14735
chr9	139413271	-1.30128	4.5	0.0339	0.072363	0.6513	0.25	0.7675	0.653	0.606	0.12	0.0748	0.2178	0.556267	0.1463
chr8	143547721	0.158197	4.49	0.034	0.072613	0.4736	1.4582	2.3024	2.393	1.3332	0.361	0.0748	1.1618	1.4114	0.6183
chr9	130987811	-0.56495	4.5	0.034	0.07254	0.296	0.8332	1.5349	0.653	0.7272	0.962	0.1495	0.4357	0.888033	0.2926
chr13	28187551	-1.3945	4.5	0.034	0.072539	0.8289	0.2083	0.5969	0	0.1818	0	0.2243	0	0.5447	0.11215
chr18	9529811	-1.44426	4.5	0.034	0.072503	0.7105	0.4166	0.4264	0.435	0.303	0.601	0.1495	0.0726	0.517833	0.11105
chr3	179534871	-0.756907	4.49	0.0341	0.072686	0.4144	1.0832	0.8954	0.218	0.8484	0.12	0.2243	0.2178	0.797667	0.22105
chr1	22778251	-0.451836	4.48	0.0342	0.072891	0.1776	1.4998	1.2791	0.218	0.0606	0.361	0.0748	0.5083	0.9855	0.29155
chr1	202742321	-1.19162	4.49	0.0342	0.072817	1.2433	0.6666	0.0853	0.87	0.8484	0.481	0.0748	0.0726	0.665067	0.0737
chr6	458251	-1.51063	4.49	0.0342	0.072817	0.8881	0.4999	0.1705	0	0.1212	0.12	0.0748	0.0726	0.5195	0.0737
chr11	1648781	-0.856037	4.48	0.0343	0.072973	0.296	0.7499	1.1512	1.523	0.6666	0.241	0.1495	0.2905	0.732367	0.22
chr1	153175934	2.95054	4.47	0.0345	0.073335	16.6957	11.6653	4.9459	7.396	15.3926	5.413	1.4953	3.776	11.1023	2.63565
chr18	10672451	-1.8313	4.46	0.0347	0.073546	0.4736	0.2083	0.5116	0.218	0.1212	0.12	0.1495	0	0.397833	0.07475
chr1	170768341	0.49599	4.45	0.0348	0.073794	2.0722	2.3747	1.3218	0.87	2.727	0.722	0.4486	0.7261	1.9229	0.58735
chr8	97343341	1.12635	4.45	0.0349	0.07398	5.0324	2.6664	1.5349	2.175	4.3026	1.323	0.7476	0.8714	3.0779	0.8095
chr9	19366581	-2.50111	4.45	0.0349	0.074006	0.2368	0.2083	0.2985	0	0.6666	0	0	0.0726	0.247867	0.0363
chr14	20641896	1.89149	4.45	0.035	0.074066	7.9334	4.9161	2.8567	3.263	9.5749	2.045	0.6729	2.1058	5.2354	1.38935
chr10	114823761	-2.47674	4.43	0.0352	0.074554	0.3552	0.125	0.2985	0.218	0.5454	0.241	0	0.0726	0.259567	0.0363
chr6	52376671	-1.16141	4.44	0.0352	0.074476	0.7697	0.6249	0.469	0.218	0.606	0.12	0.1495	0.1452	0.6212	0.14735
chr7	128633181	-1.62024	4.43	0.0354	0.074786	0.592	0.25	0.5116	0.218	0.4242	0.241	0	0.2178	0.4512	0.1089
chr10	134501061	-0.613125	4.42	0.0355	0.07498	0.4736	1.3748	0.8101	1.305	0.909	0.601	0	0.5083	0.886167	0.25415
chr18	71706121	-0.791424	4.42	0.0355	0.075047	0.1184	0.4999	1.5776	1.523	0.303	0.241	0	0.5809	0.731967	0.29045
chr22	35502881	-1.80194	4.42	0.0355	0.075059	0.6513	0.1666	0.4264	0.218	0.6666	0.12	0.1495	0	0.414767	0.07475
chr1	2851311	-0.481049	4.41	0.0357	0.075457	0	0.9999	1.8334	1.305	0.7878	0.241	0	0.6535	0.944433	0.32675
chr2	85619536	1.24455	4.4	0.036	0.075836	4.618	3.3746	1.9613	2.175	5.5147	1.203	0.2991	1.5249	3.31797	0.912
chr7	127009591	-0.779621	4.4	0.036	0.075836	1.0065	0.7083	0.6822	0.87	0.5454	0	0.1495	0.2905	0.799	0.22
chr20	44033809	0.918265	4.39	0.0361	0.0761	3.5523	3.2496	1.2365	1.523	4.7875	1.203	0.4486	0.8714	2.67947	0.66
chr3	181981801	-0.831333	4.39	0.0362	0.076136	0.4736	0.5416	1.2365	0.653	0.7272	0.241	0.2243	0.2178	0.750567	0.22105
chr13	23232111	-0.340479	4.38	0.0363	0.076295	1.8353	0.5833	0.8954	0.435	0.7878	0	0.3738	0.2178	1.10467	0.2958
chr1	2575511	-0.755634	4.38	0.0364	0.076434	0.1776	0.8749	1.2791	0	0.6666	0	0.0748	0.4357	0.7772	0.25525
chr20	42466781	-0.175957	4.37	0.0365	0.076623	0.1776	1.9165	1.4923	2.61	0.303	0.601	0.0748	0.6535	1.19547	0.36415
chr10	1138051	-0.59897	4.37	0.0365	0.076718	0.3552	0.9999	1.1938	0.87	0.6666	0.12	0	0.6535	0.849633	0.32675
chr13	29488531	-1.07744	4.37	0.0366	0.076943	0.4144	0.6249	0.8527	0.653	0.6666	0.241	0.1495	0.2178	0.630667	0.18365
chr2	176774061	-2.60669	4.37	0.0366	0.07683	0.1184	0.125	0.4264	0	0.8484	0.12	0	0.0726	0.223267	0.0363
chr9	135770796	-0.645625	4.35	0.0369	0.077457	0.5328	0.8332	1.1938	1.74	0.606	0.481	0.2991	0.2178	0.853267	0.25845
chr11	59074751	0.142395	4.34	0.0371	0.077775	2.3682	1.6665	0.5969	2.393	3.2724	1.083	0.5981	0.2178	1.54387	0.40795
chr17	8066319	0.079578	4.34	0.0372	0.077915	2.7826	1.6248	0.2985	1.088	1.9392	1.203	0.2991	0.2178	1.56863	0.25845
chr7	44118926	-0.284988	4.34	0.0373	0.078014	1.8945	1.0832	0.5543	0.435	1.2726	0.361	0.1495	0.3631	1.17733	0.2563
chr2	241827881	-1.11241	4.34	0.0373	0.07802	1.1841	0.1666	0.6396	0	1.0908	0.241	0.0748	0.2178	0.663433	0.1463
chrX	152073086	-1.22321	4.34	0.0373	0.078014	0.296	1.1665	0.3411	0.218	0.7272	0.241	0.0748	0.1452	0.6012	0.11
chr13	25241316	-1.36818	4.34	0.0373	0.078014	1.0065	0.2916	0.3837	0.435	0.909	0.12	0.1495	0.0726	0.5606	0.11105
chr3	126036961	-1.41186	4.34	0.0373	0.078021	0.9473	0.2083	0.469	0.87	0.606	0.12	0.2243	0	0.541533	0.11215
chr1	148818171	-1.51652	4.34	0.0373	0.078022	0.4736	0.5416	0.4264	0	0.7272	0	0.0748	0.1452	0.480533	0.11
chr12	6517751	-2.06049	4.34	0.0373	0.078014	0.3552	0.1666	0.469	0.218	0.606	0	0	0.1452	0.330267	0.0726
chr9	95003451	-1.08888	4.33	0.0374	0.078044	0.5328	0.375	0.9807	0	0.8484	0	0.1495	0.2178	0.6295	0.18365
chr20	60283131	-2.26921	4.33	0.0374	0.078072	0.6513	0	0.2985	0.218	0.1818	0	0	0.0726	0.3166	0.0363
chr17	7963151	-0.968618	4.32	0.0376	0.078384	1.8945	0.4166	0.0853	0.435	1.0302	0.241	0.0748	0.0726	0.7988	0.0737
chr12	112107778	1.12534	4.32	0.0377	0.078672	5.0916	3.0413	1.3218	1.523	3.939	1.323	0.3738	1.0166	3.15157	0.6952
chr17	7982964	-0.079794	4.32	0.0377	0.078584	2.8418	0.9166	0.4264	1.74	1.7574	0.361	0.2991	0.2178	1.39493	0.25845
chr12	52306312	1.49538	4.31	0.0378	0.078751	5.0916	4.8328	2.0466	1.305	5.6965	1.564	0.3738	1.6701	3.99033	1.02195
chr4	6056671	-0.40629	4.31	0.0378	0.078795	0	1.2499	1.8334	0.218	0.303	0.241	0.0748	0.5083	1.02777	0.29155
chr10	46547901	-0.785288	4.32	0.0378	0.078728	0.6513	0.7499	0.8954	0.435	0.6666	0.722	0.0748	0.4357	0.765533	0.25525
chr3	143006281	0.11421	4.31	0.0379	0.078868	0.296	1.5415	2.3024	0.653	0.8484	0	0.0748	1.0892	1.37997	0.582
chr7	154710771	-1.86873	4.3	0.0381	0.079257	0.5328	0.2916	0.3411	0	0.5454	0.12	0.0748	0.0726	0.3885	0.0737
chr1	247135108	0.619001	4.29	0.0383	0.079595	3.9075	1.9581	0.7248	2.393	3.2118	1.203	0.6729	0.3631	2.1968	0.518
chr3	127704311	-0.456137	4.29	0.0383	0.079595	0.1776	1.4165	1.407	1.305	0.0606	0.12	0.2991	0.2178	1.00037	0.25845
chr1	35430991	-1.92217	4.29	0.0383	0.079595	0.5328	0.25	0.3411	0.218	0.6666	0.12	0	0.1452	0.374633	0.0726
chr7	75797031	-0.528335	4.29	0.0384	0.079886	1.5985	0.4583	0.8527	0	0.8484	0.601	0.2243	0.2905	0.969833	0.2574
chr8	144750878	1.30711	4.28	0.0385	0.079972	5.802	3.1663	1.5776	2.828	5.7571	1.083	0.7476	1.0166	3.5153	0.8821
chr6	142686451	-1.37504	4.28	0.0385	0.080045	0.296	0.9166	0.3837	0.218	0.1212	0.12	0.0748	0.1452	0.5321	0.11
chr13	24177441	-1.93886	4.28	0.0385	0.079946	0.4144	0.25	0.4264	0.435	0.303	0	0.0748	0.0726	0.3636	0.0737
chr14	44673309	1.48799	4.28	0.0386	0.080104	6.2757	3.7912	1.9187	2.175	6.0601	0.962	0.5233	1.4523	3.9952	0.9878
chr13	21288791	-1.21794	4.28	0.0386	0.080134	0.3552	0.7499	0.6396	0.435	0.2424	0.12	0.2243	0.0726	0.581567	0.14845
chr7	157070651	-1.42	4.28	0.0386	0.080152	0.8881	0.3333	0.3837	0	0.3636	0.241	0.1495	0.0726	0.535033	0.11105
chr13	28983061	-1.00456	4.27	0.0387	0.080358	1.0657	0.3333	0.6822	1.523	0.4848	0.12	0.0748	0.2905	0.693733	0.18265
chr20	56802071	-1.92694	4.27	0.0387	0.080273	0.1776	0.1666	0.7248	0	0.5454	0.12	0.0748	0.0726	0.356333	0.0737
chr1	199127140	1.3141	4.27	0.0388	0.080379	6.6309	3.083	1.2791	2.175	5.2723	1.323	0.3738	1.0166	3.66433	0.6952
chr13	22710401	-1.28638	4.27	0.0388	0.080526	0.7697	0.3333	0.5969	0.87	0.6666	0.12	0.0748	0.2178	0.566633	0.1463
chr16	14976211	-3.79995	4.27	0.0388	0.080379	0	0.125	0.1705	0	0.1818	0	0	0	0.0985	0
chr5	177718091	-0.809511	4.26	0.0389	0.080676	0.1776	1.0415	1.0233	1.305	0.303	0.241	0	0.5083	0.747467	0.25415
chr3	130015161	-1.86995	4.27	0.0389	0.080597	0.5328	0.2083	0.4264	0.218	0.7272	0	0.1495	0	0.389167	0.07475
chr11	67269506	-0.421715	4.25	0.0392	0.081127	0.2368	1.4165	1.3644	0.218	0.3636	0.241	0.2243	0.3631	1.0059	0.2937
chr4	104339111	1.10004	4.25	0.0393	0.081297	5.9797	2.708	0.7248	2.175	3.8784	1.564	0.8224	0.4357	3.1375	0.62905
chr21	44020651	-1.24822	4.25	0.0393	0.08125	1.1841	0.3333	0.3411	0.218	0.7878	0.12	0	0.2178	0.6195	0.1089
chr20	37129251	-1.50896	4.25	0.0393	0.081313	0.5328	0.3333	0.5969	0.653	0.9696	0.241	0.2243	0	0.487667	0.11215
chr1	153925352	1.95776	4.24	0.0394	0.081411	5.9797	7.3742	2.9846	2.61	9.3931	1.564	0.5233	2.4689	5.44617	1.4961
chr14	103826911	-1.25627	4.24	0.0396	0.081664	0.0592	0.3333	1.2791	0.218	0.2424	0.361	0.0748	0.2178	0.5572	0.1463
chr8	103836121	-1.34462	4.23	0.0397	0.081844	0.1184	0.4583	0.9807	0.87	0.3636	0	0.0748	0.2178	0.519133	0.1463
chr7	154425925	1.00969	4.23	0.0398	0.082015	5.8613	1.2915	1.5776	0.435	5.0299	0.962	0.2243	1.0892	2.91013	0.65675
chr19	18871391	-2.1773	4.21	0.0401	0.082546	0.7697	0.0417	0.2132	0.218	0.3636	0	0	0.0726	0.341533	0.0363
chr7	148311941	-1.21418	4.21	0.0402	0.08271	0.592	0.7083	0.469	1.305	0.9696	0.241	0.1495	0.1452	0.589767	0.14735
chr11	125825698	0.272843	4.21	0.0403	0.082828	0.592	1.7498	2.2171	2.175	1.0302	0.601	0.0748	1.3071	1.51963	0.69095
chr12	48558341	-0.539127	4.2	0.0404	0.083021	0	1.3332	1.4923	0	0.303	0.12	0.0748	0.4357	0.941833	0.25525
chr22	34359651	-0.469758	4.2	0.0404	0.083049	0.2368	0.7499	1.8334	1.305	0.7272	0.12	0.1495	0.5083	0.940033	0.3289
chr13	23030511	-0.490261	4.2	0.0405	0.083187	0.296	1.0832	1.5349	2.393	0.606	0	0.3738	0.1452	0.971367	0.2595
chr4	6056801	-0.694815	4.2	0.0405	0.083225	0	1.2082	1.2791	0.218	0.2424	0.241	0	0.5083	0.8291	0.25415
chr2	132732191	-0.157096	4.19	0.0406	0.083271	2.605	0.25	1.0233	4.133	0.909	2.045	0.2243	0.3631	1.29277	0.2937
chr13	28993771	-1.45665	4.19	0.0407	0.083586	0.8881	0.3333	0.3411	0	0.2424	0.12	0.2243	0	0.520833	0.11215
chr7	101702401	-1.14243	4.18	0.0408	0.083692	0.9473	0.5416	0.4264	1.088	0.9696	0.361	0.0748	0.2178	0.638433	0.1463
chr19	12708891	0.49786	4.19	0.0408	0.08362	2.7826	1.7915	1.2365	3.263	2.3634	1.443	0.5233	0.6535	1.93687	0.5884
chr8	142620381	-0.669637	4.18	0.041	0.083965	0.2368	0.8749	1.2791	1.74	0.1818	0.12	0	0.6535	0.796933	0.32675
chr2	232034911	-1.0096	4.17	0.0412	0.08443	1.0065	0.375	0.6822	0.435	1.6362	0.12	0.1495	0.2178	0.6879	0.18365
chr12	131912491	-1.52067	4.17	0.0412	0.0844	0.3552	0.3333	0.6822	0	2.727	0.241	0	0.2905	0.4569	0.14525
chr11	1648471	-0.480503	4.16	0.0413	0.08458	0.2368	0.8332	1.7908	1.523	0.5454	0.361	0.2243	0.3631	0.9536	0.2937
chr21	32827521	-0.501241	4.16	0.0414	0.084587	0.296	0.8749	1.5776	0.87	0.6666	0.601	0.1495	0.5083	0.916167	0.3289
chr1	1254941	0.06618	4.15	0.0416	0.084898	0.8289	1.3748	1.876	1.305	1.0302	0.601	0.3738	0.6535	1.3599	0.51365
chr14	94426061	-0.869981	4.15	0.0416	0.084971	0.4144	0.4999	1.1512	0.653	0.7878	0.722	0	0.5809	0.6885	0.29045
chr14	37131491	-1.32303	4.15	0.0416	0.084923	0.7697	0.375	0.5116	0.218	1.212	0.241	0	0.2905	0.5521	0.14525
chr11	63904021	-0.474315	4.15	0.0417	0.085	0.7697	0.9582	1.0659	0.87	0.606	0.241	0	0.7261	0.931267	0.36305
chr1	144108271	0.02648	4.14	0.0418	0.085296	2.7826	1.2082	0.469	0.218	1.3332	0.361	0.2991	0.2905	1.4866	0.2948
chr7	2360831	2.49729	4.14	0.042	0.085557	14.0907	8.2491	2.6861	4.785	11.3929	2.526	0.8224	2.3237	8.34197	1.57305
chr19	63017986	-0.476261	4.13	0.0421	0.085716	1.5393	1.0832	0.469	0.653	1.3332	0.241	0.0748	0.3631	1.0305	0.21895
chr17	71353991	-1.46595	4.12	0.0423	0.086006	0.8289	0.3333	0.3837	0.435	0.4848	0.361	0.0748	0.1452	0.5153	0.11
chr13	27138101	-1.76012	4.12	0.0424	0.086211	0.8881	0.1666	0.2558	0.218	0.3636	0.241	0.1495	0	0.436833	0.07475
chr3	132563621	-1.4763	4.11	0.0425	0.08639	0.4144	0.4166	0.5969	0.653	0.9696	0.241	0	0.2905	0.475967	0.14525
chr22	25218281	-1.88898	4.11	0.0425	0.086391	0.4144	0.4166	0.2985	0.435	0.4848	0.481	0.0748	0.0726	0.3765	0.0737
chr15	43278135	0.006685	4.12	0.0425	0.08626	2.901	1.4582	0.1705	2.175	1.8786	0.722	0.2991	0.1452	1.5099	0.22215
chr10	133440601	-0.030076	4.11	0.0427	0.086724	0.5328	1.4582	1.9613	0.87	0.9696	0.361	0.5233	0.2905	1.31743	0.4069
chr19	2526701	-0.286252	4.1	0.0428	0.086837	0.2368	1.3748	1.5776	0.653	0.5454	0.361	0.0748	0.7261	1.06307	0.40045
chr11	65414901	-1.97478	4.09	0.0431	0.087349	0.5328	0.2083	0.3411	0.435	0.6666	0	0	0.1452	0.360733	0.0726
chr15	46957846	-0.400541	4.09	0.0432	0.087472	1.7169	0.6249	0.8101	1.088	1.818	0.241	0.3738	0.2178	1.05063	0.2958
chr6	45629811	-0.531889	4.09	0.0432	0.087442	0.1184	1.2082	1.4923	0.653	0.303	0	0.2243	0.2905	0.939633	0.2574
chr7	660271	-0.721142	4.08	0.0433	0.087592	0.1184	1.0415	1.1938	0.218	0.4242	0	0	0.5809	0.784567	0.29045
chr22	45971231	-0.792138	4.08	0.0435	0.087835	0.3552	0.7499	1.1512	1.305	0.4848	0	0.1495	0.3631	0.7521	0.2563
chr8	140911771	-0.455248	4.06	0.0438	0.088429	0.4736	0.8332	1.4923	0.87	0.7878	0.361	0.1495	0.5809	0.933033	0.3652
chr6	28749654	-1.4732	4.06	0.0439	0.088555	0.7697	0.4166	0.3411	1.305	1.1514	0.241	0.1495	0.0726	0.509133	0.11105
chr17	8066861	0.204711	4.06	0.044	0.088674	3.1378	1.2915	0.5543	2.393	2.424	0.241	0.4486	0.2905	1.6612	0.36955
chr5	180581851	0.549296	4.05	0.0442	0.089063	2.901	2.2914	0.938	2.61	3.636	0.481	0.5233	0.5809	2.04347	0.5521
chr10	134088974	-0.052132	4.05	0.0442	0.089046	0.4736	1.7498	1.4923	0.87	1.515	0.361	0	1.0166	1.23857	0.5083
chr12	48557996	-0.376814	4.05	0.0443	0.089161	0	1.0415	2.0466	0.87	0.7878	0.12	0.0748	0.5809	1.02937	0.32785
chr11	10787011	-1.23725	4.05	0.0443	0.08916	0.7105	0.6249	0.4264	0	1.0908	0	0	0.2905	0.587267	0.14525
chr19	1334471	0.428237	4.04	0.0444	0.089397	3.7299	1.5832	0.6396	3.48	4.242	0.962	0.2243	0.5083	1.98423	0.3663
chr19	3935131	0.37927	4.04	0.0445	0.08952	2.901	1.2915	1.1512	1.088	6.5449	0.241	0.7476	0.3631	1.78123	0.55535
chrX	53466121	-0.316716	4.04	0.0445	0.089588	1.4801	1.5415	0.3837	0.435	1.5756	0.361	0.2991	0.2178	1.1351	0.25845
chr10	615251	-0.429838	4.04	0.0445	0.089482	0.1184	0.9166	1.8334	0.87	0.4242	0.361	0.0748	0.6535	0.956133	0.36415
chr19	18513721	-1.20065	4.04	0.0445	0.089528	0.592	0.375	0.7675	0.218	1.3332	0.241	0.0748	0.2905	0.578167	0.18265
chr12	103406371	-0.80659	4.03	0.0446	0.089643	0.1184	0.7916	1.3218	1.523	0.7272	0	0.0748	0.4357	0.743933	0.25525
chr17	77966031	-2.08422	4.03	0.0446	0.089643	0.2368	0.3333	0.3837	0.218	1.0302	0	0	0.1452	0.317933	0.0726
chr1	43842271	-1.04486	4.02	0.0449	0.090173	0.592	0.2916	1.0233	0.218	1.0908	0.12	0.0748	0.3631	0.635633	0.21895
chr13	32533731	-1.51937	4.02	0.0449	0.090173	0.7105	0.375	0.3837	0.218	0.606	0.12	0.1495	0.0726	0.489733	0.11105
chr14	74815110	2.18347	4.02	0.045	0.090334	10.5384	5.916	2.8141	2.393	8.8477	1.804	1.4205	1.9606	6.42283	1.69055
chr10	131903961	-1.10511	4.02	0.045	0.090352	1.2433	0.2916	0.469	0.435	0.3636	0.12	0.0748	0.2178	0.667967	0.1463
chr1	43798101	-0.511903	4.02	0.0451	0.090473	0.0592	1.5415	1.2791	0.87	0.4848	0.361	0.1495	0.3631	0.959933	0.2563
chr6	26439701	-1.49468	4.01	0.0453	0.090789	0.8881	0.1666	0.469	1.523	0.3636	0	0.0748	0.1452	0.5079	0.11
chr10	52055081	-2.58211	4.01	0.0454	0.090902	0.2368	0.2083	0.2558	0	0.4848	0	0	0.0726	0.233633	0.0363
chr8	131509971	-1.34723	4	0.0456	0.09134	0.296	0.4583	0.8101	1.088	0.3636	0.12	0.1495	0.1452	0.521467	0.14735
chr10	35419559	0.696893	3.99	0.0457	0.091431	3.197	2.7497	0.9807	1.74	1.9998	0.361	0.2991	0.7988	2.30913	0.54895
chr3	187298468	0.761576	3.99	0.0457	0.091509	3.197	1.9998	1.6628	4.568	2.727	0.601	0.6729	0.8714	2.28653	0.77215
chr10	116276754	-0.231264	3.99	0.0459	0.091662	1.5393	1.3332	0.6396	0.87	1.6362	1.203	0.3738	0.2905	1.1707	0.33215
chr11	68899591	-2.0308	3.99	0.0459	0.091673	0.2368	0.4166	0.3411	0.218	1.0302	0	0	0.1452	0.3315	0.0726
chr17	38794078	-0.205265	3.98	0.0461	0.091996	1.2433	0.9582	1.2365	0.653	1.6362	0.481	0.3738	0.4357	1.146	0.40475
chrX	48480995	-0.296639	3.98	0.0461	0.092049	1.4801	1.1249	0.7248	2.393	1.515	0.481	0.3738	0.2905	1.10993	0.33215
chr17	76662931	0.258157	3.98	0.0462	0.092168	0.7105	1.3748	2.5156	1.305	0.606	0.842	0.3738	0.8714	1.53363	0.6226
chr7	155344021	-0.378026	3.97	0.0463	0.092445	0.1184	1.3332	1.6202	1.523	0.7878	0.361	0.1495	0.5083	1.02393	0.3289
chr9	138583911	-0.00676	3.96	0.0465	0.092702	0.5328	1.2499	2.1745	0.87	0.606	0.241	0.4486	0.4357	1.31907	0.44215
chr15	69862461	-2.33582	3.96	0.0465	0.092689	0.6513	0.0417	0.2132	0.218	0.1212	0	0.0748	0	0.302067	0.0374
chr20	25047281	-0.671782	3.96	0.0466	0.092981	0.1184	1.3332	1.0659	0	0.4848	0.12	0.0748	0.4357	0.839167	0.25525
chr13	24184871	-1.72632	3.96	0.0466	0.092883	0.8289	0.2916	0.2132	0.87	0.1818	0	0.0748	0.0726	0.444567	0.0737
chr10	35419431	0.854573	3.96	0.0467	0.093072	3.9075	2.833	1.0659	1.74	3.1512	0.361	0.2243	0.944	2.60213	0.58415
chr11	46877041	-0.655928	3.95	0.0468	0.093254	1.0657	0.8332	0.6822	0	1.3332	0.601	0.2243	0.2905	0.860367	0.2574
chr5	68296391	-0.458658	3.95	0.0469	0.093352	0.1776	1.4165	1.2791	0.218	0.4242	0.241	0.0748	0.5809	0.957733	0.32785
chr15	39624331	-2.03506	3.95	0.0469	0.093352	0.1776	0.2916	0.5116	0.87	0.7878	0	0.0748	0.0726	0.326933	0.0737
chr6	30796151	-2.59639	3.95	0.0469	0.093352	0.1776	0.25	0.2558	0	1.1514	0	0	0.0726	0.2278	0.0363
chr4	84153372	1.61131	3.94	0.047	0.093549	6.3941	4.4162	2.0466	2.393	3.8178	2.406	0.8224	1.5249	4.28563	1.17365
chr13	23776891	-1.23242	3.95	0.047	0.093483	0.9473	0.375	0.469	0.218	0.5454	0.241	0.0748	0.2178	0.5971	0.1463
chr9	138737751	-1.29468	3.95	0.047	0.093446	0.7105	0.4999	0.469	1.305	0.606	0.361	0.0748	0.2178	0.5598	0.1463
chr9	35480014	-0.187089	3.94	0.0471	0.093593	2.2498	0.9166	0.5969	0.653	3.03	0.361	0.2243	0.3631	1.25443	0.2937
chr5	171956971	-0.815823	3.94	0.0471	0.093707	0.2368	0.9582	1.0233	0.87	1.1514	0.241	0.0748	0.4357	0.739433	0.25525
chr17	34209798	0.918844	3.94	0.0472	0.093829	2.8418	3.4579	1.5349	1.74	3.636	0.481	0.2243	1.3071	2.61153	0.7657
chr17	76625968	-0.061694	3.94	0.0473	0.093944	2.0722	0.7499	1.1086	1.088	1.9998	0.481	0.5233	0.2905	1.31023	0.4069
chr15	41880191	-1.65336	3.94	0.0473	0.093944	0.6513	0.25	0.4264	0.218	1.4544	0.241	0	0.2178	0.442567	0.1089
chr12	108921394	2.33826	3.93	0.0474	0.094173	11.9001	7.4158	2.6009	4.568	8.5447	2.767	1.1962	2.1058	7.3056	1.651
chr20	61489561	0.605277	3.93	0.0474	0.094144	1.0657	1.9165	2.8141	1.088	0.909	0.361	0.4486	1.2345	1.9321	0.84155
chr7	75797231	-0.548821	3.93	0.0474	0.094173	1.5985	0.5833	0.6822	0.218	0.7878	0.481	0.1495	0.3631	0.954667	0.2563
chr19	3004341	-1.40436	3.93	0.0474	0.094125	1.0065	0.2916	0.3411	0.218	1.212	0	0.0748	0.1452	0.5464	0.11
chr6	26421347	-0.34264	3.93	0.0475	0.094382	2.1314	0.7916	0.469	1.305	1.7574	0.361	0.2991	0.2178	1.13067	0.25845
chr11	63904191	-0.739066	3.92	0.0476	0.094409	0.7105	0.9582	0.7248	0.435	0.4242	0	0.0748	0.4357	0.797833	0.25525
chrX	46962894	1.06208	3.93	0.0476	0.094398	3.9667	3.208	1.4923	2.175	4.545	0.722	0.6729	1.0166	2.889	0.84475
chr3	134108921	-1.31586	3.92	0.0477	0.094653	0.5328	0.5833	0.5116	0.435	0.2424	0.12	0.1495	0.1452	0.542567	0.14735
chr11	61364601	-0.84489	3.91	0.0479	0.094953	0.4736	0.6249	1.0659	0.653	0.909	0.481	0.1495	0.3631	0.721467	0.2563
chr12	54870401	-1.3859	3.91	0.048	0.095138	1.1249	0.3333	0.2132	0.653	0.606	0.361	0.2243	0	0.557133	0.11215
chr14	20219731	-1.15296	3.9	0.0482	0.095436	1.3025	0.2916	0.3411	0.218	1.515	0.481	0.2991	0	0.645067	0.14955
chr17	77638526	-0.88705	3.9	0.0483	0.095523	0.7697	0.375	0.9807	0.218	1.5756	0	0.0748	0.4357	0.708467	0.25525
chr9	92701501	-0.665608	3.9	0.0484	0.095756	0.2368	1.6248	0.7248	1.305	0.4242	0.481	0.2991	0.1452	0.862133	0.22215
chr16	22216037	0.046782	3.89	0.0486	0.096048	2.7826	1.1665	0.5116	0.87	2.4846	0.241	0.3738	0.2905	1.4869	0.33215
chr19	44584391	-0.540989	3.89	0.0486	0.096009	1.1249	0.7916	0.8527	0.218	0.303	0.241	0.3738	0.2178	0.923067	0.2958
chr6	27763946	-0.347446	3.88	0.0487	0.096237	1.8945	0.9999	0.469	1.74	1.8786	1.203	0.2243	0.2905	1.12113	0.2574
chr19	8273391	-2.01895	3.88	0.0489	0.096612	0.592	0.0833	0.3837	0.218	0.4242	0	0	0.1452	0.353	0.0726
chr22	21763351	-0.674288	3.88	0.049	0.096621	0	0.9582	1.6202	0.87	0.7878	0.12	0.1495	0.2905	0.859467	0.22
chr16	33872971	1.08433	3.87	0.0491	0.096879	8.7623	0.5416	0.6396	1.74	0.606	2.045	0.2243	0.4357	3.3145	0.33
chr13	25606381	-1.98232	3.87	0.0491	0.096866	0.4736	0.25	0.3411	0	0.7272	0.241	0.0748	0.0726	0.3549	0.0737
chr8	3368891	-0.004985	3.87	0.0493	0.097068	0.0592	1.8331	2.0466	0.87	0.9696	0.241	0.0748	0.8714	1.31297	0.4731
chr13	23110041	-1.55941	3.86	0.0494	0.09729	0.7105	0.375	0.3411	0	0.6666	0.241	0.2243	0	0.475533	0.11215
chr2	86643718	1.35606	3.86	0.0495	0.09749	4.4995	4.0829	1.8334	2.175	3.636	0.842	1.271	1.0166	3.47193	1.1438
chr1	5851606	-0.416045	3.86	0.0496	0.09761	0.1184	0.9166	1.7481	0.653	1.1514	0.361	0	0.8714	0.9277	0.4357
chr19	3930364	-0.863298	3.85	0.0498	0.09791	1.4209	0.4583	0.469	0.435	2.3634	0	0.1495	0.2178	0.782733	0.18365
chr1	47672751	-1.45662	3.84	0.0499	0.098126	0.8881	0.375	0.2985	0.87	0.5454	0.12	0.1495	0.0726	0.520533	0.11105
chr7	151276271	-0.501505	3.83	0.0502	0.098669	0.3552	1.2499	1.1086	1.305	0.2424	0.12	0	0.7261	0.904567	0.36305
chr1	165950581	0.338273	3.83	0.0503	0.098732	3.3155	1.6665	0.5543	2.175	2.0604	0.12	0.2991	0.4357	1.84543	0.3674
chr7	141494491	-1.25556	3.83	0.0503	0.098881	0.1776	0.9582	0.5543	0.87	0.0606	0.241	0.0748	0.2178	0.563367	0.1463
chr1	19101836	0.555557	3.83	0.0504	0.099023	3.0786	2.0831	1.0233	1.523	3.333	0.842	0.2991	0.7988	2.06167	0.54895
chr20	59291331	-0.599833	3.82	0.0506	0.099277	0.1776	1.8331	0.7248	0.87	0.3636	0.12	0.2243	0.2178	0.911833	0.22105
chr13	27434806	-1.88883	3.82	0.0506	0.099244	0.7105	0.2083	0.2558	0.653	0.909	0.12	0.1495	0	0.391533	0.07475
chr10	70412391	-2.36425	3.82	0.0506	0.099202	0.5328	0.2083	0.1279	0	0.2424	0.12	0.0748	0	0.289667	0.0374
chr19	60730131	0.049066	3.82	0.0507	0.09946	0.4736	1.3748	2.0466	0.435	0.3636	0.842	0.1495	1.0166	1.29833	0.58305
chr6	29017371	-1.23183	3.81	0.0508	0.099578	1.0657	0.5833	0.2132	0.218	0.5454	0.361	0.0748	0.1452	0.620733	0.11
chr5	64100395	1.57947	3.82	0.0508	0.099478	5.802	5.4994	1.407	2.393	4.7269	0.842	1.1214	1.0166	4.23613	1.069
chr17	75624981	-1.08573	3.81	0.051	0.099888	0.592	0.7499	0.5543	0.435	0.8484	0.241	0.1495	0.2178	0.632067	0.18365
