# Supplementary material for: Persistent androgen receptor-mediated transcription in castration-resistant prostate cancer under androgen-deprived conditions
Source: Nucleic Acids Res. 2012 Sep 27;40(21):10765–79. doi: 10.1093/nar/gks888 (PMC3510497; doi:10.1093/nar/gks888)
Supplement: Supplementary Data [file supp_gks888_nar-02158-v-2012-File012.xlsx]

## Sheet: C42B DHT-upregulated
ENSG	C42B_UNTREATED_1	C42B_TREATED_1	C42B_UNTREATED_2	C42B_TREATED_2	logFC	logCPM	PValue	FDR	REFSEQ	NAME	LOCUS	NOTES	DESCRIPTION
ENSG00000096060	311.864	7293.69	348.158	8125.84	4.55146	10.1182	1.37122e-38	1.45281e-34	NM_004117	FKBP5	chr6:35649344-35804336	NONE	FK506 binding protein 5
ENSG00000120903	1.94948	315.699	4.82955	686.161	7.19597	6.12302	4.52324e-38	2.39619e-34	NM_000742	CHRNA2	chr8:27373195-27392730	NONE	cholinergic receptor, nicotinic, alpha
ENSG00000167751	284.398	6714.88	337.59	10665.7	4.83053	10.2813	2.18187e-37	7.70564e-34	NM_001002231	KLK2	chr19:56068500-56073672	NONE	kallikrein 2, prostatic isoform 2
ENSG00000104419	384.468	5882.31	306.747	9940.09	4.54907	10.1568	7.87837e-31	2.08678e-27	NM_006096	NDRG1	chr8:134318595-134378680	NONE	N-myc downstream regulated 1
ENSG00000158715	56.8596	1324.57	77.9414	3795.77	5.30104	8.50498	9.8175e-29	2.08033e-25	NM_033102	SLC45A3	chr1:203893603-203916253	NONE	prostein
ENSG00000116574	52.9471	937.352	62.5315	2054.33	4.73637	7.74668	2.31238e-28	4.08327e-25	NM_021205	RHOU	chr1:226937490-226949032	NONE	ras homolog gene family, member U
ENSG00000158747	45.1615	646.47	19.1471	824.923	4.5302	6.72881	9.09606e-28	1.37675e-24	NM_005380	NBL1	chr1:19842312-19857532	NONE	neuroblastoma, suppression of tumorigenicity 1 2
ENSG00000159216	0	100.116	0	166.408	10.0913	4.19917	1.23033e-27	1.62941e-24	NM_001001890	RUNX1	chr21:35081970-35182857	NONE	runt-related transcription factor 1 isoform
ENSG00000163492	0	97.8416	0	152.219	9.99571	4.10636	7.06968e-27	8.32259e-24	NM_173648	CCDC141	chr2:179407144-179457923	NONE	coiled-coil domain containing 141
ENSG00000145569	29.4588	429.774	13.3947	430.853	4.32423	5.96149	1.0874e-26	1.1521e-23	NM_019018	FAM105A	chr5:14634931-14664205	NONE	hypothetical protein LOC54491
ENSG00000127954	0	88.013	0	280.883	10.5918	4.67222	3.79733e-26	3.65751e-23	NM_024636	STEAP4	chr7:87743686-87774145	NONE	tumor necrosis factor, alpha-induced protein 9
ENSG00000163273	3.9348	130.589	0.938167	328.082	6.54054	5.00126	6.14499e-26	5.42552e-23	NM_024409	NPPC	chr2:232494773-232499357	NONE	natriuretic peptide precursor C
ENSG00000096088	9.83744	145.032	1.87372	253.353	5.09748	4.82276	1.7222e-23	1.40359e-20	NM_002630	PGC	chr6:41799639-41823099	NONE	progastricsin (pepsinogen C)
ENSG00000184012	187.297	2275.99	246.243	4659.3	4.03887	8.99261	3.11785e-23	2.35954e-20	NM_005656	TMPRSS2	chr21:41758350-41801948	NONE	transmembrane protease, serine 2 isoform 2
ENSG00000144481	24.5314	278.339	18.242	305.209	3.76925	5.43184	3.44082e-23	2.43036e-20	NM_024080	TRPM8	chr2:234490781-234592905	NONE	transient receptor potential cation channel,
ENSG00000196208	101.004	1038.13	115.424	1440.05	3.53468	7.54065	2.26674e-22	1.50101e-19	NM_014668	GREB1	chr2:11591692-11700365	NONE	GREB1 protein isoform a
ENSG00000070526	115.791	1426.08	47.9718	1164.96	3.97475	7.5721	2.45429e-22	1.5296e-19	NM_018414	ST6GALNAC1	chr17:72132441-72151489	NONE	GalNAc alpha-2, 6-sialyltransferase I
ENSG00000167034	616.908	5336.73	466.383	5742.89	3.36056	9.71547	9.04568e-22	5.32439e-19	NM_006167	NKX3-1	chr8:23592877-23596395	NONE	NK3 homeobox 1
ENSG00000178573	44.1895	380.669	15.2888	638.854	4.12993	6.21993	1.06791e-21	5.95499e-19	NM_005360	MAF	chr16:78185728-78192112	NONE	v-maf musculoaponeurotic fibrosarcoma oncogene
ENSG00000019549	0.96912	130.108	3.86937	114.295	5.57514	4.09665	2.36832e-21	1.25462e-18	NM_003068	SNAI2	chr8:49992801-49996541	NONE	snail 2
ENSG00000118515	32.386	293.137	21.1118	486.727	3.8914	5.84689	4.69632e-21	2.36941e-18	NM_005627	SGK1	chr6:134532082-134537686	NONE	serum/glucocorticoid regulated kinase 1 isoform
ENSG00000103196	1.95611	110.011	2.88973	118.119	5.48739	4.00075	1.45021e-20	6.98408e-18	NM_031476	CRISPLD2	chr16:83411112-83500614	NONE	cysteine-rich secretory protein LCCL domain
ENSG00000151503	420.729	3190.38	455.866	5095.76	3.26789	9.30691	1.89324e-20	8.72124e-18	NM_015261	NCAPD3	chr11:133527546-133599636	NONE	non-SMC condensin II complex, subunit D3
ENSG00000196091	3.91136	102.606	6.7505	326.239	5.35537	4.92498	6.8594e-20	3.02814e-17	NM_206819	MYBPC1	chr12:100512877-100587864	NONE	myosin binding protein C, slow type isoform 2
ENSG00000142515	3319.82	23721.2	2778.37	29908.7	3.15198	12.0116	1.11691e-19	4.73348e-17	NM_001030050	KLK3	chr19:56049982-56055832	NONE	prostate specific antigen isoform 6
ENSG00000123983	346.201	2293.9	339.48	4280.39	3.29768	8.97113	1.20347e-18	4.72253e-16	NM_203372	ACSL3	chr2:223433975-223516360	NONE	acyl-CoA synthetase long-chain family member 3
ENSG00000125257	257.965	1794.27	175.931	1897.29	3.09407	8.15518	1.24805e-18	4.72253e-16	NM_005845	ABCC4	chr13:94470083-94751688	NONE	ATP-binding cassette, sub-family C, member 4
ENSG00000172771	13.7382	148.328	10.5577	222.135	3.94111	4.76688	1.20569e-18	4.72253e-16	NM_207307	C3orf25	chr3:130602854-130630184	NONE	hypothetical protein LOC90288
ENSG00000166741	0.983611	74.0603	0	72.7461	6.91162	3.33991	1.82351e-18	6.6621e-16	NM_006169	NNMT	chr11:113671744-113688448	NONE	nicotinamide N-methyltransferase
ENSG00000118985	81.3874	633.078	96.194	929.839	3.15781	6.90989	2.28759e-18	8.079e-16	NM_012081	ELL2	chr5:95246559-95323531	NONE	elongation factor, RNA polymerase II, 2
ENSG00000115758	1174.9	8531.64	1573.42	16414.3	3.21857	10.9028	3.41374e-18	1.16673e-15	NM_002539	ODC1	chr2:10497958-10505904	NONE	ornithine decarboxylase 1
ENSG00000182795	357.969	3086.79	356.794	2603.99	2.98217	8.79006	6.05057e-18	2.00331e-15	NM_023938	C1orf116	chr1:205258488-205272724	NONE	specifically androgen-regulated protein isoform
ENSG00000080709	44.1329	307.908	43.2717	791.08	3.70111	6.35771	2.54663e-17	8.17623e-15	NM_021614	KCNN2	chr5:113725564-113860096	NONE	small conductance calcium-activated potassium
ENSG00000164181	43.1681	267.281	32.6627	402.609	3.16454	5.68616	7.86072e-17	2.44954e-14	NM_024930	ELOVL7	chr5:60083375-60119016	NONE	elongation of very long chain fatty acids-like
ENSG00000147408	43.1971	262.72	19.1515	342.101	3.29309	5.52488	3.00383e-16	8.84045e-14	NM_018371	CSGALNACT1	chr8:19305951-19584374	NONE	chondroitin sulfate
ENSG00000124225	379.573	2130.94	273.071	2419.82	2.8113	8.49029	4.25473e-16	1.21835e-13	NM_199170	PMEPA1	chr20:55656853-55719031	NONE	transmembrane prostate androgen-induced protein
ENSG00000109906	64.7036	488.391	90.448	818.379	3.10055	6.65842	5.03242e-16	1.40312e-13	NM_006006	ZBTB16	chr11:113435524-113626562	NONE	promyelocytic leukemia zinc finger protein
ENSG00000184254	56.8769	373.852	60.5938	528.261	2.95849	6.13774	6.32283e-16	1.7177e-13	NM_000693	ALDH1A3	chr15:99237579-99274349	NONE	aldehyde dehydrogenase 1A3
ENSG00000108932	4.89885	84.3025	5.77357	112.498	4.1881	3.83549	6.8339e-16	1.81013e-13	NM_004694	SLC16A6	chr17:63775932-63799002	NONE	solute carrier family 16, member 6
ENSG00000185950	32.3622	207.919	32.6964	399.834	3.25601	5.53856	7.59833e-16	1.96352e-13	NM_003749	IRS2	chr13:109204184-109236916	NONE	insulin receptor substrate 2
ENSG00000138641	51.0007	284.228	48.0751	548.181	3.10566	6.0082	2.28673e-15	5.76854e-13	NM_014606	HERC3	chr4:89732596-89848716	NONE	hect domain and RLD 3
ENSG00000116285	81.4159	456.831	65.3628	578.311	2.83154	6.35085	3.64986e-15	8.99307e-13	NM_018948	ERRFI1	chr1:7994381-8008943	NONE	mitogen-inducible gene 6 protein
ENSG00000111845	58.8161	436.836	86.6081	838.255	3.16552	6.61719	3.75919e-15	9.05197e-13	NM_017906	PAK1IP1	chr6:10803173-10817954	NONE	PAK1 interacting protein 1
ENSG00000186049	0	47.4589	2.90957	105.04	5.63532	3.42187	6.36231e-15	1.49797e-12	NM_175068	KRT73	chr12:51287621-51298610	NONE	keratin 73
ENSG00000144218	54.9402	336.656	40.3505	347.713	2.84486	5.7491	1.12092e-14	2.58178e-12	NM_001025108	AFF3	chr2:99530149-100088477	NONE	AF4/FMR2 family, member 3 isoform 2
ENSG00000166451	122.541	1073.08	238.614	2115.72	3.1768	7.93888	1.22346e-14	2.758e-12	NM_018455	CENPN	chr16:79597603-79613987	NONE	centromere protein N isoform 3
ENSG00000188089	0	63.862	1.93857	50.027	5.68935	2.98424	2.23273e-14	4.92829e-12	NM_001080490	PLA2G4E	chr15:40061071-40130680	NONE	phospholipase A2, group IVE
ENSG00000120833	12.7719	100.011	5.72585	132.34	3.65255	4.11059	2.81775e-14	6.09267e-12	NM_003877	SOCS2	chr12:92487728-92494109	NONE	suppressor of cytokine signaling-2
ENSG00000155016	60.8023	366.95	62.5124	377.002	2.59183	5.90284	3.35719e-14	7.11389e-12	NM_183075	CYP2U1	chr4:109072165-109094060	NONE	cytochrome P450, family 2, subfamily U,
ENSG00000143797	131.395	751.002	175.077	1363.59	2.81872	7.3866	3.46245e-14	7.19308e-12	NM_138799	MBOAT2	chr2:8914151-9061327	NONE	O-acyltransferase (membrane bound) domain
ENSG00000154734	1381.87	5673.59	1270.41	9450.64	2.54256	10.2631	9.51008e-14	1.90112e-11	NM_006988	ADAMTS1	chr21:27130478-27139599	NONE	ADAM metallopeptidase with thrombospondin type 1
ENSG00000182319	17.6478	148.143	19.2389	153.071	3.02234	4.54029	9.8436e-14	1.93135e-11	NM_001080826	PRAGMIN	chr8:8212675-8276667	NONE	pragmin
ENSG00000135596	482.559	1866.42	318.258	3839.16	2.87729	8.81306	1.12408e-13	2.16538e-11	NM_022765	MICAL1	chr6:109871960-109874381	NONE	microtubule associated monoxygenase, calponin
ENSG00000197977	2.94497	48.5772	1.91207	105.982	4.9633	3.45891	1.22809e-13	2.3235e-11	NM_017770	ELOVL2	chr6:11088980-11152610	NONE	elongation of very long chain fatty acids-like
ENSG00000145088	5.85849	92.1994	14.479	134.251	3.47818	4.08799	1.35433e-12	2.51739e-10	NM_018456	EAF2	chr3:123036723-123088062	NONE	ELL associated factor 2
ENSG00000163884	93.1701	460.089	91.3572	477.16	2.34532	6.27487	1.64016e-12	2.99612e-10	NM_014079	KLF15	chr3:127544190-127558929	NONE	Kruppel-like factor 15
ENSG00000128590	55.8929	285.202	62.5241	401.648	2.55313	5.79713	2.01707e-12	3.62217e-10	NM_012328	DNAJB9	chr7:107997591-108002530	NONE	DnaJ (Hsp40) homolog, subfamily B, member 9
ENSG00000180535	74.5043	424.483	113.544	797.621	2.73261	6.60666	4.35452e-12	7.68935e-10	NM_177455	BHLHA15	chr7:97679501-97680207	NONE	basic helix-loop-helix family, member a15
ENSG00000102554	14.7076	97.8684	15.3879	161.682	3.1256	4.3206	5.64682e-12	9.80788e-10	NM_001730	KLF5	chr13:72530930-72549654	NONE	Kruppel-like factor 5
ENSG00000154144	273.648	1187.22	208.646	1261.4	2.34892	7.66187	6.07554e-12	1.03823e-09	NM_032811	TBRG1	chr11:123997980-124009440	NONE	transforming growth factor beta regulator 1
ENSG00000140443	44.1843	246.748	17.219	196.473	2.83825	5.11963	7.05621e-12	1.18668e-09	NM_000875	IGF1R	chr15:97010301-97325282	NONE	insulin-like growth factor 1 receptor precursor
ENSG00000144749	306.95	1414.13	388.573	2377.41	2.47551	8.27685	8.84973e-12	1.46505e-09	NM_015541	LRIG1	chr3:66511911-66634041	NONE	leucine-rich repeats and immunoglobulin-like
ENSG00000170486	0	19.4591	0	65.3964	8.47044	2.54994	9.94716e-12	1.62139e-09	NM_080747	KRT72	chr12:51265639-51281559	NONE	keratin 72
ENSG00000124713	40.1575	305.737	92.4391	982.937	3.3362	6.61834	1.21539e-11	1.95106e-09	NM_018960	GNMT	chr6:43036477-43039595	NONE	glycine N-methyltransferase
ENSG00000042832	1.95264	40.7036	3.85973	87.0745	4.43642	3.2034	1.32015e-11	2.0876e-09	NM_003235	TG	chr8:133948386-134216325	NONE	thyroglobulin
ENSG00000145779	3.91452	73.9829	5.78146	61.3744	3.7567	3.31257	1.53715e-11	2.39501e-09	NM_001077654	TNFAIP8	chr5:118752896-118756975	NONE	tumor necrosis factor, alpha-induced protein 8
ENSG00000163659	40.2346	190.782	25.9155	196.534	2.54938	4.96569	1.71263e-11	2.62976e-09	NM_015508	TIPARP	chr3:157875072-157907223	NONE	TCDD-inducible poly(ADP-ribose) polymerase
ENSG00000124664	610.984	2402.67	724.202	3890.12	2.26412	9.04246	2.37661e-11	3.5465e-09	NM_012391	SPDEF	chr6:34613557-34632069	NONE	SAM pointed domain containing ets transcription
ENSG00000198855	32.3572	175.155	35.5915	211.69	2.51533	4.97091	3.21834e-11	4.67099e-09	NM_007076	FICD	chr12:107433180-107437510	NONE	Huntingtin interacting protein E
ENSG00000103222	573.755	1951.52	436.571	2756.25	2.24273	8.62658	3.51416e-11	5.03142e-09	NM_019899	ABCC1	chr16:15950934-16144432	NONE	ATP-binding cassette, sub-family C, member 1
ENSG00000179094	91.2145	382.668	82.6902	399.683	2.17112	6.04438	6.98399e-11	9.86606e-09	NM_002616	PER1	chr17:7984533-7996427	NONE	period 1
ENSG00000103942	99.0466	414.157	107.722	492.312	2.14072	6.26439	8.63452e-11	1.18809e-08	NM_004839	HOMER2	chr15:81314791-81412481	NONE	homer 2 isoform 1
ENSG00000113594	93.167	392.883	95.2103	509.342	2.27373	6.23503	1.05334e-10	1.41267e-08	NM_001127671	LIFR	chr5:38510822-38631253	NONE	leukemia inhibitory factor receptor precursor
ENSG00000150961	224.619	954.805	155.738	790.798	2.18845	7.19805	1.15322e-10	1.52729e-08	NM_014822	SEC24D	chr4:119863426-119976702	NONE	Sec24-related protein D
ENSG00000140526	2341.02	8562.92	2446.62	12476.1	2.15811	10.802	1.29749e-10	1.69715e-08	NM_007011	ABHD2	chr15:87432428-87546567	NONE	alpha/beta hydrolase domain containing protein
ENSG00000152503	61.8154	249.138	39.3713	259.843	2.33293	5.3952	1.51699e-10	1.96006e-08	NM_018700	TRIM36	chr5:114488376-114544142	NONE	tripartite motif-containing 36 isoform 1
ENSG00000143515	334.437	1168.31	308.695	1689.51	2.17407	7.91868	1.7403e-10	2.19506e-08	NM_001005855	ATP8B2	chr1:152564653-152571810	NONE	ATPase, class I, type 8B, member 2 isoform b
ENSG00000066032	0	22.5479	0	30.2756	7.74727	1.85266	2.14517e-10	2.6739e-08	NM_004389	CTNNA2	chr2:79265864-80729415	NONE	catenin, alpha 2
ENSG00000123358	110.816	419.892	119.261	635.049	2.21981	6.47226	2.32787e-10	2.83491e-08	NM_173157	NR4A1	chr12:50718760-50739552	NONE	nuclear receptor subfamily 4, group A, member 1
ENSG00000116133	2552.84	10282	3407.42	17358.2	2.24256	11.1817	3.11259e-10	3.74748e-08	NM_014762	DHCR24	chr1:55087887-55125509	NONE	24-dehydrocholesterol reductase precursor
ENSG00000133065	260.863	917.147	301.04	1976.85	2.40749	7.90026	3.3651e-10	3.96148e-08	NM_173854	SLC41A1	chr1:204024846-204048821	NONE	solute carrier family 41 member 1
ENSG00000112365	80.4494	330.959	52.8352	291.927	2.21737	5.70476	4.46144e-10	5.19439e-08	NM_014797	ZBTB24	chr6:109890411-109911133	NONE	zinc finger and BTB domain containing 24
ENSG00000138771	767.92	2927.55	745.324	2899.78	1.94463	8.98683	4.67654e-10	5.38565e-08	NM_020859	SHROOM3	chr4:77575276-77923430	NONE	shroom family member 3 protein
ENSG00000155629	168.695	753.957	150.969	632.064	2.1054	6.88003	5.96552e-10	6.79621e-08	NM_152309	PIK3AP1	chr10:98343062-98470269	NONE	phosphoinositide-3-kinase adaptor protein 1
ENSG00000075886	0.947726	49.8764	14.5237	188.302	3.9824	4.13106	6.53042e-10	7.36062e-08	NM_080386	TUBA3D	chr2:131950135-131956975	NONE	tubulin, alpha 3d
ENSG00000178607	114.741	429.952	120.219	601.013	2.15201	6.4505	6.97291e-10	7.77663e-08	NM_001433	ERN1	chr17:59474121-59529654	NONE	endoplasmic reticulum to nucleus signalling 1
ENSG00000163406	2.937	36.1553	3.85098	67.1988	3.90967	2.92331	7.1474e-10	7.8882e-08	NM_021082	SLC15A2	chr3:123095976-123143147	NONE	solute carrier family 15 (H+/peptide
ENSG00000070540	52.9703	200.997	44.2128	258.949	2.2557	5.26484	7.88962e-10	8.61758e-08	NM_017983	WIPI1	chr17:63929017-63965248	NONE	WD repeat domain, phosphoinositide interacting
ENSG00000182957	389.352	1539.48	387.569	1434.28	1.93177	8.01773	7.99517e-10	8.64375e-08	NM_153023	SPATA13	chr13:23632886-23776042	NONE	spermatogenesis associated 13
ENSG00000214193	98.104	356.853	64.3734	367.554	2.15926	5.93578	8.70873e-10	9.2269e-08	NM_024676	C1orf113	chr1:36545304-36563074	NONE	hypothetical protein LOC79729
ENSG00000154359	75.5258	261.577	65.3734	326.973	2.07468	5.65402	9.28002e-10	9.73483e-08	NM_152271	LONRF1	chr8:12623776-12657363	NONE	LON peptidase N-terminal domain and ring finger
ENSG00000076554	340.31	1331.94	360.652	1335.09	1.92718	7.86246	9.95642e-10	1.02416e-07	NM_001025252	TPD52	chr8:81109661-81155565	NONE	tumor protein D52 isoform 1
ENSG00000163251	115.729	359.412	110.588	694.637	2.2567	6.46752	1.17473e-09	1.18536e-07	NM_003468	FZD5	chr2:208335576-208342388	NONE	frizzled 5 precursor
ENSG00000104643	115.744	409.574	91.3248	409.12	1.98335	6.14575	1.56878e-09	1.56804e-07	NM_015458	MTMR9	chr8:11179409-11223062	NONE	myotubularin-related protein 9
ENSG00000116871	725.758	2354.23	633.746	2620.13	1.87875	8.77404	1.95231e-09	1.93316e-07	NM_018067	MAP7D1	chr1:36394152-36419037	NONE	MAP7 domain containing 1
ENSG00000169122	73.5911	226.875	43.2066	335.519	2.2913	5.55167	2.02898e-09	1.99047e-07	NM_147189	FAM110B	chr8:59069666-59224831	NONE	hypothetical protein LOC90362
ENSG00000130066	174.605	539.92	114.377	756.917	2.188	6.77577	2.117e-09	2.05776e-07	NM_002970	SAT1	chrX:23711210-23714151	NONE	spermidine/spermine N1-acetyltransferase
ENSG00000166086	28.4409	123.544	27.8845	152.166	2.2982	4.51642	2.91642e-09	2.78374e-07	NM_032801	JAM3	chr11:133444029-133526846	NONE	junctional adhesion molecule 3 precursor
ENSG00000144355	31.3702	156.029	38.4899	171.037	2.22708	4.77386	3.62952e-09	3.43346e-07	NM_178120	DLX1	chr2:172657714-172662651	NONE	distal-less homeobox 1 isoform 1
ENSG00000163171	74.5685	258.092	46.0972	257.943	2.09705	5.45678	4.52252e-09	4.24036e-07	NM_006449	CDC42EP3	chr2:37724246-37752830	NONE	Cdc42 effector protein 3
ENSG00000161031	1.95264	42.6021	3.85973	37.7691	3.72357	2.55833	6.87933e-09	6.33796e-07	NM_052890	PGLYRP2	chr19:15440458-15451663	NONE	peptidoglycan recognition protein 2 precursor
ENSG00000198721	315.765	1138.12	459.765	2030.66	2.06199	8.09091	8.9521e-09	8.17651e-07	NM_206836	PECI	chr6:4060921-4080823	NONE	peroxisomal D3,D2-enoyl-CoA isomerase isoform 2
ENSG00000204634	96.1163	319.884	89.4259	368.527	1.89901	5.91493	9.41957e-09	8.45765e-07	NM_001102426	TBC1D8	chr2:100990122-101134278	NONE	TBC1 domain family, member 8
ENSG00000171428	35.3131	126.947	30.7561	168.247	2.17229	4.63908	1.25956e-08	1.12144e-06	NM_000662	NAT1	chr8:18111894-18125096	NONE	N-acetyltransferase 1
ENSG00000152377	0	20.3964	1.93857	36.9377	4.74383	2.02557	1.33423e-08	1.17801e-06	NM_004598	SPOCK1	chr5:136338885-136862936	NONE	sparc/osteonectin, cwcv and kazal-like domains
ENSG00000148541	14.7283	75.2316	8.61817	82.2171	2.74786	3.63625	1.34967e-08	1.18179e-06	NM_198215	FAM13C	chr10:60675901-60792358	NONE	hypothetical protein LOC220965 isoform 1
ENSG00000198648	186.321	658.919	231.808	1031.9	2.04031	7.1874	1.60601e-08	1.39473e-06	NM_013233	STK39	chr2:168518776-168812365	NONE	serine threonine kinase 39 (STE20/SPS1 homolog,
ENSG00000155657	127.487	461.297	139.46	560.348	1.94637	6.47591	1.65575e-08	1.42623e-06	NM_133378	TTN	chr2:179098961-179380395	NONE	titin isoform N2-A
ENSG00000111961	248.149	712.677	188.449	913.742	1.9136	7.15537	1.82369e-08	1.55823e-06	NM_015278	SASH1	chr6:148635132-148803523	NONE	SAM and SH3 domain containing 1
ENSG00000153132	73.5428	279.458	85.6123	304.262	1.87727	5.67998	1.85092e-08	1.56884e-06	NM_004362	CLGN	chr4:141529058-141568232	NONE	calmegin
ENSG00000114850	381.508	1198.55	372.178	1555.31	1.88506	7.92136	2.06046e-08	1.73258e-06	NM_007107	SSR3	chr3:157741238-157755629	NONE	signal sequence receptor gamma subunit
ENSG00000160862	449.17	1403.94	488.565	1984.3	1.87333	8.22405	2.33291e-08	1.93538e-06	NM_001185	AZGP1	chr7:99402289-99411623	NONE	alpha-2-glycoprotein 1, zinc
ENSG00000171388	36.241	221.154	76.0735	262.709	2.11047	5.36265	2.33816e-08	1.93538e-06	NM_017413	APLN	chrX:128607006-128616595	NONE	apelin preproprotein
ENSG00000081320	10.7902	55.1648	9.60673	82.2808	2.7593	3.44257	2.82573e-08	2.30297e-06	NM_004226	STK17B	chr2:196709912-196744544	NONE	serine/threonine kinase 17b
ENSG00000144331	52.9826	173.978	36.4969	188.987	2.0242	4.9634	3.53401e-08	2.85823e-06	NM_001113398	ZNF385B	chr2:180014953-180434477	NONE	zinc finger protein 385B isoform 3
ENSG00000167749	549.225	1665.2	478.909	1680.91	1.70373	8.23982	4.49907e-08	3.61119e-06	NM_004917	KLK4	chr19:56101419-56105806	NONE	kallikrein-related peptidase 4 preproprotein
ENSG00000211446	22.5428	104.49	28.8745	135.169	2.22835	4.32678	4.79703e-08	3.8214e-06	NM_001085486	SEPP1	chr5:42836578-42844212	NONE	selenoprotein P isoform 1 precursor
ENSG00000182704	126.513	351.482	127.907	575.542	1.89328	6.35128	5.20131e-08	4.11253e-06	NM_015516	TSKU	chr11:76171932-76186845	NONE	tsukushin
ENSG00000172175	88.2821	318.608	70.1696	276.806	1.90115	5.70061	5.3185e-08	4.17404e-06	NM_173844	MALT1	chr18:54489597-54568350	NONE	mucosa associated lymphoid tissue lymphoma
ENSG00000166446	97.0995	300.784	87.4978	331.666	1.78167	5.81763	6.7463e-08	5.25567e-06	NM_152342	CDYL2	chr16:79195175-79395676	NONE	chromodomain protein, Y-like 2
ENSG00000065485	208.882	671.201	247.187	931.715	1.83139	7.15268	6.97077e-08	5.3909e-06	NM_006810	PDIA5	chr3:124268598-124363640	NONE	protein disulfide isomerase family A, member 5
ENSG00000077232	187.316	630.698	196.195	716.234	1.81906	6.90148	7.90738e-08	6.07092e-06	NM_018981	DNAJC10	chr2:183289243-183361787	NONE	DnaJ (Hsp40) homolog, subfamily C, member 10
ENSG00000016402	2.94079	28.2093	2.88138	42.5842	3.56796	2.39585	8.39479e-08	6.39877e-06	NM_014432	IL20RA	chr6:137362800-137407991	NONE	interleukin 20 receptor, alpha
ENSG00000120889	482.506	1639.5	584.756	1999.38	1.78012	8.34551	8.73682e-08	6.6119e-06	NM_147187	TNFRSF10B	chr8:22933597-22982637	NONE	tumor necrosis factor receptor superfamily,
ENSG00000136636	202.014	702.548	246.23	852.311	1.80422	7.1128	9.43041e-08	7.03628e-06	NM_016121	KCTD3	chr1:213807357-213858101	NONE	potassium channel tetramerisation domain
ENSG00000065882	273.637	912.231	236.556	846.573	1.78138	7.29237	1.00987e-07	7.48224e-06	NM_015173	TBC1D1	chr4:37569114-37817189	NONE	TBC1 (tre-2/USP6, BUB2, cdc16) domain family,
ENSG00000057704	4.90625	44.8252	3.83563	37.7601	3.1949	2.64289	1.05919e-07	7.79311e-06	NM_020698	TMCC3	chr12:93486183-93568455	NONE	transmembrane and coiled-coil domain family 3
ENSG00000168389	29.4067	126.872	37.5324	144.589	2.02183	4.54376	1.07007e-07	7.81887e-06	NM_032793	MFSD2	chr1:40193406-40208214	NONE	major facilitator superfamily domain containing
ENSG00000102172	88.2124	328.228	184.765	1262.65	2.60735	7.00956	1.17365e-07	8.34553e-06	NM_004595	SMS	chrX:21868753-21922512	NONE	spermine synthase
ENSG00000149218	828.735	2486.54	724.148	2353.63	1.6375	8.78742	1.17323e-07	8.34553e-06	NM_015036	ENDOD1	chr11:94462664-94505463	NONE	endonuclease domain containing 1
ENSG00000198959	37.3082	125.689	17.2353	126.609	2.2091	4.40175	1.32716e-07	9.31208e-06	NM_004613	TGM2	chr20:36190279-36227114	NONE	transglutaminase 2 isoform a
ENSG00000102580	101.02	316.463	94.2348	329.763	1.72827	5.86004	1.43569e-07	9.94192e-06	NM_006260	DNAJC3	chr13:95127393-95241598	NONE	DnaJ (Hsp40) homolog, subfamily C, member 3
ENSG00000150672	14.7283	76.213	8.61817	61.3685	2.53671	3.46521	1.51488e-07	1.03549e-05	NM_001364	DLG2	chr11:82843700-83923496	NONE	chapsyn-110 isoform 2
ENSG00000005108	4.91983	35.8757	0.932785	32.1026	3.48338	2.33493	1.57474e-07	1.0627e-05	NM_015204	THSD7A	chr7:11380694-11838349	NONE	thrombospondin, type I, domain containing 7A
ENSG00000163875	201.068	635.085	161.531	601.859	1.7678	6.78764	1.58747e-07	1.06451e-05	NM_022756	C1orf149	chr1:37724501-37752457	NONE	hypothetical protein LOC64769
ENSG00000136167	150.031	482.697	193.344	683.22	1.78195	6.7045	1.86868e-07	1.22214e-05	NM_002298	LCP1	chr13:45598059-45654386	NONE	L-plastin
ENSG00000110660	129.442	382.918	153.9	650.196	1.89539	6.50751	2.03163e-07	1.30456e-05	NM_017515	SLC35F2	chr11:107166929-107234864	NONE	solute carrier family 35, member F2
ENSG00000112715	526.661	1435.26	496.234	1696.07	1.62449	8.16548	2.02679e-07	1.30456e-05	NM_001025370	VEGFA	chr6:43845925-43855426	NONE	vascular endothelial growth factor A isoform f
ENSG00000182866	2.937	53.536	3.85098	22.5436	3.39456	2.49645	2.75006e-07	1.70391e-05	NM_005356	LCK	chr1:32489426-32524352	NONE	lymphocyte-specific protein tyrosine kinase
ENSG00000162174	39.2247	115.849	41.3573	201.381	2.00451	4.78018	3.2121e-07	1.96718e-05	NM_025080	ASRGL1	chr11:61861349-61917454	NONE	asparaginase-like 1 protein
ENSG00000181744	16.6826	59.6776	12.4771	93.6317	2.41016	3.65317	4.03445e-07	2.42869e-05	NM_173552	C3orf58	chr3:145173602-145193893	NONE	hypothetical protein LOC205428 isoform a
ENSG00000106541	24.5572	81.9708	9.54605	90.7239	2.34224	3.83155	4.29457e-07	2.57068e-05	NM_006408	AGR2	chr7:16797962-16811133	NONE	anterior gradient 2 homolog
ENSG00000169213	78.4848	219.979	53.8024	236.228	1.79062	5.34365	4.92851e-07	2.91718e-05	NM_002867	RAB3B	chr1:52157424-52228936	NONE	RAB3B, member RAS oncogene family
ENSG00000064393	725.772	1965.94	540.433	2022.01	1.6587	8.50439	4.98458e-07	2.93398e-05	NM_001113239	HIPK2	chr7:138907914-139123984	NONE	homeodomain interacting protein kinase 2 isoform
ENSG00000139132	75.5621	247.807	38.3828	175.661	1.87533	5.21089	5.22364e-07	3.05771e-05	NM_139241	FGD4	chr12:32546360-32684940	NONE	FYVE, RhoGEF and PH domain containing 4
ENSG00000205189	150.054	394.062	146.174	570.787	1.72496	6.44524	5.3444e-07	3.11121e-05	NM_001105539	ZBTB10	chr8:81560573-81597165	NONE	zinc finger and BTB domain containing 10 isoform
ENSG00000070778	86.3168	225.697	72.0999	298.641	1.74282	5.55916	8.36491e-07	4.7906e-05	NM_007039	PTPN21	chr14:88001874-88086719	NONE	protein tyrosine phosphatase, non-receptor type
ENSG00000140263	510.907	1699.34	1045.51	4716.06	2.09522	9.10618	1.04528e-06	5.92233e-05	NM_003104	SORD	chr15:43102695-43154330	NONE	sorbitol dehydrogenase
ENSG00000115648	496.276	1392.49	381.755	1295.38	1.6112	7.94497	1.06716e-06	6.01415e-05	NM_001042467	MLPH	chr2:238059791-238127378	NONE	melanophilin isoform 2
ENSG00000050767	4.90241	48.0631	4.8046	29.2055	2.93479	2.56961	1.13427e-06	6.35853e-05	NM_173465	COL23A1	chr5:177597224-177949804	NONE	collagen, type XXIII, alpha 1
ENSG00000087470	225.562	727.126	244.287	725.649	1.62734	7.05341	1.16836e-06	6.48698e-05	NM_005690	DNM1L	chr12:32723490-32788621	NONE	dynamin 1-like protein isoform 3
ENSG00000171517	34.2644	169.847	96.3108	400.826	2.16759	5.5989	1.16943e-06	6.48698e-05	NM_012152	LPAR3	chr1:85052088-85104430	NONE	lysophosphatidic acid receptor 3
ENSG00000081803	54.9517	195.027	33.5987	126.512	1.83518	4.81928	1.26031e-06	6.91866e-05	NM_001009571	CADPS2	chr7:121745716-122313790	NONE	Ca2+-dependent activator protein for secretion 2
ENSG00000012660	617.839	1733.92	823.28	2869.67	1.70349	8.70686	1.4031e-06	7.62349e-05	NM_021814	ELOVL5	chr6:53240154-53321901	NONE	elongation of very long chain fatty acids-like
ENSG00000102471	100.026	289.649	110.61	376.116	1.67395	5.9197	1.39947e-06	7.62349e-05	NM_019080	NDFIP2	chr13:78953287-79026222	NONE	Nedd4 family interacting protein 2
ENSG00000186352	12.7384	44.1747	16.3659	125.878	2.58823	3.78264	1.42275e-06	7.6677e-05	NM_181726	ANKRD37	chr4:186554833-186558384	NONE	ankyrin repeat domain 37
ENSG00000197702	171.635	456.75	157.705	497.96	1.54054	6.4707	1.52123e-06	8.1401e-05	NM_018222	PARVA	chr11:12355721-12507986	NONE	parvin, alpha
ENSG00000137801	578.689	2647.57	311.496	943.694	1.95658	8.27463	1.63738e-06	8.71762e-05	NM_003246	THBS1	chr15:37660571-37681845	NONE	thrombospondin 1 precursor
ENSG00000173221	31.4241	105.413	13.3889	90.6699	2.11922	4.05116	2.00662e-06	0.000105248	NM_002064	GLRX	chr5:95175430-95184137	NONE	glutaredoxin (thioltransferase)
ENSG00000080493	246.178	628.451	209.625	709.618	1.5616	6.95356	3.45257e-06	0.000177573	NM_001098484	SLC4A4	chr4:72271866-72656663	NONE	solute carrier family 4, sodium bicarbonate
ENSG00000149428	2641.14	6842.51	2311.95	6413.7	1.41716	10.2978	3.51621e-06	0.000179107	NM_006389	HYOU1	chr11:118420109-118433063	NONE	hypoxia up-regulated 1 precursor
ENSG00000156113	74.4936	261.725	132.804	441.377	1.78763	5.97526	3.50636e-06	0.000179107	NM_001014797	KCNMA1	chr10:78307360-79068133	NONE	large conductance calcium-activated potassium
ENSG00000155850	93.1803	315.11	79.7968	215.336	1.59351	5.60006	3.64445e-06	0.000184751	NM_000112	SLC26A2	chr5:149320492-149347149	NONE	solute carrier family 26 member 2
ENSG00000110931	384.44	1073.94	425.094	1260.48	1.53668	7.76344	3.74518e-06	0.000188953	NM_172226	CAMKK2	chr12:120159879-120218888	NONE	calcium/calmodulin-dependent protein kinase
ENSG00000130222	93.1142	290.021	200.158	915.848	2.09593	6.69543	3.89685e-06	0.000195673	NM_006705	GADD45G	chr9:91409747-91411283	NONE	growth arrest and DNA-damage-inducible, gamma
ENSG00000115844	8.83603	44.8349	5.74683	38.7091	2.49191	2.74928	4.08366e-06	0.000204086	NM_004405	DLX2	chr2:172672412-172675724	NONE	distal-less homeobox 2
ENSG00000175040	29.3912	112.388	49.1081	158.812	1.8021	4.59314	4.10567e-06	0.000204223	NM_004267	CHST2	chr3:144320862-144324500	NONE	carbohydrate (N-acetylglucosamine-6-O)
ENSG00000149150	164.701	643.335	379.055	1325.82	1.89258	7.4405	4.38482e-06	0.00021608	NM_003627	SLC43A1	chr11:57008585-57039735	NONE	solute carrier family 43, member 1
ENSG00000206190	66.6821	199.766	73.1007	208.821	1.54774	5.24157	4.44971e-06	0.000218262	NM_024490	ATP10A	chr15:23474951-23659442	NONE	ATPase, class V, type 10A
ENSG00000067113	587.412	1707.16	1079.16	4204.86	1.87369	9.0332	4.82845e-06	0.000234667	NM_176895	PPAP2A	chr5:54756441-54866630	NONE	phosphatidic acid phosphatase type 2A isoform 2
ENSG00000093167	158.914	483.421	101.873	331.552	1.62312	6.21438	4.88257e-06	0.000236214	NM_017724	LRRFIP2	chr3:37069502-37191086	NONE	leucine rich repeat (in FLII) interacting
ENSG00000179241	83.3627	239.004	81.7401	233.371	1.5138	5.45889	4.91137e-06	0.000236527	NM_174902	LDLRAD3	chr11:35922203-36210262	NONE	low density lipoprotein receptor class A domain
ENSG00000111837	5.88321	30.4605	5.76621	46.3672	2.71614	2.60569	5.00201e-06	0.000238722	NM_005906	MAK	chr6:10870941-10939096	NONE	male germ cell-associated kinase
ENSG00000067167	221.63	582.558	265.462	814.553	1.53859	7.02478	5.24488e-06	0.000249191	NM_014294	TRAM1	chr8:71648226-71683158	NONE	translocation associated membrane protein 1
ENSG00000205808	161.806	408.717	193.332	678.536	1.64221	6.6394	5.48081e-06	0.000258085	NM_203453	PPAPDC2	chr9:4652297-4655256	NONE	phosphatidic acid phosphatase type 2 domain
ENSG00000154122	247.124	634.266	318.37	1064.99	1.61585	7.29043	6.04697e-06	0.000282236	NM_054027	ANKH	chr5:14762018-14924876	NONE	progressive ankylosis protein
ENSG00000158711	106.907	258.181	96.1527	305.227	1.48176	5.72591	6.86333e-06	0.000317541	NM_001973	ELK4	chr1:203851859-203868623	NONE	ELK4 protein isoform a
ENSG00000035681	113.769	314.155	106.738	290.994	1.45121	5.83252	7.36919e-06	0.000337994	NM_003580	NSMAF	chr8:59658623-59734940	NONE	neutral sphingomyelinase (N-SMase) activation
ENSG00000157343	11.7651	38.4757	12.5034	87.0844	2.40057	3.37092	7.3567e-06	0.000337994	NM_145028	C6orf81	chr6:35812832-35824668	NONE	hypothetical protein LOC221481
ENSG00000039139	87.3068	208.793	64.3894	240.024	1.5735	5.37342	7.934e-06	0.000362331	NM_001369	DNAH5	chr5:13745038-13997589	NONE	dynein, axonemal, heavy chain 5
ENSG00000168118	153.968	348.152	167.35	617.136	1.61907	6.47459	8.24089e-06	0.000374731	NM_004578	RAB4A	chr1:227473503-227508261	NONE	RAB4A, member RAS oncogene family
ENSG00000170421	666.857	1619.72	1135.88	5207.42	1.98073	9.22062	8.8317e-06	0.00039988	NM_002273	KRT8	chr12:51577237-51585127	NONE	keratin 8
ENSG00000009694	607.063	1278.43	703.04	2520.12	1.57425	8.4642	9.22312e-06	0.000414063	NM_014253	ODZ1	chrX:123339503-123925347	NONE	odz, odd Oz/ten-m homolog 1
ENSG00000113924	17.669	82.797	11.5056	48.0822	2.12851	3.45656	9.21274e-06	0.000414063	NM_000187	HGD	chr3:121829704-121884018	NONE	homogentisate 1,2-dioxygenase
ENSG00000145050	533.507	1461	624.181	1525.01	1.36832	8.16179	9.41683e-06	0.000420976	NM_006010	ARMET	chr3:51397742-51401815	NONE	arginine-rich, mutated in early stage tumors
ENSG00000110721	114.748	286.262	110.589	357.209	1.52615	5.90714	1.02618e-05	0.000456822	NM_001277	CHKA	chr11:67576925-67645434	NONE	choline kinase alpha isoform a
ENSG00000168280	177.543	455.486	122.078	384.513	1.47867	6.29802	1.09535e-05	0.000481544	NM_004522	KIF5C	chr2:149502041-149591519	NONE	kinesin family member 5C
ENSG00000171522	10.8042	29.4658	5.73575	64.3895	2.52833	2.92929	1.09454e-05	0.000481544	NM_000958	PTGER4	chr5:40715788-40729592	NONE	prostaglandin E receptor 4, subtype EP4
ENSG00000102804	555.132	1061.69	375.965	1471.23	1.46594	7.90348	1.12019e-05	0.000485023	NM_183422	TSC22D1	chr13:43905660-44048701	NONE	TSC22 domain family, member 1 isoform 1
ENSG00000136111	58.8277	136.146	73.1185	295.923	1.75129	5.285	1.10977e-05	0.000485023	NM_014832	TBC1D4	chr13:74756809-74954251	NONE	TBC1 domain family, member 4
ENSG00000137872	15.7269	57.1376	4.74642	45.3061	2.30216	3.07627	1.11465e-05	0.000485023	NM_153616	SEMA6D	chr15:45797977-45853709	NONE	semaphorin 6D isoform 2 precursor
ENSG00000149970	35.3248	112.125	24.9645	92.5507	1.75008	4.18857	1.1543e-05	0.000495132	NM_014927	CNKSR2	chrX:21302480-21570901	NONE	connector enhancer of kinase suppressor of Ras
ENSG00000155304	55.8888	171.745	66.3795	190.883	1.57156	5.06433	1.1646e-05	0.000497537	NM_006948	HSPA13	chr21:14665309-14677380	NONE	heat shock protein 70kDa family member 13
ENSG00000100906	380.561	965.999	252.863	763.386	1.43701	7.35082	1.21752e-05	0.000515984	NM_020529	NFKBIA	chr14:34940474-34943703	NONE	nuclear factor of kappa light polypeptide gene
ENSG00000145703	75.5167	183.023	74.0464	226.814	1.46543	5.27129	1.27725e-05	0.000539142	NM_006633	IQGAP2	chr5:75734904-76039713	NONE	IQ motif containing GTPase activating protein 2
ENSG00000111057	685.499	1728.43	1056.04	3763.58	1.69884	8.96596	1.38002e-05	0.000574676	NM_199187	KRT18	chr12:51628921-51632951	NONE	keratin 18
ENSG00000135862	1428.95	3843.09	1230.01	3254.06	1.40706	9.39736	1.38313e-05	0.000574676	NM_002293	LAMC1	chr1:181259217-181381350	NONE	laminin, gamma 1 precursor
ENSG00000185442	129.416	386.259	217.431	620.891	1.56184	6.54812	1.48929e-05	0.000611591	NM_207446	FAM174B	chr15:90961681-91000035	NONE	hypothetical protein LOC400451
ENSG00000172071	142.212	361.32	131.74	358.096	1.39202	6.09993	1.50457e-05	0.000614724	NM_004836	EIF2AK3	chr2:88637375-88708209	NONE	eukaryotic translation initiation factor 2-alpha
ENSG00000163399	2608.76	5610.77	2802.46	9544.19	1.51693	10.4735	1.55666e-05	0.000631444	NM_000701	ATP1A1	chr1:116717404-116748917	NONE	Na+/K+ -ATPase alpha 1 subunit isoform a
ENSG00000148672	209.854	496.312	275.095	961.09	1.6236	7.06897	1.73641e-05	0.000694237	NM_005271	GLUD1	chr10:88800226-88844603	NONE	glutamate dehydrogenase 1
ENSG00000079459	1125.87	2866.01	1446.47	3890.07	1.40985	9.33281	1.89418e-05	0.000751644	NM_004462	FDFT1	chr8:11697598-11734226	NONE	farnesyl-diphosphate farnesyltransferase 1
ENSG00000182890	63.6957	203.505	134.752	468.852	1.80136	5.91155	1.99407e-05	0.000785397	NM_012084	GLUD2	chrX:120009142-120011475	NONE	glutamate dehydrogenase 2
ENSG00000169908	22.4762	164.337	116.574	522.78	2.35627	5.83526	2.05052e-05	0.000804639	NM_014220	TM4SF1	chr3:150569494-150578258	NONE	transmembrane 4 superfamily member 1
ENSG00000132142	2373.39	5595.92	2247.53	5786.34	1.30293	10.1115	2.05991e-05	0.00080534	NM_198838	ACACA	chr17:32516035-32840984	NONE	acetyl-Coenzyme A carboxylase alpha isoform 4
ENSG00000124783	534.475	1329.91	723.264	1968.25	1.41217	8.29887	2.13942e-05	0.00083335	NM_003144	SSR1	chr6:7232802-7258434	NONE	signal sequence receptor, alpha
ENSG00000160712	230.485	514.044	199.049	634.052	1.43152	6.76835	2.1681e-05	0.00084143	NM_181359	IL6R	chr1:152644292-152706812	NONE	interleukin 6 receptor isoform 2 precursor
ENSG00000151835	554.133	1281.41	460.629	1219.8	1.29952	7.92467	2.48969e-05	0.000955733	NM_014363	SACS	chr13:22800964-22883652	NONE	sacsin
ENSG00000073910	159.852	348.097	175.045	548.131	1.44565	6.41086	2.55169e-05	0.000972487	NM_023037	FRY	chr13:31503436-31768776	NONE	furry homolog
ENSG00000116667	133.397	316.414	106.714	301.395	1.36105	5.8881	2.58836e-05	0.000982926	NM_030806	C1orf21	chr1:182622772-182864778	NONE	chromosome 1 open reading frame 21
ENSG00000131871	102.969	253.7	113.495	304.286	1.37523	5.74105	2.64401e-05	0.000996913	NM_203472	SELS	chr15:99628736-99635223	NONE	selenoprotein S
ENSG00000184840	646.289	1467.93	779.023	2214.86	1.39281	8.46395	2.77476e-05	0.0010425	NM_017510	TMED9	chr5:176951818-176955700	NONE	transmembrane emp24 protein transport domain
ENSG00000104695	195.136	538.77	281.843	716.274	1.40993	6.90323	2.81783e-05	0.00105494	NM_004156	PPP2CB	chr8:30762678-30789859	NONE	protein phosphatase 2, catalytic subunit, beta
ENSG00000145632	58.8385	188.416	62.517	153.962	1.48212	4.99849	2.86992e-05	0.00107066	NM_006622	PLK2	chr5:57785570-57791670	NONE	polo-like kinase 2
ENSG00000051108	433.537	1098.32	240.334	747.288	1.43368	7.44347	3.13345e-05	0.00116488	NM_014685	HERPUD1	chr16:55523248-55535294	NONE	homocysteine-inducible, endoplasmic reticulum
ENSG00000075223	246.157	663.113	266.407	601.848	1.2964	6.94005	3.17971e-05	0.00117794	NM_006379	SEMA3C	chr7:80209790-80386603	NONE	semaphorin 3C
ENSG00000113161	266.747	678.979	309.696	816.404	1.38503	7.16164	3.33443e-05	0.00122668	NM_000859	HMGCR	chr5:74668854-74693681	NONE	3-hydroxy-3-methylglutaryl-Coenzyme A reductase
ENSG00000154914	110.831	316.31	99.0368	249.382	1.41591	5.7419	3.39778e-05	0.00124566	NM_153210	USP43	chr17:9489674-9573143	NONE	ubiquitin specific protease 43
ENSG00000073849	133.412	381.274	88.4146	243.666	1.46919	5.86852	3.62114e-05	0.00131842	NM_173216	ST6GAL1	chr3:188131209-188279035	NONE	ST6 beta-galactosamide
ENSG00000137460	93.185	235.558	74.9795	198.376	1.35743	5.37596	3.63541e-05	0.00131908	NM_033393	FHDC1	chr4:154083584-154120298	NONE	FH2 domain containing 1
ENSG00000100010	49.9618	195.51	116.489	325.153	1.66818	5.56915	3.7004e-05	0.00133808	NM_001003704	MTP18	chr22:29151719-29155041	NONE	mitochondrial protein 18 kDa isoform b
ENSG00000186594	17.6525	56.2158	17.306	70.9069	1.86752	3.48087	3.84841e-05	0.00137286	NM_032895	C17orf91	chr17:1561554-1566254	NONE	hypothetical protein LOC84981
ENSG00000197965	489.388	1154.67	486.626	1199.98	1.27271	7.84661	3.86353e-05	0.00137363	NM_024569	MPZL1	chr1:165957825-166026682	NONE	myelin protein zero-like 1 isoform b
ENSG00000163644	34.3016	112.331	50.0542	140.832	1.59333	4.54159	4.11457e-05	0.0014483	NM_152542	PPM1K	chr4:89402076-89424771	NONE	protein phosphatase 1K (PP2C domain containing)
ENSG00000135587	63.7281	140.592	82.7428	275.112	1.53954	5.28021	4.42536e-05	0.00154374	NM_003080	SMPD2	chr6:109868623-109871814	NONE	sphingomyelin phosphodiesterase 2, neutral
ENSG00000099958	49.9992	153.766	64.4671	162.525	1.46593	4.89318	4.46623e-05	0.00155146	NM_001002862	DERL3	chr22:22506689-22511193	NONE	derlin 3 isoform 2
ENSG00000144867	350.121	822.593	354.874	962.851	1.34977	7.42721	4.89008e-05	0.00169315	NM_021203	SRPRB	chr3:135007354-135022213	NONE	signal recognition particle receptor, beta
ENSG00000137976	20.6285	58.3537	8.59337	57.6296	1.98321	3.31997	5.00343e-05	0.00172675	NM_021233	DNASE2B	chr1:84636802-84653279	NONE	deoxyribonuclease II beta isoform 1 precursor
ENSG00000141337	58.8712	136.896	38.413	134.161	1.47728	4.66642	5.16716e-05	0.00177747	NM_014960	ARSG	chr17:63814771-63930467	NONE	Arylsulfatase G
ENSG00000108829	830.662	1944.8	1071.4	2795.94	1.33762	8.84297	5.22987e-05	0.00179322	NM_018509	LRRC59	chr17:45813598-45829831	NONE	leucine rich repeat containing 59
ENSG00000164114	78.4899	220.833	49.9467	143.518	1.48001	5.08584	5.40474e-05	0.0018472	NM_001039580	MAP9	chr4:156483259-156517572	NONE	aster-associated protein
ENSG00000138119	12.7645	26.1841	7.66059	76.7259	2.37307	3.09094	5.62958e-05	0.0019056	NM_133337	MYOF	chr10:95056176-95231941	NONE	myoferlin isoform b
ENSG00000128595	723.79	1717.89	677.036	1571.28	1.22626	8.34045	6.09705e-05	0.0020378	NM_001219	CALU	chr7:128166652-128197866	NONE	calumenin isoform a precursor
ENSG00000117394	144.127	328.089	242.437	803.353	1.5956	6.71352	6.30109e-05	0.00208625	NM_006516	SLC2A1	chr1:43164114-43190639	NONE	solute carrier family 2 (facilitated glucose
ENSG00000166387	179.486	368.149	153.847	435.619	1.2803	6.29563	6.50156e-05	0.00214592	NM_003621	PPFIBP2	chr11:7491626-7631558	NONE	PTPRF interacting protein, binding protein 2
ENSG00000175115	410.951	731.823	318.283	1073.46	1.3322	7.45275	7.2511e-05	0.00237023	NM_018026	PACS1	chr11:65594399-65768789	NONE	phosphofurin acidic cluster sorting protein 1
ENSG00000187210	105.905	252.641	126.009	342.111	1.37451	5.83573	7.27065e-05	0.00237023	NM_001490	GCNT1	chr9:78263887-78312150	NONE	beta-1,3-galactosyl-O-glycosyl-glycoprotein
ENSG00000140416	525.69	1162.47	443.32	1096.97	1.21877	7.80156	7.53587e-05	0.00244916	NM_001018007	TPM1	chr15:61121890-61151164	NONE	tropomyosin 1 alpha chain isoform 2
ENSG00000157911	166.692	339.319	249.15	851.547	1.56613	6.79548	8.69843e-05	0.00280121	NM_153818	PEX10	chr1:2326102-2333870	NONE	peroxisome biogenesis factor 10 isoform 1
ENSG00000170222	15.6992	51.637	12.4819	52.9123	1.88427	3.19015	9.30769e-05	0.0029793	NM_020233	C17orf48	chr17:10541651-10555600	NONE	hypothetical protein LOC56985
ENSG00000197635	83.3288	269.319	129.898	272.118	1.34113	5.70332	9.29949e-05	0.0029793	NM_001935	DPP4	chr2:162557004-162639298	NONE	dipeptidylpeptidase IV
ENSG00000101294	726.711	1556.56	859.804	2272.49	1.29265	8.54828	9.57275e-05	0.00304574	NM_178581	HM13	chr20:29565891-29621031	NONE	minor histocompatibility antigen 13 isoform 3
ENSG00000156802	342.25	1151.08	467.447	816.272	1.2574	7.58399	9.72917e-05	0.00308624	NM_014109	ATAD2	chr8:124401921-124477868	NONE	ATPase family, AAA domain containing 2
ENSG00000044574	4020.05	8772.6	4120.01	9696.2	1.18795	10.8451	0.000102128	0.00322037	NM_005347	HSPA5	chr9:127036954-127043430	NONE	heat shock 70kDa protein 5
ENSG00000143158	510.879	1930.53	1701.48	6013.38	1.89872	9.45555	0.00010631	0.00334231	NM_015415	BRP44	chr1:166153929-166172902	NONE	brain protein 44
ENSG00000159399	98.0285	261.801	178.011	524.568	1.5455	6.19845	0.000112733	0.00351294	NM_000189	HK2	chr2:74913289-74973982	NONE	hexokinase 2
ENSG00000162298	428.591	917.898	383.704	942.03	1.19726	7.52875	0.00011332	0.0035209	NM_172230	SYVN1	chr11:64651348-64658579	NONE	synoviolin 1 isoform b
ENSG00000100522	172.606	370.404	177.92	447.908	1.23372	6.33547	0.000115307	0.00357215	NM_198066	GNPNAT1	chr14:52311661-52328133	NONE	glucosamine-phosphate N-acetyltransferase 1
ENSG00000065054	631.605	1224.32	559.697	1479.7	1.19479	8.07275	0.000119916	0.00368263	NM_004785	SLC9A3R2	chr16:2016923-2028481	NONE	solute carrier family 9 isoform 3 regulator 2
ENSG00000013375	129.425	336.798	192.406	454.55	1.31259	6.2653	0.00012046	0.00368866	NM_015599	PGM3	chr6:83935348-83959690	NONE	phosphoglucomutase 3
ENSG00000144824	24.5477	67.2877	12.4447	60.4454	1.77849	3.50198	0.000122173	0.00371959	NM_153268	PLCXD2	chr3:112876212-112934207	NONE	phosphatidylinositol-specific phospholipase C, X
ENSG00000112139	51.0169	103.398	37.4661	142.743	1.49351	4.52983	0.000124598	0.00378257	NM_153487	MDGA1	chr6:37708261-37773744	NONE	MAM domain containing
ENSG00000114439	216.776	468.971	144.191	410.033	1.27796	6.42014	0.000131066	0.00394502	NM_020235	BBX	chr3:108724479-109007377	NONE	HMG-BOX transcription factor BBX isoform 2
ENSG00000163113	328.566	702.451	260.584	714.316	1.26813	7.11482	0.000130948	0.00394502	NM_020205	OTUD7B	chr1:148178854-148249310	NONE	zinc finger protein Cezanne
ENSG00000066629	89.2336	212.175	104.849	251.37	1.2639	5.50503	0.000131576	0.00394914	NM_004434	EML1	chr14:99329497-99478146	NONE	echinoderm microtubule associated protein like 1
ENSG00000156011	174.607	342.277	111.489	360	1.30076	6.09305	0.000132086	0.00395326	NM_206909	PSD3	chr8:18429092-18915476	NONE	ADP-ribosylation factor guanine nucleotide
ENSG00000069956	126.481	295.445	194.335	563.296	1.45423	6.34938	0.000136184	0.00406441	NM_002748	MAPK6	chr15:50098726-50145632	NONE	mitogen-activated protein kinase 6
ENSG00000172943	510.013	990.865	361.546	1074.32	1.25166	7.66506	0.000148499	0.00440712	NM_015107	PHF8	chrX:53979833-54088407	NONE	PHD finger protein 8
ENSG00000077549	525.685	960.724	470.258	1390.93	1.26237	7.85423	0.00015161	0.00447439	NM_004930	CAPZB	chr1:19537856-19683360	NONE	F-actin capping protein beta subunit
ENSG00000062725	238.331	419.898	204.818	642.611	1.28741	6.70137	0.000154325	0.00452993	NM_006380	APPBP2	chr17:55875301-55958362	NONE	amyloid beta precursor protein-binding protein
ENSG00000198833	86.312	187.442	76.9176	203.16	1.26294	5.25653	0.000154347	0.00452993	NM_016021	UBE2J1	chr6:90093065-90119338	NONE	ubiquitin-conjugating enzyme E2, J1
ENSG00000153208	37.2743	89.8683	32.68	108.696	1.51318	4.21103	0.000156775	0.0045885	NM_006343	MERTK	chr2:112372661-112503413	NONE	MER receptor tyrosine kinase precursor
ENSG00000109762	37.2726	90.9847	33.645	108.694	1.50072	4.22212	0.000162409	0.00474029	NM_031953	SNX25	chr4:186368277-186522103	NONE	sorting nexin 25
ENSG00000134109	182.394	417.615	239.511	591.568	1.27664	6.62796	0.000165129	0.00478762	NM_014674	EDEM1	chr3:5204432-5236642	NONE	ER degradation enhancer, mannosidase alpha-like
ENSG00000074695	382.5	868.471	327.917	808.779	1.23575	7.3662	0.00016728	0.00482924	NM_005570	LMAN1	chr18:55148087-55177463	NONE	lectin, mannose-binding, 1 precursor
ENSG00000017427	6.87536	19.2879	3.82252	36.9453	2.39999	2.2053	0.00017462	0.00500028	NM_001111284	IGF1	chr12:101313808-101398454	NONE	insulin-like growth factor 1 isoform 2
ENSG00000155660	2934.38	6757.19	2546.6	5950.71	1.20631	10.2962	0.000177369	0.00506531	NM_004911	PDIA4	chr7:148331097-148356715	NONE	protein disulfide isomerase-associated 4
ENSG00000182158	615.941	1281.36	402.887	1101.67	1.2193	7.87705	0.000178234	0.00507631	NM_194071	CREB3L2	chr7:137210264-137337386	NONE	cAMP responsive element binding protein 3-like
ENSG00000078114	81.4491	174.967	40.3021	147.355	1.3969	4.9365	0.000189294	0.00536249	NM_213569	NEBL	chr10:21110097-21502768	NONE	nebulette non-muscle isoform
ENSG00000136240	562.935	1238.86	615.513	1361.57	1.14685	8.0289	0.000202706	0.00565177	NM_006854	KDELR2	chr7:6467237-6490374	NONE	KDEL receptor 2 isoform 1
ENSG00000185483	37.2855	90.8939	26.8892	89.7546	1.49054	4.07612	0.0002035	0.00565901	NM_001083592	ROR1	chr1:64012280-64381656	NONE	receptor tyrosine kinase-like orphan receptor 1
ENSG00000213639	326.567	664.527	402.994	1036.62	1.2462	7.3925	0.000204505	0.00567208	NM_206876	PPP1CB	chr2:28828117-28879300	NONE	protein phosphatase 1, catalytic subunit, beta
ENSG00000185989	91.1864	188.821	120.255	345.964	1.37059	5.68878	0.000205094	0.00567356	NM_007368	RASA3	chr13:113765302-113916197	NONE	RAS p21 protein activator 3
ENSG00000143578	599.233	1189.57	579.908	1540.19	1.22678	8.07783	0.000206937	0.00570964	NM_130898	CREB3L4	chr1:152207002-152213463	NONE	cAMP responsive element binding protein 3-like
ENSG00000167747	763.954	2099.6	1234.93	2729.77	1.28523	8.88267	0.000210114	0.00578222	NM_199250	C19orf48	chr19:55992773-55997327	NONE	multidrug resistance-related protein
ENSG00000134285	90.1852	207.986	158.771	470.738	1.48831	6.003	0.000223301	0.00611337	NM_016594	FKBP11	chr12:47602018-47605555	NONE	FK506 binding protein 11, 19 kDa isoform 1
ENSG00000101310	562.934	1253.43	625.133	1349.28	1.13501	8.03342	0.000230946	0.00630638	NM_006363	SEC23B	chr20:18436187-18490048	NONE	Sec23 homolog B
ENSG00000058262	3157	6191.82	3068.84	7317.05	1.12799	10.4139	0.000236451	0.00640716	NM_013336	SEC61A1	chr3:129253901-129273215	NONE	Sec61 alpha 1 subunit
ENSG00000136141	18.6148	64.0269	26.9621	72.776	1.58537	3.65142	0.0002381	0.00643538	NM_015116	LRCH1	chr13:46025303-46215731	NONE	leucine-rich repeats and calponin homology (CH)
ENSG00000184205	447.24	1040.02	339.438	773.765	1.1887	7.48922	0.000243559	0.00656617	NM_022117	TSPYL2	chrX:53128273-53134446	NONE	TSPY-like 2
ENSG00000104863	19.6325	50.5531	12.4638	56.7093	1.74112	3.26192	0.000250675	0.00672381	NM_022165	LIN7B	chr19:54309392-54313529	NONE	lin-7 homolog B
ENSG00000176142	124.558	251.447	116.354	296.723	1.19554	5.76823	0.000250574	0.00672381	NM_018266	TMEM39A	chr3:120632390-120665161	NONE	transmembrane protein 39A
ENSG00000153037	88.2906	217.505	62.4605	152.037	1.27327	5.16464	0.000252511	0.00675595	NM_003135	SRP19	chr5:112224891-112231502	NONE	signal recognition particle 19kDa
ENSG00000113645	535.491	986.505	486.61	1355.01	1.21555	7.86109	0.000253416	0.00676308	NM_015238	WWC1	chr5:167651669-167829334	NONE	WW and C2 domain containing 1
ENSG00000005469	74.5399	160.561	69.2301	191.845	1.3028	5.09829	0.000265354	0.00702856	NM_021151	CROT	chr7:86812946-86867045	NONE	peroxisomal carnitine O-octanoyltransferase
ENSG00000163479	953.293	1963.64	798.193	1831.12	1.11225	8.58247	0.000266046	0.00702932	NM_003145	SSR2	chr1:154245462-154257374	NONE	signal sequence receptor, beta precursor
ENSG00000086062	329.528	708.114	323.131	790.873	1.20612	7.21619	0.000271022	0.00714299	NM_001497	B4GALT1	chr9:33100641-33157236	NONE	UDP-Gal:betaGlcNAc beta 1,4-
ENSG00000173482	57.8846	170.294	41.3083	100.038	1.41565	4.66962	0.000277139	0.00726805	NM_001105244	PTPRM	chr18:7557816-8396859	NONE	protein tyrosine phosphatase, receptor type, M
ENSG00000127838	250.082	463.703	263.517	773.969	1.29836	6.91952	0.00027916	0.00728946	NM_001077399	PNKD	chr2:218843358-218845912	NONE	myofibrillogenesis regulator 1 isoform 3
ENSG00000154957	104.015	218.713	47.0204	179.473	1.39023	5.24391	0.000286338	0.00745393	NM_144680	ZNF18	chr17:11821486-11841414	NONE	zinc finger protein 18
ENSG00000159263	118.674	280.438	109.621	235.224	1.16462	5.68205	0.000295153	0.00764584	NM_009586	SIM2	chr21:36993860-37044088	NONE	single-minded homolog 2 short isoform
ENSG00000119523	160.84	329.989	160.604	384.593	1.16108	6.16132	0.000296401	0.00765944	NM_033087	ALG2	chr9:101018528-101024067	NONE	alpha-1,3-mannosyltransferase ALG2
ENSG00000138448	318.753	659.827	271.175	690.701	1.19845	7.067	0.000302793	0.00780558	NM_002210	ITGAV	chr2:187163044-187253872	NONE	integrin alpha-V isoform 1 precursor
ENSG00000068912	77.4728	194.069	81.7508	171.932	1.19197	5.17911	0.000310133	0.00792215	NM_015701	C2orf30	chr2:53867690-53898790	NONE	erlectin isoform 1
ENSG00000117592	862.073	1860.41	821.297	1756.48	1.10008	8.51702	0.000310459	0.00792215	NM_004905	PRDX6	chr1:171713108-171724569	NONE	peroxiredoxin 6
ENSG00000123989	393.267	785.654	431.825	1088.56	1.20242	7.54363	0.000311054	0.00792215	NM_024536	CHPF	chr2:220111921-220116682	NONE	chondroitin polymerizing factor
ENSG00000052802	38.2113	105.738	68.3576	179.642	1.44537	4.7592	0.000311842	0.00792319	NM_001017369	SC4MOL	chr4:166468267-166483674	NONE	sterol-C4-methyl oxidase-like isoform 2
ENSG00000154124	113.764	236.853	114.442	275.933	1.17614	5.67742	0.000315569	0.00799869	NM_138348	FAM105B	chr5:14717782-14752842	NONE	hypothetical protein LOC90268
ENSG00000168374	272.638	576.885	293.334	715.311	1.20315	7.00468	0.000319372	0.00807576	NM_001660	ARF4	chr3:57532131-57558118	NONE	ADP-ribosylation factor 4
ENSG00000168675	9.81289	29.2767	7.67697	37.8326	1.93845	2.54078	0.000330712	0.00832278	NM_181481	C18orf1	chr18:13208794-13642753	NONE	hypothetical protein LOC753 isoform alpha 1
ENSG00000171016	41.1809	114.429	47.1383	106.75	1.31708	4.41488	0.0003469	0.0087095	NM_015617	PYGO1	chr15:53624183-53667801	NONE	pygopus homolog 1
ENSG00000147852	39.2356	72.0945	34.6039	132.411	1.50047	4.26546	0.000360154	0.0089996	NM_001018056	VLDLR	chr9:2611792-2644485	NONE	very low density lipoprotein receptor isoform b
ENSG00000138802	169.687	371.35	132.676	324.996	1.19642	6.10775	0.000364122	0.00907734	NM_001042734	SEC24B	chr4:110574319-110681058	NONE	SEC24 (S. cerevisiae) homolog B isoform b
ENSG00000184164	605.088	1261.47	824.246	1931.41	1.18281	8.31978	0.000367007	0.0091278	NM_024324	CRELD2	chr22:48698286-48707192	NONE	cysteine-rich with EGF-like domains 2 isoform b
ENSG00000109576	167.667	400.841	269.359	636.951	1.27148	6.67157	0.000378143	0.00933898	NM_182662	AADAT	chr4:171217947-171247947	NONE	alpha-aminoadipate aminotransferase
ENSG00000197982	228.526	422.042	190.387	531.066	1.20053	6.56697	0.000380799	0.00938272	NM_198446	C1orf122	chr1:38045237-38047711	NONE	hypothetical protein LOC127687 isoform 1
ENSG00000125844	1518.2	3086.83	1262.7	2794.87	1.07577	9.22587	0.000390441	0.00956342	NM_004587	RRBP1	chr20:17542322-17610928	NONE	ribosome binding protein 1
ENSG00000131873	129.455	292.856	130.792	281.555	1.13898	5.84873	0.000391744	0.00956342	NM_014918	CHSY1	chr15:99533455-99609660	NONE	carbohydrate (chondroitin) synthase 1
ENSG00000198380	293.258	622.727	236.544	574.451	1.17226	6.89862	0.00038914	0.00956342	NM_002056	GFPT1	chr2:69405906-69467886	NONE	glucosamine-fructose-6-phosphate
ENSG00000123130	90.2384	186.291	76.9111	190.863	1.17521	5.23135	0.000406361	0.00989746	NM_001037171	ACOT9	chrX:23631697-23671328	NONE	acyl-Coenzyme A thioesterase 2, mitochondrial
ENSG00000188706	395.271	783.166	266.329	697.275	1.15726	7.20949	0.00041766	0.0101493	NM_001008222	ZDHHC9	chrX:128766595-128805554	NONE	zinc finger, DHHC domain containing 9
ENSG00000197442	41.1937	97.6841	38.4572	108.678	1.377	4.30204	0.00041986	0.0101562	NM_005923	MAP3K5	chr6:136919883-137155349	NONE	mitogen-activated protein kinase kinase kinase
ENSG00000164116	333.486	784.112	220.164	512.954	1.20491	6.9982	0.000424414	0.010243	NM_000856	GUCY1A3	chr4:156807327-156871224	NONE	guanylate cyclase 1, soluble, alpha 3 isoform A
ENSG00000117143	963.124	1486.95	619.27	2013.58	1.16677	8.4568	0.000425997	0.0102578	NM_003115	UAP1	chr1:160797946-160836250	NONE	UDP-N-acteylglucosamine pyrophosphorylase 1
ENSG00000027075	31.3633	72.1144	43.3135	139.036	1.53029	4.30383	0.00043915	0.0104793	NM_006255	PRKCH	chr14:60858185-61087443	NONE	protein kinase C, eta
ENSG00000158201	38.2096	117.962	70.2851	154.07	1.33585	4.7155	0.000444948	0.0105938	NM_138340	ABHD3	chr18:17484855-17538724	NONE	alpha/beta hydrolase domain containing protein
ENSG00000114450	109.843	256.891	107.706	222.003	1.12884	5.58687	0.000455764	0.0107786	NM_021629	GNB4	chr3:180596569-180652065	NONE	guanine nucleotide-binding protein, beta-4
ENSG00000136770	178.494	341.243	175.989	423.348	1.1214	6.27282	0.000469006	0.0109936	NM_022365	DNAJC1	chr10:22085483-22332656	NONE	DnaJ (Hsp40) homolog, subfamily C, member 1
ENSG00000163637	7.85977	28.0177	3.81663	24.5423	2.14289	2.13682	0.000523619	0.0120866	NM_198859	PRICKLE2	chr3:64054593-64186171	NONE	prickle-like 2
ENSG00000148248	1329.86	2666.32	1709.02	3930.73	1.13991	9.37965	0.00054869	0.0125559	NM_033161	SURF4	chr9:135206665-135232791	NONE	surfeit 4
ENSG00000169710	9215.97	17167.3	13587.2	36581.5	1.27827	12.3696	0.000562987	0.0128001	NM_004104	FASN	chr17:77629503-77649395	NONE	fatty acid synthase
ENSG00000100262	362.881	727.171	327.926	786.141	1.13651	7.25095	0.000591295	0.0132728	NM_014570	ARFGAP3	chr22:41522475-41583244	NONE	ADP-ribosylation factor GTPase activating
ENSG00000154229	105.928	273.572	93.2644	179.423	1.16019	5.49132	0.00059362	0.0132968	NM_002737	PRKCA	chr17:61729215-62237324	NONE	protein kinase C, alpha
ENSG00000205861	15.7085	31.6392	9.58067	55.8456	1.81146	2.95978	0.000604311	0.0134623	NM_001014442	PCOTH	chr13:23361027-23364237	NONE	prostate collagen triple helix isoform 1
ENSG00000147862	98.1168	161.709	53.7734	203.195	1.28016	5.1574	0.000615283	0.0135247	NM_005596	NFIB	chr9:14071846-14303935	NONE	nuclear factor I/B
ENSG00000169299	175.55	404.994	176.954	342.94	1.0746	6.24771	0.000610761	0.0135247	NM_018290	PGM2	chr4:37504736-37540953	NONE	phosphoglucomutase 2
ENSG00000131844	155.97	243.673	102.838	336.446	1.18544	5.85717	0.000631787	0.0137449	NM_022132	MCCC2	chr5:70918909-70988981	NONE	methylcrotonoyl-Coenzyme A carboxylase 2 (beta)
ENSG00000147535	120.608	221.382	157.762	422.509	1.24438	5.99453	0.000676515	0.0145818	NM_032483	PPAPDC1B	chr8:38231998-38245895	NONE	phosphatidic acid phosphatase type 2 domain
ENSG00000134294	737.517	1309.67	716.473	1801.93	1.11703	8.30195	0.000734211	0.0155579	NM_018976	SLC38A2	chr12:45038238-45052814	NONE	solute carrier family 38, member 2
ENSG00000138757	513.911	1026.73	484.693	1024.23	1.03837	7.71941	0.000737648	0.0155927	NM_012297	G3BP2	chr4:76786990-76817342	NONE	Ras-GTPase activating protein SH3 domain-binding
ENSG00000134970	166.727	310.977	161.561	409.19	1.14931	6.1789	0.00075158	0.0157996	NM_021649	TICAM2	chr5:114942237-114989757	NONE	toll-like receptor adaptor molecule 2
ENSG00000130164	559.976	1151.47	741.533	1627.14	1.11297	8.13976	0.000772888	0.0161505	NM_000527	LDLR	chr19:11061131-11105490	NONE	low density lipoprotein receptor precursor
ENSG00000105879	223.647	419.606	139.373	371.296	1.11863	6.31645	0.000801357	0.0165828	NM_024814	CBLL1	chr7:107171821-107187260	NONE	Cas-Br-M (murine) ecotropic retroviral
ENSG00000166562	153.013	289.505	120.174	286.286	1.07585	5.87345	0.000803435	0.0165934	NM_033280	SEC11C	chr18:54958104-54977041	NONE	SEC11-like 3
ENSG00000058600	195.142	377.313	259.71	648.309	1.2024	6.67722	0.000814172	0.0167824	NM_018119	POLR3E	chr16:22216241-22252840	NONE	polymerase (RNA) III (DNA directed) polypeptide
ENSG00000083307	1102.39	2310.21	693.319	1659.09	1.12707	8.63826	0.000842181	0.0172257	NM_024915	GRHL2	chr8:102574161-102750995	NONE	transcription factor CP2-like 3
ENSG00000140650	149.089	289.479	119.215	273.046	1.06529	5.84211	0.000898267	0.0183022	NM_000303	PMM2	chr16:8799192-8850684	NONE	phosphomannomutase 2
ENSG00000077092	14.7476	34.7657	3.78426	32.1078	1.83957	2.55188	0.000914308	0.0185222	NM_000965	RARB	chr3:25190892-25613111	NONE	retinoic acid receptor, beta isoform 1
ENSG00000135048	135.355	277.104	113.452	246.576	1.06704	5.73677	0.000921491	0.0186321	NM_013390	TMEM2	chr9:73371331-73573228	NONE	transmembrane protein 2 isoform a
ENSG00000112473	1125.88	2135.52	1261.79	2879.07	1.08781	8.99916	0.00094334	0.0189688	NM_001077516	SLC39A7	chr6:33276580-33280191	NONE	solute carrier family 39, member 7
ENSG00000104205	15.7022	49.2631	11.5149	36.7944	1.63785	2.95914	0.000975246	0.019459	NM_013257	SGK3	chr8:67787444-67936800	NONE	serum/glucocorticoid regulated kinase 3 isoform
ENSG00000153214	91.1786	197.701	133.736	293.945	1.14804	5.62991	0.00099862	0.0198506	NM_032824	TMEM87B	chr2:112529284-112591101	NONE	transmembrane protein 87B
ENSG00000064042	2311.65	4606.03	1367.47	3389.14	1.10442	9.65638	0.00103789	0.0205157	NM_001112718	LIMCH1	chr4:41057558-41395746	NONE	LIM and calponin homology domains 1 isoform c
ENSG00000163110	150.071	278.291	118.251	278.73	1.0547	5.83274	0.00103662	0.0205157	NM_001011513	PDLIM5	chr4:95592060-95808400	NONE	PDZ and LIM domain 5 isoform b
ENSG00000110031	16.6718	69.274	16.3443	33.8895	1.59908	3.22394	0.00108159	0.0212417	NM_004811	LPXN	chr11:58050924-58094917	NONE	leupaxin isoform 2
ENSG00000122912	36.2516	103.373	63.545	135.172	1.26703	4.54594	0.00108535	0.0212417	NM_152707	SLC25A16	chr10:69912103-69957590	NONE	solute carrier family 25, member 16
ENSG00000146411	74.5067	159.591	109.692	260.896	1.21551	5.38512	0.00108446	0.0212417	NM_145176	SLC2A12	chr6:134349963-134415466	NONE	solute carrier family 2 (facilitated glucose
ENSG00000158050	171.633	467.623	160.593	272.937	1.1242	6.21061	0.001086	0.0212417	NM_004418	DUSP2	chr2:96172643-96174906	NONE	dual specificity phosphatase 2
ENSG00000157693	127.488	220.212	138.498	377.129	1.19707	5.89906	0.00109418	0.0213497	NM_153045	C9orf91	chr9:116413526-116448517	NONE	hypothetical protein LOC203197
ENSG00000103121	39.2027	78.8979	58.7153	171.19	1.39018	4.58848	0.00111356	0.0216481	NM_020188	C16orf61	chr16:79567205-79597997	NONE	hypothetical protein LOC56942
ENSG00000109501	361.888	663.32	376.036	875.955	1.07696	7.29826	0.00124229	0.0237839	NM_006005	WFS1	chr4:6322477-6355893	NONE	wolframin
ENSG00000114650	568.801	993.399	774.236	1902.17	1.14414	8.19488	0.00124405	0.0237839	NM_012235	SCAP	chr3:47430187-47492449	NONE	SREBF chaperone protein
ENSG00000144815	92.2084	186.227	70.1634	169.103	1.12466	5.15879	0.00125263	0.0237839	NM_145037	FAM55C	chr3:102980763-103025141	NONE	hypothetical protein LOC91775
ENSG00000168282	166.716	316.557	183.701	393.112	1.02982	6.19476	0.00130323	0.0245253	NM_002408	MGAT2	chr14:49157238-49159948	NONE	mannosyl (alpha-1,6-)-glycoprotein
ENSG00000035403	851.288	1581.06	778.012	1632.73	0.98251	8.38694	0.00133625	0.0250576	NM_003373	VCL	chr10:75427877-75549916	NONE	vinculin isoform VCL
ENSG00000065559	100.022	204.32	116.388	241.921	1.05214	5.51633	0.00134217	0.0251243	NM_003010	MAP2K4	chr17:11864865-11987865	NONE	mitogen-activated protein kinase kinase 4
ENSG00000171621	35.3336	91.8024	21.1027	57.5412	1.37708	3.82313	0.00134774	0.025184	NM_025106	SPSB1	chr1:9275570-9352175	NONE	splA/ryanodine receptor domain and SOCS box
ENSG00000003436	20.5508	53.1581	48.1818	148.558	1.5983	4.22457	0.00141851	0.0263207	NM_006287	TFPI	chr2:188037201-188086613	NONE	tissue factor pathway inhibitor isoform a
ENSG00000120519	64.7401	119.042	53.8282	142.711	1.15233	4.7145	0.0014255	0.0264042	NM_001029998	SLC10A7	chr4:147394593-147662542	NONE	solute carrier family 10 (sodium/bile acid
ENSG00000163472	109.83	178.743	126.967	345.031	1.18095	5.71651	0.00143819	0.0265905	NM_032323	TMEM79	chr1:154519362-154528858	NONE	transmembrane protein 79
ENSG00000163683	83.3609	162.78	83.6669	185.219	1.06536	5.1522	0.00145508	0.0268114	NM_174921	C4orf34	chr4:39228942-39316876	NONE	hypothetical protein LOC201895
ENSG00000166123	408.943	891.049	539.571	1057.34	1.04685	7.6455	0.00146804	0.0269565	NM_133443	GPT2	chr16:45475808-45522699	NONE	glutamic pyruvate transaminase 2 isoform 1
ENSG00000135090	389.374	822.326	300.972	600.851	1.02608	7.19	0.00149153	0.0272931	NM_016281	TAOK3	chr12:117071991-117295133	NONE	TAO kinase 3
ENSG00000112972	297.151	600.425	338.545	712.465	1.05551	7.07327	0.00149805	0.0273653	NM_002130	HMGCS1	chr5:43325249-43349352	NONE	hydroxymethylglutaryl-CoA synthase 1
ENSG00000147996	17.6195	50.7714	34.6903	96.5047	1.51944	3.78513	0.00150431	0.0274322	NM_018491	CBWD1	chr9:111038-169078	NONE	COBW domain containing 1 isoform 1
ENSG00000087502	90.2037	202.099	122.183	250.436	1.10109	5.52145	0.00151091	0.0275053	NM_016570	ERGIC2	chr12:29384867-29425410	NONE	PTX1 protein
ENSG00000198576	4.88175	25.8822	11.5842	31.2051	1.78362	2.33837	0.00151869	0.0275996	NM_015193	ARC	chr8:143689411-143692835	NONE	activity-regulated cytoskeleton-associated
ENSG00000090520	307.936	626.243	363.556	755.934	1.05148	7.14909	0.0015312	0.0277792	NM_016306	DNAJB11	chr3:187771160-187786282	NONE	DnaJ (Hsp40) homolog, subfamily B, member 11
ENSG00000086598	624.727	1195.08	638.582	1280.3	0.974363	8.0135	0.00153557	0.0278109	NM_006815	TMED2	chr12:122635028-122648634	NONE	coated vesicle membrane protein
ENSG00000049759	795.372	1584.43	854.978	1642.18	0.968827	8.397	0.00153904	0.0278261	NM_015277	NEDD4L	chr18:53862777-54175487	NONE	neural precursor cell expressed, developmentally
ENSG00000033100	309.932	549.885	247.121	600.005	1.0521	6.88208	0.00155076	0.0279568	NM_019015	CSGLCA-T	chr7:150560517-150566838	NONE	chondroitin sulfate glucuronyltransferase
ENSG00000142871	25.478	87.4212	36.5834	68.922	1.31406	3.91044	0.00155418	0.0279568	NM_001554	CYR61	chr1:85819040-85821974	NONE	cysteine-rich, angiogenic inducer, 61
ENSG00000120742	629.581	1179.82	1198.41	3310.11	1.34927	8.77075	0.00155701	0.0279602	NM_014445	SERP1	chr3:151742470-151747118	NONE	stress-associated endoplasmic reticulum protein
ENSG00000179104	147.13	264.824	114.403	264.557	1.01818	5.77125	0.0015645	0.0280471	NM_152588	TMTC2	chr12:81605064-82052194	NONE	transmembrane and tetratricopeptide repeat
ENSG00000104687	906.179	1672.16	1176.23	2560.68	1.04709	8.77007	0.00157211	0.028136	NM_000637	GSR	chr8:30655125-30704894	NONE	glutathione reductase
ENSG00000169359	375.638	691.245	312.525	721.881	1.04169	7.182	0.00158784	0.0283696	NM_004733	SLC33A1	chr3:157027031-157054889	NONE	acetyl-coenzyme A transporter
ENSG00000134824	6951.46	12393.8	8713.22	20512.1	1.09942	11.7133	0.00164306	0.0291107	NM_004265	FADS2	chr11:61340324-61391401	NONE	fatty acid desaturase 2
ENSG00000155093	48.0722	96.5328	36.5088	101.106	1.22619	4.28273	0.00164206	0.0291107	NM_002847	PTPRN2	chr7:157024510-158073241	NONE	protein tyrosine phosphatase, receptor type, N
ENSG00000156453	453.133	850.456	310.57	711.432	1.02362	7.32816	0.00165938	0.0293018	NM_032420	PCDH1	chr5:141212866-141238128	NONE	protocadherin 1 isoform 2 precursor
ENSG00000136802	398.184	768.631	376.019	749.265	0.969883	7.30734	0.00167401	0.0295111	NM_019594	LRRC8A	chr9:130684267-130720136	NONE	leucine rich repeat containing 8 family, member
ENSG00000146674	155.913	316.611	206.814	436.603	1.07086	6.26909	0.00168061	0.0295781	NM_000598	IGFBP3	chr7:45918374-45927396	NONE	insulin-like growth factor binding protein 3
ENSG00000008853	280.503	536.37	240.401	534.787	1.04058	6.7814	0.00168681	0.0296382	NM_015178	RHOBTB2	chr8:22913058-22933655	NONE	Rho-related BTB domain containing 2
ENSG00000153179	202.03	333.488	202.92	502.766	1.06998	6.42276	0.00172874	0.0303244	NM_178169	RASSF3	chr12:63290559-63375459	NONE	Ras association (RalGDS/AF-6) domain family
ENSG00000182934	793.42	1350.01	759.748	1664.9	0.969865	8.30269	0.00173649	0.0304101	NM_003139	SRPR	chr11:125638051-125643960	NONE	signal recognition particle receptor
ENSG00000111696	24.5419	46.1283	14.3772	60.5191	1.46554	3.32704	0.0017395	0.0304126	NM_016575	NT5DC3	chr12:102690218-102758914	NONE	5'-nucleotidase domain-containing protein 3 (EC 3.1.3.-) (Grp94- neighboring nucleotidase).
ENSG00000149485	790.477	1570.9	770.33	1457.9	0.951923	8.30931	0.00174563	0.0304694	NM_013402	FADS1	chr11:61323678-61340886	NONE	fatty acid desaturase 1
ENSG00000186132	6.83978	19.429	15.4386	58.7621	1.84775	2.79564	0.00190211	0.0327157	NM_001017927	C2orf76	chr2:119776270-119840788	NONE	hypothetical protein LOC130355
ENSG00000132388	224.596	428.63	203.865	412.891	0.971789	6.45501	0.00195657	0.0334621	NM_003342	UBE2G1	chr17:4119260-4216718	NONE	ubiquitin-conjugating enzyme E2G 1
ENSG00000095139	781.649	1498	772.255	1492.88	0.944429	8.2952	0.00198658	0.0338933	NM_001655	ARCN1	chr11:117948320-117978852	NONE	archain isoform 1
ENSG00000070182	38.2584	55.3331	31.7119	125.838	1.41377	4.11785	0.00199678	0.0340127	NM_001024858	SPTB	chr14:64282753-64359619	NONE	spectrin beta isoform a
ENSG00000158615	256.003	503.67	176.894	378.816	1.01235	6.50537	0.00204736	0.0347182	NM_032833	PPP1R15B	chr1:202639143-202647542	NONE	protein phosphatase 1, regulatory subunit 15B
ENSG00000127663	522.727	925.896	555.882	1234.06	1.01862	7.80646	0.00210156	0.0354554	NM_015015	JMJD2B	chr19:4920131-5104606	NONE	jumonji domain containing 2B
ENSG00000046651	52.986	121.02	34.5677	84.9587	1.21428	4.33782	0.00211138	0.0355644	NM_003611	OFD1	chrX:13662784-13697393	NONE	oral-facial-digital syndrome 1
ENSG00000143870	742.387	1460.06	1060.84	2134.54	1.01559	8.54359	0.00212506	0.0357382	NM_005742	PDIA6	chr2:10840969-10890062	NONE	protein disulfide isomerase-associated 6
ENSG00000166598	2109.59	4267.17	1660.84	3216.24	0.973155	9.60345	0.00217097	0.0363946	NM_003299	HSP90B1	chr12:102848289-102865809	NONE	heat shock protein 90kDa beta, member 1
ENSG00000110171	128.45	248.237	177.006	399.791	1.11019	6.04232	0.0021936	0.036716	NM_006458	TRIM3	chr11:6426422-6451790	NONE	tripartite motif-containing 3
ENSG00000142185	202.002	357.153	286.649	667.227	1.10144	6.70875	0.00220841	0.0369055	NM_003307	TRPM2	chr21:44594473-44687392	NONE	transient receptor potential cation channel,
ENSG00000138073	297.162	539.809	300.055	614.189	0.957765	6.9191	0.00224644	0.0372644	NM_013388	PREB	chr2:27207130-27211046	NONE	prolactin regulatory element binding protein
ENSG00000110841	207.956	319.878	127.831	364.745	1.03828	6.13952	0.00227998	0.0377444	NM_177444	PPFIBP1	chr12:27568311-27739763	NONE	PTPRF interacting protein binding protein 1
ENSG00000025796	262.828	492.732	289.491	617.048	1.01926	6.84387	0.00228766	0.0378124	NM_007214	SEC63	chr6:108298214-108386086	NONE	SEC63-like protein
ENSG00000002587	29.4146	66.3258	32.7073	85.0853	1.29486	3.881	0.00230465	0.0379748	NM_005114	HS3ST1	chr4:11009085-11039635	NONE	heparan sulfate D-glucosaminyl
ENSG00000128564	43.1281	113.378	61.595	121.899	1.16782	4.55223	0.00232119	0.0381879	NM_003378	VGF	chr7:100592516-100595594	NONE	VGF nerve growth factor inducible precursor
ENSG00000104613	375.625	643.109	360.635	827.76	1.01366	7.25316	0.00233205	0.0383071	NM_018142	INTS10	chr8:19719197-19753864	NONE	integrator complex subunit 10
ENSG00000005187	22.5608	48.3793	20.1823	64.3018	1.40886	3.42206	0.00236988	0.0388081	NM_202000	ACSM3	chr16:20682812-20715979	NONE	SA hypertension-associated homolog isoform 2
ENSG00000188848	45.1009	73.2949	53.8766	163.636	1.29935	4.53763	0.00237998	0.0388659	NM_207406	BEND4	chr4:41807713-41849652	NONE	BEN domain containing 4
ENSG00000198785	144.113	323.555	299.214	705.059	1.25346	6.66898	0.00238074	0.0388659	NM_133445	GRIN3A	chr9:103371455-103540683	NONE	glutamate receptor, ionotropic,
ENSG00000060971	314.813	505.209	326.026	823.096	1.07991	7.08874	0.00246079	0.0399266	NM_001607	ACAA1	chr3:38139210-38153619	NONE	acetyl-Coenzyme A acyltransferase 1 isoform a
ENSG00000198018	38.272	76.3083	24.9558	75.5824	1.26288	3.89006	0.00251944	0.0406294	NM_020354	ENTPD7	chr10:101409252-101455449	NONE	ectonucleoside triphosphate diphosphohydrolase
ENSG00000171612	30.3579	65.5279	64.53	191.093	1.48435	4.60294	0.00254536	0.040985	NM_032315	SLC25A33	chr1:9522114-9565415	NONE	mitochondrial carrier protein MGC4399
ENSG00000062716	245.202	440.996	196.151	443.137	1.0037	6.51692	0.0025614	0.0411183	NM_030938	TMEM49	chr17:55139810-55273235	NONE	transmembrane protein 49
ENSG00000167797	431.538	717.132	365.422	863.647	1.00025	7.36054	0.00255782	0.0411183	NM_005851	CDK2AP2	chr11:67030544-67032678	NONE	cyclin-dependent kinase 2 associated protein 2
ENSG00000113615	219.722	446.389	139.376	304.15	1.04298	6.25973	0.00258188	0.0413842	NM_021982	SEC24A	chr5:134012377-134091500	NONE	SEC24 related gene family, member A
ENSG00000067064	191.251	347.874	173.09	357.16	0.954156	6.20696	0.00261021	0.0417737	NM_004508	IDI1	chr10:1075965-1085061	NONE	isopentenyl-diphosphate delta isomerase
ENSG00000072134	365.821	650.898	337.547	742.691	0.994757	7.17915	0.00266494	0.0424588	NM_148921	EPN2	chr17:19081282-19180621	NONE	epsin 2 isoform a
ENSG00000160191	173.58	354.59	193.32	353.373	0.946855	6.2143	0.0027596	0.043835	NM_001001569	PDE9A	chr21:42946930-43068685	NONE	phosphodiesterase 9A isoform d
ENSG00000005189	67.6611	161.506	75.9894	136.963	1.0433	4.93065	0.00283307	0.044689	NM_030941	LOC81691	chr16:20725321-20768485	NONE	exonuclease NEF-sp isoform 1
ENSG00000136478	446.266	861.606	313.459	636.758	0.963562	7.28556	0.00282847	0.044689	NM_018469	TEX2	chr17:59578527-59694385	NONE	testis expressed sequence 2
ENSG00000146648	613.937	1199.51	640.509	1164.06	0.911637	7.96611	0.00283722	0.044689	NM_201283	EGFR	chr7:55054218-55242524	NONE	epidermal growth factor receptor isoform c
ENSG00000151327	142.203	278.294	146.183	280.622	0.954306	5.87084	0.00283867	0.044689	NM_001079519	FAM177A1	chr14:34583863-34622338	NONE	hypothetical protein LOC283635 isoform 2
ENSG00000173540	3.8853	20.5456	18.3635	59.7027	1.88371	2.82318	0.00283708	0.044689	NM_021971	GMPPB	chr3:49733935-49736388	NONE	GDP-mannose pyrophosphorylase B isoform 2
ENSG00000123562	701.225	1380.15	715.52	1284.99	0.90697	8.14016	0.00286345	0.0449455	NM_012286	MORF4L2	chrX:102817079-102829648	NONE	mortality factor 4 like 2
ENSG00000197930	66.675	142.583	80.8093	162.542	1.05393	4.96582	0.00293474	0.0459284	NM_014584	ERO1L	chr14:52178356-52232173	NONE	ERO1-like
ENSG00000162409	45.1257	76.4704	36.5166	107.785	1.19211	4.1985	0.00296929	0.0463322	NM_006252	PRKAA2	chr1:56883577-56953595	NONE	AMP-activated protein kinase alpha 2 catalytic
ENSG00000095380	361.851	783.439	589.617	1148.1	1.04096	7.63872	0.00299999	0.0466738	NM_018946	NANS	chr9:99858841-99885178	NONE	N-acetylneuraminic acid phosphate synthase
ENSG00000105281	497.202	909.188	715.581	1547.82	1.04749	7.98695	0.00299723	0.0466738	NM_005628	SLC1A5	chr19:51969981-51983691	NONE	solute carrier family 1 member 5 isoform 1
ENSG00000110917	1505.44	2651.56	1433.91	2837.43	0.905494	9.1864	0.0030125	0.0467998	NM_014730	MLEC	chr12:119609331-119624050	NONE	malectin
ENSG00000106803	208.85	380.83	372.282	935.635	1.22607	7.03552	0.00303207	0.0470348	NM_006808	SEC61B	chr9:101024379-101032715	NONE	Sec61 beta subunit
ENSG00000103342	707.111	1224.3	713.594	1432.45	0.912458	8.13874	0.0031307	0.048282	NM_002094	GSPT1	chr16:11874039-11917313	NONE	G1 to S phase transition 1 isoform 1
ENSG00000167861	1714.35	2748.13	1439.66	3352.42	0.965083	9.32136	0.00317692	0.0488526	NM_030630	C17orf28	chr17:70458434-70480424	NONE	hypothetical protein LOC283987
ENSG00000071575	78.4554	177.211	80.7855	149.244	1.0242	5.06651	0.0032304	0.0496031	NM_021643	TRIB2	chr2:12774465-12798982	NONE	tribbles homolog 2
ENSG00000168615	448.186	833.839	504.921	1020.5	0.971451	7.60028	0.00324268	0.0496695	NM_001005845	ADAM9	chr8:38973661-39081934	NONE	ADAM metallopeptidase domain 9 isoform 2

## Sheet: C42B AI-upregulated
ENSG	LNCAP_UNTREATED_1	LNCAP_UNTREATED_2	C42B_UNTREATED_1	C42B_UNTREATED_2	logFC	logCPM	PValue	FDR	REFSEQ	NAME	LOCUS	NOTES	DESCRIPTION
ENSG00000068985	9.70141	5.87003	534.512	633.845	6.18778	6.47921	6.50611e-38	1.75502e-34	NM_003785	PAGE1	chrX:49339009-49347307	NONE	P antigen family, member 1
ENSG00000009694	9.65486	16.0113	588.73	688.465	5.64656	6.6171	4.236e-35	6.52949e-32	NM_014253	ODZ1	chrX:123339503-123925347	NONE	odz, odd Oz/ten-m homolog 1
ENSG00000124107	10.656	9.26796	392.804	432.289	5.34948	5.9943	5.25367e-31	3.54294e-28	NM_003064	SLPI	chr20:43314292-43316620	NONE	secretory leukocyte peptidase inhibitor
ENSG00000205517	0	1.12476	214.967	203.405	8.32889	4.98889	9.68625e-31	6.14792e-28	NM_001035223	RGL3	chr19:11356187-11387650	NONE	ral guanine nucleotide dissociation
ENSG00000142515	137.513	128.017	3219.69	2720.73	4.47754	8.86555	6.97525e-30	3.96121e-27	NM_001030050	KLK3	chr19:56049982-56055832	NONE	prostate specific antigen isoform 6
ENSG00000112992	1.94785	0.034018	194.037	188.342	7.34442	4.86337	1.38621e-29	7.47863e-27	NM_012343	NNT	chr5:43638581-43743264	NONE	nicotinamide nucleotide transhydrogenase
ENSG00000161509	19.3961	11.6837	420.397	440.754	4.75856	6.07215	9.90896e-28	4.6486e-25	NM_000835	GRIN2C	chr17:70349760-70367602	NONE	N-methyl-D-aspartate receptor subunit 2C
ENSG00000148123	9.72359	2.48336	238.72	259.942	5.27589	5.26997	3.40159e-24	1.22344e-21	NM_207299	PRG-3	chr9:102830851-103127237	NONE	plasticity related gene 3
ENSG00000050555	7.72696	11.4492	265.348	295.735	4.87041	5.45386	8.4744e-24	2.94964e-21	NM_006059	LAMC3	chr9:132874324-132958267	NONE	laminin, gamma 3 precursor
ENSG00000132688	18.4353	9.4074	383.368	285.286	4.54324	5.71545	2.61489e-23	8.81709e-21	NM_006617	NES	chr1:154905181-154913813	NONE	nestin
ENSG00000176014	27.1487	16.3204	350.918	469.064	4.20655	6.02433	7.57605e-22	2.40428e-19	NM_032525	TUBB6	chr18:12298256-12316567	NONE	tubulin, beta 6
ENSG00000167751	19.4073	9.42139	275.797	330.597	4.35193	5.58315	8.33929e-22	2.57088e-19	NM_001002231	KLK2	chr19:56068500-56073672	NONE	kallikrein 2, prostatic isoform 2
ENSG00000103257	67.8763	24.606	794.186	897.53	4.13946	7.06848	1.42029e-21	4.04385e-19	NM_003486	SLC7A5	chr16:86421130-86460615	NONE	solute carrier family 7 (cationic amino acid
ENSG00000184258	0	1.12476	101.747	115.86	7.38727	4.05571	1.42416e-21	4.04385e-19	NM_004065	CDR1	chrX:139692235-139694702	NONE	cerebellar degeneration-related protein 1,
ENSG00000184956	7.76161	4.70332	627.056	156.095	5.92222	5.90457	7.64956e-21	1.96521e-18	NM_005961	MUC6	chr11:1002823-1026706	NONE	mucin 6, gastric
ENSG00000205730	2.91406	1.21493	100.781	125.296	5.66616	4.12816	3.18259e-20	7.98609e-18	NM_001034841	ITPRIPL2	chr16:19032782-19040447	NONE	inositol 1,4,5-triphosphate receptor interacting
ENSG00000160862	38.7788	22.1259	435.607	478.435	3.87451	6.19881	4.85493e-20	1.1388e-17	NM_001185	AZGP1	chr7:99402289-99411623	NONE	alpha-2-glycoprotein 1, zinc
ENSG00000142583	0	1.00333e-10	73.2301	75.3422	9.2224	3.50346	5.00143e-20	1.1482e-17	NM_003039	SLC2A5	chr1:9019593-9052257	NONE	solute carrier family 2 (facilitated
ENSG00000154930	6.76932	8.04904	160.683	222.325	4.67782	4.91139	7.41025e-20	1.66576e-17	NM_032501	ACSS1	chr20:24934873-24987616	NONE	acyl-CoA synthetase short-chain family member 1
ENSG00000166831	3.8888	1.23784	106.5	123.398	5.38436	4.15756	1.17728e-19	2.59241e-17	NM_194272	RBPMS2	chr15:62819149-62854839	NONE	RNA binding protein with multiple splicing 2
ENSG00000113763	5.79076	9.14512	157.822	228.928	4.69199	4.9254	1.54548e-19	3.33514e-17	NM_133369	UNC5A	chr5:176170165-176240503	NONE	netrin receptor Unc5h1
ENSG00000107957	46.4771	47.2712	589.74	509.459	3.54857	6.48957	1.96141e-19	4.14972e-17	NM_014631	SH3PXD2A	chr10:105343775-105605154	NONE	SH3 multiple domains 1
ENSG00000071575	0.972248	0.017519	76.0818	79.1114	6.89999	3.57451	3.88293e-19	8.05707e-17	NM_021643	TRIB2	chr2:12774465-12798982	NONE	tribbles homolog 2
ENSG00000141526	18.4092	15.0616	203.404	472.955	4.32037	5.74198	5.17735e-19	1.0157e-16	NM_001042422	SLC16A3	chr17:77779581-77790658	NONE	solute carrier family 16, member 3
ENSG00000105376	1.93916	1.18922	78.8533	136.667	5.98667	4.05275	1.03946e-18	1.96768e-16	NM_003259	ICAM5	chr19:10261654-10268453	NONE	intercellular adhesion molecule 5 precursor
ENSG00000183734	0	1.00333e-10	64.676	64.0335	9.01562	3.29872	1.4074e-18	2.61825e-16	NM_005170	ASCL2	chr11:2246304-2248758	NONE	achaete-scute complex homolog-like 2
ENSG00000213694	32.8502	75.6972	820.881	674.256	3.82442	6.9153	1.82951e-18	3.34584e-16	NM_005226	S1PR3	chr9:90796181-90809744	NONE	sphingosine-1-phosphate receptor 3
ENSG00000083622	1.94785	0.034018	97.0592	74.343	6.18721	3.72203	3.05033e-18	5.4855e-16	NM_017826	SOHLH2	chr13:35640354-35686676	NONE	spermatogenesis and oogenesis specific basic
ENSG00000062038	36.8192	27.7936	364.291	358.806	3.46489	5.89249	5.28351e-18	9.04906e-16	NM_001793	CDH3	chr16:67236239-67290440	NONE	cadherin 3, type 1 preproprotein
ENSG00000075043	6.76391	9.1727	153.128	156.333	4.27148	4.62387	8.24497e-18	1.36867e-15	NM_004518	KCNQ2	chr20:61507985-61574437	NONE	potassium voltage-gated channel KQT-like protein
ENSG00000090339	2.90613	2.33661	109.401	96.029	5.22129	4.00106	9.18837e-18	1.50216e-15	NM_000201	ICAM1	chr19:10242764-10258291	NONE	intercellular adhesion molecule 1 precursor
ENSG00000054983	0	1.00333e-10	52.2613	71.63	8.96168	3.24312	1.57287e-17	2.45961e-15	NM_000153	GALC	chr14:87469112-87529596	NONE	galactosylceramidase isoform a precursor
ENSG00000125813	21.2956	23.0411	319.643	234.428	3.63917	5.49717	5.99724e-17	8.98753e-15	NM_006192	PAX1	chr20:21634296-21644620	NONE	paired box 1
ENSG00000001036	19.349	24.1424	236.79	300.474	3.63121	5.45435	8.67034e-17	1.28155e-14	NM_032020	FUCA2	chr6:143857934-143874556	NONE	fucosidase, alpha-L- 2, plasma
ENSG00000100558	0.972248	0.017519	59.9202	59.3247	6.52042	3.20127	1.52917e-16	2.14282e-14	NM_016445	PLEK2	chr14:66923454-66948581	NONE	pleckstrin 2
ENSG00000091136	46.4622	55.2657	487.007	439.778	3.19369	6.27603	2.20288e-16	2.93446e-14	NM_002291	LAMB1	chr7:107351483-107429708	NONE	laminin, beta 1 precursor
ENSG00000099910	26.1972	11.773	217.756	292.953	3.70552	5.37176	2.6392e-16	3.4728e-14	NM_153334	SCARF2	chr22:19108873-19122112	NONE	scavenger receptor class F, member 2 isoform 1
ENSG00000198681	23.2544	18.5355	211.097	285.42	3.55311	5.34507	2.74701e-16	3.57111e-14	NM_004988	MAGEA1	chrX:152134715-152139310	NONE	melanoma antigen family A, 1
ENSG00000101144	0	1.00333e-10	36.9252	135.857	9.44314	3.71178	3.14184e-16	3.98829e-14	NM_001719	BMP7	chr20:55178961-55274708	NONE	bone morphogenetic protein 7 precursor
ENSG00000146938	12.5809	13.8207	181.683	165.727	3.70987	4.82197	7.60226e-16	9.3214e-14	NM_181332	NLGN4X	chrX:5818084-6155888	NONE	X-linked neuroligin 4
ENSG00000074370	1.9317	2.30666	85.6344	69.6461	5.12357	3.60356	1.25138e-15	1.46766e-13	NM_174955	ATP2A3	chr17:3769617-3814485	NONE	ATPase, Ca++ transporting, ubiquitous isoform b
ENSG00000100031	26.1564	21.9802	210.128	315.581	3.43531	5.43683	1.36312e-15	1.58152e-13	NM_013430	GGT1	chr22:23309717-23354972	NONE	gamma-glutamyltransferase 1 precursor
ENSG00000100473	0	1.12476	74.2688	44.1679	6.50895	3.19002	2.76643e-15	3.17551e-13	NM_004086	COCH	chr14:30413515-30429573	NONE	cochlin precursor
ENSG00000156711	20.3205	24.1594	205.395	270.345	3.4214	5.29606	3.24481e-15	3.64703e-13	NM_002754	MAPK13	chr6:36206239-36215820	NONE	mitogen-activated protein kinase 13
ENSG00000171227	0.972248	0.017519	48.4868	54.6395	6.31179	2.99614	3.3317e-15	3.70609e-13	NM_183240	TMEM37	chr2:119903946-119911645	NONE	transmembrane protein 37
ENSG00000077942	2.90613	2.33661	67.4438	115.001	5.05241	3.83391	4.35968e-15	4.8001e-13	NM_006487	FBLN1	chr22:44277382-44333255	NONE	fibulin 1 isoform A precursor
ENSG00000135374	2.89269	4.57141	85.5906	90.416	4.53252	3.80316	4.81478e-15	5.24763e-13	NM_198381	ELF5	chr11:34456917-34489922	NONE	E74-like factor 5 ESE-2a
ENSG00000136193	4.79035	17.0027	183.598	156.294	3.99665	4.77414	7.11941e-15	7.60579e-13	NM_014766	SCRN1	chr7:29926272-29995902	NONE	secernin 1
ENSG00000180198	408.709	246.999	2094.36	3111.69	2.96009	8.78305	7.68695e-15	8.13158e-13	NM_001048199	SNHG3-RCC1	chr1:28705082-28738194	NONE	regulator of chromosome condensation 1
ENSG00000162777	0	1.00333e-10	47.5675	43.3001	8.51428	2.80094	8.3946e-15	8.7094e-13	NM_024901	DENND2D	chr1:111531325-111544804	NONE	DENN/MADD domain containing 2D
ENSG00000136630	0.957967	2.27278	56.033	95.2194	5.47642	3.55617	9.10251e-15	9.35392e-13	NM_021958	HLX	chr1:219119365-219125018	NONE	H2.0-like homeobox
ENSG00000106003	32.0525	6.14022	284.426	237.281	3.69637	5.39956	1.33525e-14	1.35918e-12	NM_001040168	LFNG	chr7:2518688-2534587	NONE	lunatic fringe isoform b
ENSG00000106031	0.972248	0.017519	95.2632	36.5706	6.6618	3.33695	1.41932e-14	1.41801e-12	NM_000522	HOXA13	chr7:27203023-27206250	NONE	homeobox A13
ENSG00000117266	13.5443	16.1008	156.917	174.245	3.47945	4.77103	1.53445e-14	1.51896e-12	NM_002596	PCTK3	chr1:203740349-203768544	NONE	PCTAIRE protein kinase 3 isoform b
ENSG00000175745	2.90613	2.33661	55.9794	141.449	5.16716	3.94216	1.73158e-14	1.69852e-12	NM_005654	NR2F1	chr5:92944798-92955534	NONE	nuclear receptor subfamily 2, group F, member 1
ENSG00000176463	0	2.2336	52.2738	65.963	5.65409	3.2023	5.66937e-14	5.31935e-12	NM_013272	SLCO3A1	chr15:90197949-90507783	NONE	solute carrier organic anion transporter family,
ENSG00000181652	5.79076	9.14512	94.0923	141.347	3.97664	4.24659	5.96598e-14	5.54939e-12	NM_173681	ATG9B	chr7:150340267-150352519	NONE	ATG9 autophagy related 9 homolog B
ENSG00000135750	11.6544	4.77957	93.1018	180.958	4.00668	4.45815	6.32818e-14	5.78653e-12	NM_002245	KCNK1	chr1:231816372-231874607	NONE	potassium channel, subfamily K, member 1
ENSG00000198785	19.3721	17.3415	139.693	293.051	3.54768	5.14746	6.91232e-14	6.26755e-12	NM_133445	GRIN3A	chr9:103371455-103540683	NONE	glutamate receptor, ionotropic,
ENSG00000120318	0.972248	0.017519	61.901	36.6368	6.24422	2.92851	9.08942e-14	8.03892e-12	NM_022481	ARAP3	chr5:141013153-141041984	NONE	ArfGAP with RhoGAP domain, ankyrin repeat and PH
ENSG00000095587	28.055	37.9281	296.771	274.032	3.1236	5.58619	9.69771e-14	8.50718e-12	NM_012465	TLL2	chr10:98114355-98263658	NONE	tolloid-like 2
ENSG00000181433	0	1.00333e-10	49.5196	31.9448	8.35604	2.64355	1.58498e-13	1.36815e-11	NM_018666	SAGE1	chrX:134803450-134822885	NONE	sarcoma antigen 1
ENSG00000177679	2.92311	0.0495893	47.5251	57.478	4.94995	3.04726	1.71785e-13	1.47108e-11	NM_001110199	FLJ37078	chr7:75669151-75753093	NONE	hypothetical protein LOC222183
ENSG00000055813	53.2515	56.4733	386.165	386.12	2.81583	6.05466	2.02558e-13	1.7075e-11	NM_001080433	CCDC85A	chr2:56264761-56466813	NONE	coiled-coil domain containing 85A
ENSG00000149257	22.3411	6.05658	148.34	181.801	3.47532	4.75994	2.68853e-13	2.24877e-11	NM_001235	SERPINH1	chr11:74950817-74961492	NONE	serine (or cysteine) proteinase inhibitor, clade
ENSG00000004399	10.6745	5.88954	103.661	110.195	3.64732	4.12752	4.82502e-13	3.9742e-11	NM_015103	PLXND1	chr3:130756707-130808351	NONE	plexin D1
ENSG00000100196	8.67507	18.2467	142.66	149.747	3.46189	4.59542	6.62778e-13	5.37697e-11	NM_006855	KDELR3	chr22:37194028-37209391	NONE	KDEL receptor 3 isoform a
ENSG00000145103	0	1.00333e-10	33.2764	35.7942	8.12038	2.4104	1.10232e-12	8.81038e-11	NM_175924	ILDR1	chr3:123188860-123223720	NONE	immunoglobulin-like domain containing receptor
ENSG00000133639	183.01	194.806	1148.05	1112.22	2.58363	7.63212	1.29721e-12	1.02919e-10	NM_001731	BTG1	chr12:91061029-91063751	NONE	B-cell translocation protein 1
ENSG00000106327	12.6202	5.92524	97.9307	119.642	3.50502	4.16227	1.45457e-12	1.1373e-10	NM_003227	TFR2	chr7:100055974-100077109	NONE	transferrin receptor 2
ENSG00000180340	1.91928	4.53759	59.899	67.8263	4.28549	3.35602	1.50058e-12	1.16484e-10	NM_001466	FZD2	chr17:39990450-39992433	NONE	frizzled 2
ENSG00000137801	61.9948	49.6891	561.296	305	2.93847	6.20244	1.68742e-12	1.30052e-10	NM_003246	THBS1	chr15:37660571-37681845	NONE	thrombospondin 1 precursor
ENSG00000163497	1.93916	1.18922	56.1572	42.3257	4.85621	2.95816	2.03681e-12	1.53687e-10	NM_017521	FEV	chr2:219554052-219558623	NONE	FEV (ETS oncogene family)
ENSG00000164626	24.2302	17.4159	132.089	269.5	3.24843	5.0645	2.81767e-12	2.08238e-10	NM_003740	KCNK5	chr6:39264725-39305229	NONE	potassium channel, subfamily K, member 5
ENSG00000077713	0	1.00333e-10	26.5805	38.6682	8.03938	2.32956	3.0983e-12	2.2742e-10	NM_145305	SLC25A43	chrX:118397678-118398357	NONE	mitochondrial solute carrier protein
ENSG00000110492	182.041	195.952	1109.05	1051.94	2.51877	7.57692	4.44048e-12	3.21562e-10	NM_002391	MDK	chr11:46358881-46361951	NONE	midkine
ENSG00000119946	14.5654	5.95712	109.383	106.409	3.34231	4.16308	7.09652e-12	5.00467e-10	NM_020348	CNNM1	chr10:101078845-101144075	NONE	cyclin M1
ENSG00000167723	3.8806	2.36347	69.4745	52.6837	4.22003	3.29121	1.09884e-11	7.55187e-10	NM_145068	TRPV3	chr17:3360545-3408039	NONE	transient receptor potential cation channel,
ENSG00000155629	21.3071	19.6391	163.613	147.831	2.91562	4.73611	1.56452e-11	1.06843e-09	NM_152309	PIK3AP1	chr10:98343062-98470269	NONE	phosphoinositide-3-kinase adaptor protein 1
ENSG00000114790	313.726	371.124	1851.9	1805.36	2.42671	8.35038	1.59028e-11	1.07919e-09	NM_015595	SGEF	chr3:155321883-155457031	NONE	Src homology 3 domain-containing guanine
ENSG00000128283	28.1507	9.52399	162.627	178.009	3.12091	4.83658	1.69601e-11	1.14375e-09	NM_152243	CDC42EP1	chr22:36286445-36295358	NONE	CDC42 effector protein 1
ENSG00000109654	10.6618	8.14184	97.9733	93.2201	3.31797	3.99414	2.15889e-11	1.4291e-09	NM_015271	TRIM2	chr4:154345067-154479924	NONE	tripartite motif-containing 2 isoform 1
ENSG00000070526	2.8869	5.6894	112.377	46.9353	4.19916	3.6717	2.27084e-11	1.48557e-09	NM_018414	ST6GALNAC1	chr17:72132441-72151489	NONE	GalNAc alpha-2, 6-sialyltransferase I
ENSG00000169047	34.9125	17.5412	224.514	176.054	2.89296	5.09573	2.95008e-11	1.90471e-09	NM_005544	IRS1	chr2:227308181-227372719	NONE	insulin receptor substrate 1
ENSG00000128271	26.149	24.2507	233.107	153.416	2.92795	5.04398	3.23587e-11	2.05416e-09	NM_000675	ADORA2A	chr22:22996865-23168324	NONE	adenosine A2a receptor
ENSG00000156218	2.91406	1.21493	34.1534	63.2049	4.45389	2.95509	3.37699e-11	2.11847e-09	NM_207517	ADAMTSL3	chr15:82113841-82499598	NONE	ADAMTS-like 3 precursor
ENSG00000069812	7.78525	1.31094	117.142	45.9849	4.06774	3.70643	4.18373e-11	2.5944e-09	NM_019089	HES2	chr1:6395064-6407317	NONE	hairy and enhancer of split homolog 2
ENSG00000124126	0.94731	4.50021	51.3655	48.9585	4.18949	3.01615	4.62219e-11	2.84991e-09	NM_020820	PREX1	chr20:46674199-46877827	NONE	phosphatidylinositol-3,4,
ENSG00000065534	330.224	292.903	1748.26	1384.34	2.32119	8.14117	7.60779e-11	4.53525e-09	NM_053032	MYLK	chr3:124811585-125085868	NONE	myosin light chain kinase isoform 8
ENSG00000145358	0	1.00333e-10	22.7789	33.0137	7.81443	2.10515	9.20613e-11	5.45792e-09	NM_145244	DDIT4L	chr4:101326051-101330648	NONE	DNA-damage-inducible transcript 4-like
ENSG00000114251	36.8034	33.485	213.036	235.46	2.66502	5.291	9.46368e-11	5.57995e-09	NM_003392	WNT5A	chr3:55474783-55496371	NONE	wingless-type MMTV integration site family,
ENSG00000100842	103.626	91.1546	578.355	432.202	2.36536	6.50361	1.18155e-10	6.92874e-09	NM_005864	EFS	chr14:22895453-22904682	NONE	embryonal Fyn-associated substrate isoform 1
ENSG00000128602	52.3162	39.3362	247.259	301.406	2.56391	5.59334	1.55083e-10	8.90077e-09	NM_005631	SMO	chr7:128615948-128640617	NONE	smoothened
ENSG00000106236	6.78801	4.68084	54.1415	85.7866	3.56852	3.52576	1.61284e-10	9.20771e-09	NM_002523	NPTX2	chr7:98084539-98097117	NONE	neuronal pentraxin II
ENSG00000060982	0.96446	1.15977	24.6356	50.9725	5.01193	2.57439	1.79455e-10	1.01911e-08	NM_005504	BCAT1	chr12:24855544-24993499	NONE	branched chain aminotransferase 1, cytosolic
ENSG00000180535	11.6409	7.0351	72.2143	111.213	3.25975	3.93831	1.83856e-10	1.03864e-08	NM_177455	BHLHA15	chr7:97679501-97680207	NONE	basic helix-loop-helix family, member a15
ENSG00000167749	94.8871	103.72	532.667	468.967	2.33773	6.49753	2.31632e-10	1.28169e-08	NM_004917	KLK4	chr19:56101419-56105806	NONE	kallikrein-related peptidase 4 preproprotein
ENSG00000196155	66.8314	56.5826	299.587	338.118	2.35829	5.8421	3.58076e-10	1.95133e-08	NM_015432	PLEKHG4	chr16:65868913-65880883	NONE	pleckstrin homology domain containing, family G
ENSG00000160963	30.0451	20.8955	203.611	141.184	2.73383	4.90142	3.63588e-10	1.97141e-08	NM_133457	EMID2	chr7:100792820-100989024	NONE	EMI domain containing 2
ENSG00000164379	0.96446	1.15977	23.6926	46.2516	4.89984	2.46639	6.46139e-10	3.41757e-08	NM_033260	FOXQ1	chr6:1257674-1259981	NONE	forkhead box Q1
ENSG00000118263	11.6697	2.51298	99.0052	58.2876	3.39243	3.70101	7.42063e-10	3.86805e-08	NM_003709	KLF7	chr2:207653773-207738859	NONE	Kruppel-like factor 7 (ubiquitous)
ENSG00000136490	17.4522	11.6532	158.951	84.6337	3.03426	4.36602	7.80398e-10	4.04832e-08	NM_030576	LIMD2	chr17:59126981-59131251	NONE	LIM domain containing 2
ENSG00000111332	280.964	80.1093	998.635	1469.25	2.70784	7.73214	7.86578e-10	4.06085e-08	NM_177925	H2AFJ	chr12:14818615-14819224	NONE	H2A histone family, member J
ENSG00000166341	25.2156	14.0286	139.834	126.17	2.72555	4.52883	8.73096e-10	4.46479e-08	NM_003737	DCHS1	chr11:6599133-6633656	NONE	dachsous 1 precursor
ENSG00000128564	5.82909	2.41007	41.7935	60.3358	3.56298	3.07421	8.93101e-10	4.54554e-08	NM_003378	VGF	chr7:100592516-100595594	NONE	VGF nerve growth factor inducible precursor
ENSG00000114450	12.572	16.0799	106.527	105.471	2.88822	4.18856	9.30378e-10	4.71304e-08	NM_021629	GNB4	chr3:180596569-180652065	NONE	guanine nucleotide-binding protein, beta-4
ENSG00000163083	55.2602	26.814	238.729	247.689	2.52683	5.42163	1.15361e-09	5.81658e-08	NM_002193	INHBB	chr2:120820188-120825853	NONE	inhibin beta B subunit preproprotein
ENSG00000120087	1.94785	0.034018	35.2273	26.3207	4.71347	2.28946	1.17397e-09	5.89167e-08	NM_004502	HOXB7	chr17:44039601-44043382	NONE	homeobox B7
ENSG00000123095	2.92311	0.0495893	73.4148	20.542	4.78531	2.88313	1.30533e-09	6.52061e-08	NM_030762	BHLHE41	chr12:26164227-26169113	NONE	basic helix-loop-helix domain containing, class
ENSG00000175040	2.91406	1.21493	28.4621	48.1144	4.10824	2.62769	1.91453e-09	9.34739e-08	NM_004267	CHST2	chr3:144320862-144324500	NONE	carbohydrate (N-acetylglucosamine-6-O)
ENSG00000091262	4.84042	4.63056	42.7326	66.9446	3.50052	3.18339	2.07589e-09	1.00896e-07	NM_001171	ABCC6	chr16:16150923-16224815	NONE	ATP-binding cassette, sub-family C, member 6
ENSG00000141668	225.71	111.046	745.675	850.443	2.20414	7.18351	3.02217e-09	1.43837e-07	NM_182511	CBLN2	chr18:68354894-68362542	NONE	cerebellin 2 precursor
ENSG00000188883	5.82909	2.41007	39.8968	55.6195	3.46655	2.98575	3.02604e-09	1.43837e-07	NM_198508	KLRG2	chr7:138788627-138818997	NONE	killer cell lectin-like receptor subfamily G,
ENSG00000186354	5.83753	1.27746	51.4011	38.559	3.56517	2.89082	3.07004e-09	1.45288e-07	NM_001001938	C9orf47	chr9:90795597-90798399	NONE	hypothetical protein LOC286223 isoform 1
ENSG00000169851	86.2989	24.6826	255.705	648.144	2.96497	6.25418	3.80195e-09	1.78361e-07	NM_032456	PCDH7	chr4:30331134-30341936	NONE	protocadherin 7 isoform b precursor
ENSG00000184937	0	1.12476	22.8063	26.3857	5.24785	1.95687	4.23346e-09	1.96893e-07	NM_024424	WT1	chr11:32365896-32408935	NONE	Wilms tumor 1 isoform B
ENSG00000175556	0.957967	2.27278	39.9881	29.1406	4.34714	2.47311	4.43233e-09	2.0438e-07	NM_001031855	LONRF3	chrX:117992608-118040916	NONE	LON peptidase N-terminal domain and ring finger
ENSG00000049323	24.2029	25.3577	147.444	132.762	2.49555	4.64006	4.46148e-09	2.04848e-07	NM_206943	LTBP1	chr2:33025542-33477930	NONE	latent transforming growth factor beta binding
ENSG00000198959	0.972248	0.017519	36.2351	16.8474	5.35425	2.05705	5.12082e-09	2.33138e-07	NM_004613	TGM2	chr20:36190279-36227114	NONE	transglutaminase 2 isoform a
ENSG00000079308	11.6181	11.543	84.6484	84.7545	2.85772	3.86908	5.33894e-09	2.42047e-07	NM_022648	TNS1	chr2:218372756-218517041	NONE	tensin
ENSG00000054179	81.3587	68.1195	354.803	309.807	2.14027	5.93855	7.28273e-09	3.26061e-07	NM_001246	ENTPD2	chr9:139062373-139068326	NONE	ectonucleoside triphosphate diphosphohydrolase 2
ENSG00000121753	32.9327	28.8866	129.249	240.284	2.57023	5.02467	8.29722e-09	3.66914e-07	NM_001703	BAI2	chr1:31965304-31997611	NONE	brain-specific angiogenesis inhibitor 2
ENSG00000134871	4.82817	6.87156	46.5527	65.0399	3.24236	3.23158	8.76315e-09	3.85936e-07	NM_001846	COL4A2	chr13:109757614-109963375	NONE	alpha 2 type IV collagen preproprotein
ENSG00000185215	6.80303	2.43053	148.637	25.1943	4.15705	3.78946	9.02527e-09	3.95864e-07	NM_006291	TNFAIP2	chr14:102662416-102673529	NONE	tumor necrosis factor, alpha-induced protein 2
ENSG00000005073	27.1583	14.0523	129.373	115.81	2.53449	4.43697	9.34199e-09	4.08097e-07	NM_005523	HOXA11	chr7:27187300-27191360	NONE	homeobox A11
ENSG00000099337	1.93916	1.18922	25.642	33.9426	4.13542	2.26933	1.11358e-08	4.78705e-07	NM_004823	KCNK6	chr19:43502321-43511480	NONE	potassium channel, subfamily K, member 6
ENSG00000183853	5.81427	4.65666	42.757	56.5522	3.20883	3.06671	1.14755e-08	4.90354e-07	NM_018240	KIRREL	chr1:156229686-156332465	NONE	kin of IRRE like
ENSG00000197635	20.3734	10.5665	80.77	127.229	2.71151	4.17696	1.14976e-08	4.90354e-07	NM_001935	DPP4	chr2:162557004-162639298	NONE	dipeptidylpeptidase IV
ENSG00000092758	26.2083	9.50428	92.1738	153.613	2.73147	4.41127	1.26827e-08	5.36653e-07	NM_001853	COL9A3	chr20:60918858-60942956	NONE	alpha 3 type IX collagen
ENSG00000152518	79.4539	48.6597	512.835	214.548	2.47328	6.00883	1.52131e-08	6.41207e-07	NM_006887	ZFP36L2	chr2:43304209-43307249	NONE	zinc finger protein 36, C3H type-like 2
ENSG00000105409	3.86038	5.72134	51.3941	40.4501	3.2431	2.95337	1.98448e-08	8.29942e-07	NM_152296	ATP1A3	chr19:47162577-47190222	NONE	Na+/K+ -ATPase alpha 3 subunit
ENSG00000162366	42.6027	43.8079	167.33	247.769	2.26389	5.24173	2.05771e-08	8.57245e-07	NM_005764	PDZK1IP1	chr1:47421847-47428358	NONE	PDZK1 interacting protein 1
ENSG00000144355	3.8888	1.23784	30.4044	37.701	3.63318	2.48927	2.15118e-08	8.8932e-07	NM_178120	DLX1	chr2:172657714-172662651	NONE	distal-less homeobox 1 isoform 1
ENSG00000186891	3.87321	3.48344	33.216	55.6509	3.54994	2.8772	2.22284e-08	9.15437e-07	NM_004195	TNFRSF18	chr1:1128751-1131952	NONE	tumor necrosis factor receptor superfamily,
ENSG00000005379	73.6202	56.629	331.04	265.525	2.17795	5.77502	2.28314e-08	9.36693e-07	NM_024418	BZRAP1	chr17:53733596-53760477	NONE	peripheral benzodiazepine receptor-associated
ENSG00000136425	0.96446	1.15977	26.6434	23.5215	4.42034	2.01034	2.36199e-08	9.62888e-07	NM_006383	CIB2	chr15:76184045-76210933	NONE	DNA-dependent protein kinase catalytic
ENSG00000106868	0.952326	3.38574	28.4909	38.6573	3.91879	2.45527	2.70094e-08	1.09286e-06	NM_022486	SUSD1	chr9:113842885-113977377	NONE	sushi domain containing 1
ENSG00000168404	1.914	5.65461	42.8059	40.4816	3.45506	2.79593	2.77056e-08	1.11546e-06	NM_152649	MLKL	chr16:73263261-73292290	NONE	mixed lineage kinase domain-like isoform 1
ENSG00000171044	0	3.34483	28.5118	32.9799	4.18032	2.31612	2.97447e-08	1.19311e-06	NM_173683	XKR6	chr8:10791074-11096258	NONE	XK, Kell blood group complex subunit-related
ENSG00000156140	6.74962	12.5487	64.6602	70.6449	2.8204	3.55484	3.21914e-08	1.28172e-06	NM_014243	ADAMTS3	chr4:73365550-73653380	NONE	ADAM metallopeptidase with thrombospondin type 1
ENSG00000114315	16.4373	22.9536	148.467	89.3639	2.60106	4.38987	3.5279e-08	1.39949e-06	NM_005524	HES1	chr3:195336627-195339066	NONE	hairy and enhancer of split 1
ENSG00000173511	40.6859	33.5272	176.91	177.991	2.24386	5.01759	3.72732e-08	1.47318e-06	NM_003377	VEGFB	chr11:63758841-63762834	NONE	vascular endothelial growth factor B
ENSG00000115266	57.1812	33.6701	173.981	268.497	2.25452	5.32958	4.54368e-08	1.77271e-06	NM_005883	APC2	chr19:1401147-1424243	NONE	adenomatosis polyposis coli 2
ENSG00000158220	15.4843	17.2711	83.6574	106.465	2.53442	4.07768	4.55089e-08	1.77271e-06	NM_031913	FAM62C	chr3:139636108-139678399	NONE	family with sequence similarity 62 (C2 domain
ENSG00000175344	0.94731	4.50021	39.0208	31.9834	3.69186	2.55004	4.60961e-08	1.78913e-06	NM_000746	CHRNA7	chr15:30110017-30248525	NONE	cholinergic receptor, nicotinic, alpha 7
ENSG00000169908	5.82137	3.53462	21.6934	114.234	3.81183	3.45937	4.76435e-08	1.84256e-06	NM_014220	TM4SF1	chr3:150569494-150578258	NONE	transmembrane 4 superfamily member 1
ENSG00000149927	26.1729	17.4422	110.305	127.164	2.41928	4.40998	4.97582e-08	1.91747e-06	NM_003586	DOC2A	chr16:29924337-29929902	NONE	double C2-like domains, alpha
ENSG00000008735	80.446	38.3767	252.014	308.942	2.19826	5.67842	5.01254e-08	1.92475e-06	NM_012324	MAPK8IP2	chr22:49385979-49396845	NONE	mitogen-activated protein kinase 8 interacting
ENSG00000156299	0	1.12476	22.8457	18.805	5.00817	1.72449	5.18459e-08	1.97674e-06	NM_003253	TIAM1	chr21:31412606-31853161	NONE	T-cell lymphoma invasion and metastasis 1
ENSG00000197948	7.75482	5.82714	49.4408	54.636	2.90499	3.16457	5.50032e-08	2.0824e-06	NM_033449	FCHSD1	chr5:140999053-141011170	NONE	FCH and double SH3 domains 1
ENSG00000186897	7.78525	1.31094	38.9721	45.2258	3.11927	2.8334	6.02402e-08	2.25692e-06	NM_001008223	C1QL4	chr12:48012460-48017233	NONE	complement component 1, q subcomponent-like 4
ENSG00000162639	14.4813	27.4529	111.27	118.671	2.4789	4.36256	6.63866e-08	2.47004e-06	NM_001102592	C1orf59	chr1:108992434-109003377	NONE	hypothetical protein LOC113802
ENSG00000109861	14.5209	14.9904	69.3702	100.841	2.52112	3.92047	9.13061e-08	3.31715e-06	NM_001814	CTSC	chr11:87666420-87710586	NONE	cathepsin C isoform a preproprotein
ENSG00000013619	1.91928	4.53759	53.3667	25.3116	3.58547	2.70063	9.2224e-08	3.33925e-06	NM_005491	MAMLD1	chrX:149282208-149433106	NONE	mastermind-like domain containing 1
ENSG00000176887	35.8789	18.6871	152.219	123.323	2.29848	4.64029	9.38017e-08	3.37919e-06	NM_003108	SOX11	chr2:5750249-5758967	NONE	SRY-box 11
ENSG00000099994	79.3885	91.0143	377.657	288.117	1.97154	5.97679	9.6324e-08	3.45294e-06	NM_019601	SUSD2	chr22:22907443-22915074	NONE	sushi domain containing 2
ENSG00000145113	0.96446	1.15977	20.9031	24.5033	4.27812	1.87423	1.03102e-07	3.67152e-06	NM_138297	MUC4	chr3:196959306-197002767	NONE	mucin 4 isoform e
ENSG00000168077	25.1675	27.6444	116.012	133.757	2.24182	4.516	1.15276e-07	4.06479e-06	NM_182826	SCARA3	chr8:27547303-27584787	NONE	scavenger receptor class A, member 3 isoform 2
ENSG00000158747	1.9317	2.30666	43.8608	18.7155	3.81384	2.35396	1.17418e-07	4.12685e-06	NM_005380	NBL1	chr1:19842312-19857532	NONE	neuroblastoma, suppression of tumorigenicity 1 2
ENSG00000006025	1.92514	3.42184	42.8701	25.3442	3.63318	2.49332	1.27486e-07	4.46616e-06	NM_145798	OSBPL7	chr17:43239731-43254146	NONE	oxysterol-binding protein-like protein 7
ENSG00000132563	8.71577	8.09821	69.4893	47.9592	2.78272	3.35148	1.31612e-07	4.59579e-06	NM_016606	REEP2	chr5:137802635-137810552	NONE	receptor accessory protein 2
ENSG00000103528	0.957967	2.27278	40.9973	18.7246	4.13542	2.27094	1.38832e-07	4.80127e-06	NM_016524	SYT17	chr16:19074714-19186055	NONE	B/K protein
ENSG00000113430	88.1632	57.858	236.739	403.195	2.10826	5.88723	1.4408e-07	4.95104e-06	NM_016358	IRX4	chr5:1930548-1935880	NONE	iroquois homeobox 4
ENSG00000065154	3.81901	16.9706	72.2941	67.7901	2.79288	3.61027	1.62357e-07	5.56139e-06	NM_000274	OAT	chr10:126075861-126097450	NONE	ornithine aminotransferase precursor
ENSG00000133121	14.4971	21.7805	81.7444	111.188	2.42347	4.11757	1.82407e-07	6.16981e-06	NM_178006	STARD13	chr13:32575306-32757892	NONE	StAR-related lipid transfer (START) domain
ENSG00000130829	19.4401	3.74832	58.8602	119.744	2.87257	3.93146	2.21092e-07	7.36292e-06	NM_001395	DUSP9	chrX:152561181-152569968	NONE	dual specificity phosphatase 9
ENSG00000165272	108.43	134.773	393.731	494.477	1.88135	6.41203	2.44828e-07	8.12827e-06	NM_004925	AQP3	chr9:33431160-33437590	NONE	aquaporin 3
ENSG00000073150	97.8604	56.7613	306.265	310.782	1.96487	5.86097	2.49162e-07	8.24679e-06	NM_052839	PANX2	chr22:48951286-48960850	NONE	pannexin 2
ENSG00000075073	0	2.2336	18.9629	31.1462	4.42034	2.01031	2.56449e-07	8.46203e-06	NM_001057	TACR2	chr10:70833664-70839044	NONE	tachykinin receptor 2
ENSG00000109576	55.2214	41.6424	162.559	263.799	2.12165	5.3019	2.58032e-07	8.4883e-06	NM_182662	AADAT	chr4:171217947-171247947	NONE	alpha-aminoadipate aminotransferase
ENSG00000107821	29.074	20.8835	115.071	125.268	2.24477	4.4558	2.58854e-07	8.48948e-06	NM_030929	KAZALD1	chr10:102811587-102815336	NONE	Kazal-type serine peptidase inhibitor domain 1
ENSG00000148175	0	1.12476	17.1014	19.7908	4.83524	1.55627	2.7938e-07	9.05258e-06	NM_198194	STOM	chr9:123141177-123172366	NONE	stomatin isoform b
ENSG00000101057	423.307	134.279	1106.14	1405.17	2.10954	7.84952	2.9422e-07	9.5049e-06	NM_002466	MYBL2	chr20:41729178-41778537	NONE	MYB-related protein B
ENSG00000187566	5.81427	4.65666	40.897	40.4894	2.92165	2.81086	3.12285e-07	1.00584e-05	NM_198586	NHLRC1	chr6:18229628-18230816	NONE	NHL repeat containing 1
ENSG00000197766	24.2176	20.8177	89.3443	128.152	2.25961	4.31167	3.31521e-07	1.06462e-05	NM_001928	CFD	chr19:810664-814606	NONE	complement factor D preproprotein
ENSG00000040608	39.7382	25.548	110.226	206.38	2.25311	4.84906	3.36008e-07	1.07582e-05	NM_023004	RTN4R	chr22:18608937-18635838	NONE	reticulon 4 receptor precursor
ENSG00000129757	11.6409	7.0351	52.2852	61.2397	2.56793	3.32998	3.64854e-07	1.15788e-05	NM_001122630	CDKN1C	chr11:2861018-2863555	NONE	cyclin-dependent kinase inhibitor 1C isoform b
ENSG00000174804	61.9549	73.7056	236.811	267.485	1.90269	5.59194	3.71873e-07	1.17325e-05	NM_012193	FZD4	chr11:86334369-86344081	NONE	frizzled 4
ENSG00000168938	20.3077	28.7017	105.538	130.003	2.27721	4.42731	3.74014e-07	1.17656e-05	NM_000943	PPIC	chr5:122386978-122400324	NONE	peptidylprolyl isomerase C
ENSG00000167900	303.199	126.108	629.535	1285.68	2.11006	7.46135	3.79938e-07	1.18583e-05	NM_003258	TK1	chr17:73681754-73694909	NONE	thymidine kinase 1, soluble
ENSG00000177469	104.651	54.5014	305.311	313.61	1.92206	5.87282	3.80258e-07	1.18583e-05	NM_012232	PTRF	chr17:37808000-37828800	NONE	polymerase I and transcript release factor
ENSG00000132470	70.6866	71.4829	257.75	269.351	1.88953	5.65636	3.82628e-07	1.18978e-05	NM_001005731	ITGB4	chr17:71229110-71265493	NONE	integrin beta 4 isoform 3 precursor
ENSG00000165905	93.9688	64.7557	273.888	340.966	1.93192	5.8645	4.30228e-07	1.32633e-05	NM_152312	GYLTL1B	chr11:45899771-45907223	NONE	glycosyltransferase-like 1B
ENSG00000114654	17.4242	18.4397	106.594	71.493	2.30579	4.01806	4.63421e-07	1.42054e-05	NM_024768	CCDC48	chr3:130231989-130242273	NONE	coiled-coil domain containing 48
ENSG00000157240	97.8413	68.2102	285.303	351.323	1.91762	5.91762	4.72608e-07	1.44052e-05	NM_003505	FZD1	chr7:90731718-90736059	NONE	frizzled 1
ENSG00000106852	2.89269	4.57141	36.1564	31.9958	3.16651	2.53252	5.63445e-07	1.69348e-05	NM_199160	LHX6	chr9:124004676-124031041	NONE	LIM homeobox protein 6 isoform 2
ENSG00000163430	20.2939	34.3877	146.54	101.632	2.20242	4.51641	5.84681e-07	1.75242e-05	NM_007085	FSTL1	chr3:121595816-121652533	NONE	follistatin-like 1 precursor
ENSG00000134874	4.85494	2.38782	30.4223	32.9697	3.06306	2.43545	6.33048e-07	1.8869e-05	NM_014934	DZIP1	chr13:95028457-95093518	NONE	DAZ interacting protein 1 isoform 1
ENSG00000154065	5.77696	12.5201	52.2828	62.1844	2.66124	3.3354	6.4643e-07	1.92148e-05	NM_173505	ANKRD29	chr18:19433977-19496849	NONE	ankyrin repeat domain 29
ENSG00000173193	17.3877	30.9211	114.145	107.344	2.21922	4.35067	8.05106e-07	2.36062e-05	NM_017554	PARP14	chr3:123882361-123932376	NONE	poly (ADP-ribose) polymerase family, member 14
ENSG00000130635	63.0136	29.145	272.136	151.501	2.15599	5.28031	8.61009e-07	2.49739e-05	NM_000093	COL5A1	chr9:136673472-136876510	NONE	alpha 1 type V collagen preproprotein
ENSG00000107562	0	2.2336	18.0258	26.418	4.24791	1.8463	1.01748e-06	2.92764e-05	NM_000609	CXCL12	chr10:44185618-44200546	NONE	chemokine (C-X-C motif) ligand 12 (stromal
ENSG00000111077	139.442	138.357	478.435	458.627	1.75264	6.51437	1.01688e-06	2.92764e-05	NM_198316	TENC1	chr12:51727076-51744430	NONE	tensin like C1 domain containing phosphatase
ENSG00000168913	13.5533	13.841	63.6925	77.258	2.35485	3.67496	1.01409e-06	2.92764e-05	NM_198573	ENHO	chr9:34511041-34513037	NONE	adropin
ENSG00000189120	35.8923	15.2775	129.385	108.262	2.16904	4.44754	1.02189e-06	2.93251e-05	NM_199262	SP6	chr17:43277278-43288239	NONE	Sp6 transcription factor
ENSG00000100504	23.2249	27.6143	96.9677	127.191	2.14494	4.37788	1.12441e-06	3.20567e-05	NM_002863	PYGL	chr14:50441686-50480984	NONE	glycogen phosphorylase, liver
ENSG00000170412	72.6228	73.7861	225.377	284.462	1.8001	5.62795	1.24947e-06	3.52925e-05	NM_022036	GPRC5C	chr17:69938646-69955163	NONE	G protein-coupled receptor family C, group 5,
ENSG00000133687	2.90613	2.33661	20.8746	31.133	3.24624	2.1363	1.32365e-06	3.71931e-05	NM_175861	TMTC1	chr12:29545023-29828959	NONE	transmembrane and tetratricopeptide repeat
ENSG00000213347	41.7518	7.34334	101.67	185.654	2.47417	4.66467	1.38843e-06	3.88112e-05	NM_031300	MXD3	chr5:176666820-176671502	NONE	MAX dimerization protein 3 isoform a
ENSG00000135476	97.8825	45.3171	236.765	344.769	1.97999	5.77	1.50354e-06	4.15851e-05	NM_012291	ESPL1	chr12:51948349-51973694	NONE	extra spindle poles like 1
ENSG00000135406	31.972	25.4634	118.896	114.884	2.009	4.46033	1.52199e-06	4.18936e-05	NM_006262	PRPH	chr12:47973751-47978732	NONE	peripherin
ENSG00000168350	15.453	27.4732	96.0642	95.1117	2.1763	4.14689	1.53227e-06	4.20692e-05	NM_206918	DEGS2	chr14:99682511-99695712	NONE	degenerative spermatocyte homolog 2, lipid
ENSG00000118495	4.84042	4.63056	36.1486	33.8883	2.85385	2.60417	1.53903e-06	4.21476e-05	NM_002656	PLAGL1	chr6:144303129-144331808	NONE	pleiomorphic adenoma gene-like 1 isoform 1
ENSG00000123485	93.0502	38.4331	214.884	323.115	1.98573	5.65587	1.61265e-06	4.39406e-05	NM_018410	HJURP	chr2:234410227-234427951	NONE	Holliday junction recognition protein
ENSG00000105122	1.93916	1.18922	21.8839	19.7587	3.62016	1.78689	1.68856e-06	4.55998e-05	NM_022904	RASAL3	chr19:15423437-15436382	NONE	RAS protein activator like 3
ENSG00000106348	148.249	64.959	315.674	572.729	2.01458	6.37276	1.67853e-06	4.55998e-05	NM_183243	IMPDH1	chr7:127819567-127837272	NONE	inosine monophosphate dehydrogenase 1 isoform b
ENSG00000128228	88.176	50.9933	160.576	464.523	2.13857	5.8461	1.68831e-06	4.55998e-05	NM_022044	SDF2L1	chr22:20326541-20328588	NONE	stromal cell-derived factor 2-like 1 precursor
ENSG00000158292	23.2315	25.3426	128.479	82.785	2.11829	4.29616	1.74615e-06	4.68681e-05	NM_207370	GPR153	chr1:6229992-6237660	NONE	G protein-coupled receptor 153
ENSG00000075702	80.4283	46.3784	180.609	335.405	1.99482	5.59743	1.78042e-06	4.76692e-05	NM_173636	WDR62	chr19:41237622-41287852	NONE	WD repeat domain 62 isoform 2
ENSG00000185340	291.551	154.828	696.208	827.851	1.73497	7.21103	1.88238e-06	5.02746e-05	NM_152237	GAS2L1	chr22:28032996-28038486	NONE	growth arrest-specific 2 like 1 isoform b
ENSG00000115468	6.73772	15.9325	89.5224	43.1924	2.57016	3.55849	2.02677e-06	5.38641e-05	NM_025202	EFHD1	chr2:233179010-233255294	NONE	EF-hand domain family, member D1
ENSG00000108106	80.463	31.5194	106.303	680.318	2.76655	6.07808	2.1937e-06	5.81573e-05	NM_014501	UBE2S	chr19:60604463-60611137	NONE	ubiquitin-conjugating enzyme E2S
ENSG00000176244	10.6359	13.777	54.177	67.8454	2.32249	3.47509	2.69318e-06	7.08765e-05	NM_001039844	ACBD7	chr10:15157480-15170781	NONE	acyl-Coenzyme A binding domain containing 7
ENSG00000100297	246.05	116.827	458.333	902.369	1.86613	7.01789	2.88014e-06	7.52665e-05	NM_006739	MCM5	chr22:34126115-34150494	NONE	minichromosome maintenance complex component 5
ENSG00000176903	44.546	42.6871	187.436	133.656	1.87377	4.94527	3.14796e-06	8.18468e-05	NM_006029	PNMA1	chr14:73249033-73250095	NONE	paraneoplastic antigen MA1
ENSG00000177685	289.597	178.966	720.013	744.942	1.61579	7.18386	3.20103e-06	8.30268e-05	NM_173584	EFCAB4A	chr11:817617-821985	NONE	EF-hand calcium binding domain 4A
ENSG00000159884	4.87256	0.0782621	17.9938	34.9393	3.27211	2.15106	3.44595e-06	8.89518e-05	NM_174923	CCDC107	chr9:35648300-35651183	NONE	coiled-coil domain containing 107
ENSG00000067191	22.3225	9.45988	78.958	71.5504	2.19675	3.78762	3.46922e-06	8.91377e-05	NM_000723	CACNB1	chr17:34583234-34607427	NONE	calcium channel, voltage-dependent, beta 1
ENSG00000119632	8.70482	10.3485	32.211	83.0449	2.59173	3.34926	3.46968e-06	8.91377e-05	NM_032036	IFI27L2	chr14:93663870-93665710	NONE	TLH29 protein precursor
ENSG00000176170	15.552	3.70395	48.4767	58.4193	2.4044	3.26074	3.49406e-06	8.95509e-05	NM_021972	SPHK1	chr17:71892325-71895530	NONE	sphingosine kinase 1 isoform 1
ENSG00000123407	16.4971	8.24757	58.9499	65.9403	2.2948	3.50523	3.55097e-06	9.07936e-05	NM_173860	HOXC12	chr12:52634980-52636617	NONE	homeobox C12
ENSG00000100350	661.381	703.204	1866.14	2043.65	1.5226	8.63064	3.67676e-06	9.37879e-05	NM_024955	FOXRED2	chr22:35214234-35233015	NONE	FAD-dependent oxidoreductase domain containing
ENSG00000137877	108.546	45.3578	275.809	308.921	1.87807	5.79723	4.27037e-06	0.000107406	NM_016642	SPTBN5	chr15:39927636-39973567	NONE	spectrin, beta, non-erythrocytic 5
ENSG00000123643	89.0928	84.1994	258.683	298.568	1.68103	5.78205	4.41088e-06	0.00011017	NM_078483	SLC36A1	chr5:150807355-150852132	NONE	solute carrier family 36 member 1
ENSG00000133119	44.546	42.6871	122.605	209.186	1.92392	4.98225	4.4409e-06	0.000110409	NM_181558	RFC3	chr13:33290205-33307592	NONE	replication factor C 3 isoform 2
ENSG00000166289	16.4855	10.5071	65.6418	59.3075	2.18041	3.52743	4.45585e-06	0.000110526	NM_024310	PLEKHF1	chr19:34847802-34858204	NONE	apoptosis-inducing protein D
ENSG00000117399	159.877	64.9889	302.35	576.508	1.9187	6.37546	4.54493e-06	0.000112379	NM_001255	CDC20	chr1:43597212-43601458	NONE	cell division cycle 20
ENSG00000128683	2.91406	1.21493	23.8018	18.7995	3.26397	1.84672	4.71687e-06	0.000116199	NM_013445	GAD1	chr2:171381445-171407361	NONE	glutamate decarboxylase 1 isoform GAD25
ENSG00000137310	151.124	87.904	384.252	404.968	1.69156	6.27393	4.99223e-06	0.000121594	NM_001077511	TCF19	chr6:31234281-31239971	NONE	transcription factor 19
ENSG00000106484	67.7692	77.1857	204.432	288.255	1.772	5.58612	5.10278e-06	0.000124007	NM_177524	MEST	chr7:129913281-129933363	NONE	mesoderm specific transcript isoform b
ENSG00000184164	281.867	150.214	586.798	807.166	1.65395	7.10132	5.25312e-06	0.000127373	NM_024324	CRELD2	chr22:48698286-48707192	NONE	cysteine-rich with EGF-like domains 2 isoform b
ENSG00000158050	58.181	23.4118	166.458	157.258	1.93943	4.93391	5.26728e-06	0.00012743	NM_004418	DUSP2	chr2:96172643-96174906	NONE	dual specificity phosphatase 2
ENSG00000139800	23.2315	25.3426	147.556	69.5481	2.15655	4.32692	5.29137e-06	0.000127727	NM_033132	ZIC5	chr13:99413275-99422179	NONE	zinc finger protein of the cerebellum 5
ENSG00000184709	171.499	69.6045	401.349	480.339	1.82106	6.40027	5.36493e-06	0.000129213	NM_001013653	LRRC26	chr9:139183034-139184312	NONE	leucine rich repeat containing 26
ENSG00000171848	108.548	44.213	210.082	423.009	2.00415	5.88603	5.45667e-06	0.00013113	NM_001034	RRM2	chr2:10179905-10188996	NONE	ribonucleotide reductase M2 polypeptide
ENSG00000067113	142.263	311.97	569.627	1056.81	1.88773	7.2894	5.66699e-06	0.000135882	NM_176895	PPAP2A	chr5:54756441-54866630	NONE	phosphatidic acid phosphatase type 2A isoform 2
ENSG00000102287	1.93916	1.18922	18.0581	19.784	3.48351	1.66	5.81972e-06	0.000139235	NM_021987	GABRE	chrX:150872252-150893807	NONE	Uncharacterized protein GABRE (Gamma-aminobutyric acid (GABA) A receptor, epsilon, isoform CRA_c).
ENSG00000140505	8.73504	4.72429	63.8533	26.2317	2.69403	2.97633	6.08271e-06	0.000144884	NM_000761	CYP1A2	chr15:72828236-72835994	NONE	cytochrome P450, family 1, subfamily A,
ENSG00000181649	173.398	100.591	368.981	517.105	1.6624	6.44766	6.48964e-06	0.000154236	NM_003311	PHLDA2	chr11:2906078-2907226	NONE	pleckstrin homology-like domain family A member
ENSG00000069482	52.3335	32.4931	93.9966	283.703	2.12975	5.12299	7.12666e-06	0.000169004	NM_015973	GAL	chr11:68208558-68215219	NONE	galanin preproprotein
ENSG00000043143	143.334	121.153	399.476	408.728	1.60085	6.33497	7.16948e-06	0.000169357	NM_015288	PHF15	chr5:133889245-133943063	NONE	PHD finger protein 15
ENSG00000101447	132.764	52.3068	264.339	407.881	1.81122	6.01168	7.18342e-06	0.000169357	NM_030919	FAM83D	chr20:36988368-37015113	NONE	hypothetical protein LOC81610
ENSG00000170545	7.70638	17.0898	59.9227	58.3799	2.27714	3.4409	7.30366e-06	0.000171328	NM_020467	LOC57228	chr12:49925399-49950267	NONE	small trans-membrane and glycosylated protein
ENSG00000165215	180.14	143.092	402.269	572.673	1.57963	6.60979	8.03826e-06	0.000187733	NM_001306	CLDN3	chr7:72821262-72822536	NONE	claudin 3
ENSG00000221838	71.6959	48.6134	205.45	200.587	1.73145	5.31015	8.19325e-06	0.000190528	NM_004722	AP4M1	chr7:99537065-99542744	NONE	adaptor-related protein complex 4, mu 1 subunit
ENSG00000129646	61.0392	42.8287	154.991	197.821	1.74344	5.10605	8.49558e-06	0.000196711	NM_032134	QRICH2	chr17:71773594-71815356	NONE	glutamine rich 2
ENSG00000162066	20.3205	24.1594	66.4848	119.721	2.07021	4.12489	8.60065e-06	0.000198293	NM_015944	AMDHD2	chr16:2510427-2519732	NONE	amidohydrolase domain containing 2
ENSG00000136147	0	7.81204	33.3171	26.3293	2.97461	2.36545	9.0868e-06	0.000208167	NM_001040443	PHF11	chr13:48967816-49001118	NONE	PHD finger protein 11 isoform a
ENSG00000175697	4.84735	3.51012	29.4788	30.1351	2.78788	2.37898	9.26806e-06	0.000211072	NM_153002	GPR156	chr3:121368494-121445655	NONE	G protein-coupled receptor 156
ENSG00000182010	16.4855	10.5071	47.483	76.3696	2.16946	3.51629	9.27232e-06	0.000211072	NM_145307	RTKN2	chr10:63612799-63666028	NONE	rhotekin 2
ENSG00000082512	5.80772	5.77809	30.3947	40.5389	2.59038	2.65499	9.29504e-06	0.000211144	NM_004619	TRAF5	chr1:209566579-209614905	NONE	TNF receptor-associated factor 5
ENSG00000105655	176.304	101.746	376.602	495.43	1.61761	6.43515	1.08986e-05	0.000243976	NM_016368	ISYNA1	chr19:18406624-18409943	NONE	inositol-3-phosphate synthase 1
ENSG00000111799	46.3867	129.749	204.328	591.664	2.23346	6.19278	1.11915e-05	0.000249497	NM_004370	COL12A1	chr6:75850761-75972290	NONE	collagen, type XII, alpha 1 long isoform
ENSG00000132561	14.4842	26.3175	71.281	98.0038	2.0757	3.99069	1.13293e-05	0.000252048	NM_030583	MATN2	chr8:98950486-99117116	NONE	matrilin 2 isoform b precursor
ENSG00000068078	18.414	13.9304	58.925	77.2731	2.05404	3.67551	1.13544e-05	0.000252086	NM_000142	FGFR3	chr4:1764831-1780396	NONE	fibroblast growth factor receptor 3 isoform 1
ENSG00000108479	103.688	51.0631	192.021	359.894	1.79646	5.73348	1.17023e-05	0.000259277	NM_000154	GALK1	chr17:71265612-71272875	NONE	galactokinase 1
ENSG00000184371	6.78801	4.68084	47.6468	24.3821	2.60942	2.6703	1.20715e-05	0.000266909	NM_172210	CSF1	chr1:110254979-110270888	NONE	colony stimulating factor 1 isoform b precursor
ENSG00000185760	32.9295	30.0242	134.165	97.8755	1.87227	4.47764	1.25148e-05	0.000276146	NM_019842	KCNQ5	chr6:73388240-73965292	NONE	potassium voltage-gated channel, KQT-like
ENSG00000165480	46.539	23.3315	112.178	153.571	1.88996	4.66272	1.26132e-05	0.000277747	NM_145061	C13orf3	chr13:20625733-20648686	NONE	hypothetical protein LOC221150
ENSG00000073111	523.951	302.361	910.124	1862.98	1.71625	8.07946	1.3059e-05	0.000286978	NM_004526	MCM2	chr3:128799942-128823966	NONE	minichromosome maintenance complex component 2
ENSG00000149150	78.4445	71.5355	159.652	371.241	1.8195	5.68001	1.32389e-05	0.000290342	NM_003627	SLC43A1	chr11:57008585-57039735	NONE	solute carrier family 43, member 1
ENSG00000185015	2.89906	3.45418	29.5203	21.6121	2.96777	2.13992	1.32683e-05	0.000290396	NM_198584	CA13	chr8:86345258-86383554	NONE	carbonic anhydrase XIII
ENSG00000126561	18.414	13.9304	78.0436	56.4414	2.0339	3.6605	1.41452e-05	0.000307991	NM_003152	STAT5A	chr17:37693090-37717484	NONE	signal transducer and activator of transcription
ENSG00000181467	134.632	101.612	252.869	558.646	1.76556	6.30063	1.43483e-05	0.000311505	NM_002886	RAP2B	chr3:154362718-154368955	NONE	RAP2B, member of RAS oncogene family
ENSG00000105011	108.555	40.7786	203.439	371.19	1.89321	5.76781	1.50867e-05	0.000324273	NM_018154	ASF1B	chr19:14091321-14108440	NONE	anti-silencing function 1B
ENSG00000162426	5.78126	11.3941	51.4047	37.6133	2.38409	3.01405	1.57229e-05	0.000336607	NM_001080397	SLC45A1	chr1:8300755-8326814	NONE	DNB5
ENSG00000162981	32.0404	8.42115	67.4322	124.435	2.18342	4.13289	1.58014e-05	0.000337619	NM_145175	FAM84A	chr2:14690274-14694802	NONE	family with sequence similarity 84, member A
ENSG00000157873	38.7573	28.9523	107.45	125.283	1.7631	4.50442	1.61825e-05	0.000345077	NM_003820	TNFRSF14	chr1:2479152-2486613	NONE	tumor necrosis factor receptor superfamily,
ENSG00000145945	42.6732	18.7471	118.895	115.827	1.88981	4.48292	1.64456e-05	0.000349308	NM_012135	FAM50B	chr6:3794618-3796550	NONE	family with sequence similarity 50, member B
ENSG00000187017	50.4165	24.5002	169.385	107.265	1.84328	4.72914	1.71094e-05	0.000358467	NM_031475	ESPN	chr1:6407434-6443591	NONE	espin
ENSG00000134240	193.714	133.942	465.104	480.305	1.50651	6.58159	1.72349e-05	0.000360397	NM_005518	HMGCS2	chr1:120092527-120113041	NONE	hydroxymethylglutaryl-CoA synthase 2
ENSG00000072201	6.72179	21.5884	65.6295	64.0307	2.23394	3.58185	1.79296e-05	0.000374198	NM_032622	LNX1	chr4:54020224-54134926	NONE	ligand of numb-protein X 1 isoform b
ENSG00000139514	798.934	592.746	1887.07	2001.27	1.46412	8.63212	1.81575e-05	0.000378222	NM_003045	SLC7A1	chr13:28981551-29067721	NONE	solute carrier family 7 (cationic amino acid
ENSG00000103254	61.11	17.7225	92.0869	298.786	2.25128	5.14389	1.87121e-05	0.000388276	NM_023933	FAM173A	chr16:710581-712590	NONE	hypothetical protein LOC65990
ENSG00000168539	9.68313	9.24614	42.7898	45.2096	2.20112	3.0244	1.87737e-05	0.000388807	NM_000738	CHRM1	chr11:62432727-62445588	NONE	cholinergic receptor, muscarinic 1
ENSG00000112984	187.947	88.0022	424.196	457.712	1.63317	6.44465	1.91265e-05	0.000394598	NM_005733	KIF20A	chr5:137542585-137551303	NONE	kinesin family member 20A
ENSG00000100162	47.521	19.9225	85.4786	184.747	1.95829	4.6706	1.96834e-05	0.000403006	NM_001002876	CENPM	chr22:40654115-40673094	NONE	centromere protein M isoform b
ENSG00000111052	39.6242	92.9637	274.953	186.383	1.84168	5.48341	1.98962e-05	0.000405822	NM_004664	LIN7A	chr12:79715305-79855825	NONE	lin-7 homolog A
ENSG00000164362	11.6697	2.51298	23.6508	66.0952	2.58896	2.97973	2.13086e-05	0.000430319	NM_198253	TERT	chr5:1306288-1348162	NONE	telomerase reverse transcriptase isoform 1
ENSG00000140323	23.2544	18.5355	100.896	63.9499	1.96134	3.96623	2.32085e-05	0.0004646	NM_033510	DISP2	chr15:38437722-38450548	NONE	dispatched B
ENSG00000128185	68.7775	53.1665	156.859	244.955	1.70559	5.30261	2.40448e-05	0.000477796	NM_033257	DGCR6L	chr22:18681801-18687608	NONE	DiGeorge syndrome critical region gene 6 like
ENSG00000150459	572.335	433.642	1128.95	1644.41	1.44722	8.14993	2.44106e-05	0.000484173	NM_005870	SAP18	chr13:20612684-20620974	NONE	Sin3A-associated protein, 18kDa
ENSG00000139618	79.4586	46.3731	191.167	202.488	1.61447	5.29112	2.5107e-05	0.000495254	NM_000059	BRCA2	chr13:31787616-31871809	NONE	breast cancer 2, early onset
ENSG00000100292	35.827	35.7517	173.231	86.5059	1.8536	4.64376	2.552e-05	0.000501567	NM_002133	HMOX1	chr22:34107086-34120194	NONE	heme oxygenase (decyclizing) 1
ENSG00000185499	7.7689	3.57817	42.8849	22.5047	2.47052	2.54824	2.7157e-05	0.000531804	NM_002456	MUC1	chr1:153424923-153429330	NONE	mucin 1 isoform 1 precursor
ENSG00000025708	97.8711	51.0387	189.2	289.215	1.64814	5.5622	2.82964e-05	0.000551117	NM_001113756	TYMP	chr22:49311046-49315321	NONE	endothelial cell growth factor 1
ENSG00000064195	13.5741	9.32683	80.9876	31.8696	2.26979	3.36263	2.89646e-05	0.000562101	NM_005220	DLX3	chr17:45422387-45427587	NONE	distal-less homeobox 3
ENSG00000115129	35.8877	16.4141	88.4235	105.51	1.84888	4.21787	2.95871e-05	0.000572123	NM_147184	TP53I3	chr2:24153808-24161232	NONE	tumor protein p53 inducible protein 3
ENSG00000161179	124.005	74.0514	252.948	341.926	1.55743	5.8996	2.96965e-05	0.000573211	NM_001017964	YDJC	chr22:20312380-20314340	NONE	YdjC homolog
ENSG00000151849	43.5807	40.396	146.505	123.331	1.67661	4.73883	2.98332e-05	0.000574822	NM_018451	CENPJ	chr13:24354415-24395085	NONE	centromere protein J
ENSG00000169122	10.6273	16.0352	71.4153	42.2845	2.09925	3.41205	3.01083e-05	0.000579088	NM_147189	FAM110B	chr8:59069666-59224831	NONE	hypothetical protein LOC90362
ENSG00000130429	260.576	123.746	465.018	771.423	1.6446	6.92913	3.06888e-05	0.000588156	NM_005720	ARPC1B	chr7:98810264-98830338	NONE	actin related protein 2/3 complex subunit 1B
ENSG00000066248	75.546	64.6493	193.058	217.57	1.54045	5.37551	3.14694e-05	0.000602048	NM_001114090	NGEF	chr2:233451664-233500953	NONE	neuronal guanine nucleotide exchange factor
ENSG00000178999	70.8075	17.7644	127.338	251.598	2.03175	5.13749	3.21544e-05	0.000614064	NM_004217	AURKB	chr17:8048781-8054625	NONE	aurora kinase B
ENSG00000170476	11.6474	5.90791	37.06	46.18	2.20298	2.93948	3.39985e-05	0.000646991	NM_016459	MGC29506	chr5:138751093-138753471	NONE	hypothetical protein LOC51237
ENSG00000156381	48.4954	18.7902	83.5715	187.58	1.96333	4.67341	3.43246e-05	0.000652046	NM_152326	ANKRD9	chr14:102042950-102045881	NONE	ankyrin repeat domain 9
ENSG00000185386	47.4386	51.8483	148.359	162.941	1.65154	4.95267	3.59889e-05	0.000677696	NM_002751	MAPK11	chr22:49044270-49050949	NONE	mitogen-activated protein kinase 11
ENSG00000087586	54.2972	24.5274	101.671	184.711	1.81987	4.78351	3.73997e-05	0.000703036	NM_198433	AURKA	chr20:54377851-54400758	NONE	serine/threonine protein kinase 6
ENSG00000100156	5.81427	4.65666	18.9151	47.2285	2.62567	2.54618	3.8983e-05	0.000731524	NM_013356	SLC16A8	chr22:36804092-36809116	NONE	solute carrier family 16, member 8
ENSG00000108771	10.668	7.01583	50.4738	31.9417	2.18654	2.9288	3.97412e-05	0.000744458	NM_024119	DHX58	chr17:37506978-37518277	NONE	RNA helicase LGP2
ENSG00000149243	84.291	54.4049	157.778	300.565	1.70064	5.4907	4.03431e-05	0.000754423	NM_001039548	KLHL35	chr11:74811087-74818884	NONE	kelch-like 35
ENSG00000177707	3.8806	2.36347	17.0736	25.4777	2.70613	1.90565	4.07076e-05	0.000759923	NM_015480	PVRL3	chr3:112273412-112335752	NONE	poliovirus receptor-related 3
ENSG00000061938	414.553	189.485	858.871	940.844	1.53013	7.49734	4.18022e-05	0.000774993	NM_005781	TNK2	chr3:197074632-197106829	NONE	tyrosine kinase, non-receptor, 2 isoform 1
ENSG00000115107	132.735	69.4978	280.55	340.96	1.5832	5.95422	4.22438e-05	0.000781836	NM_001008410	STEAP3	chr2:119697853-119739698	NONE	dudulin 2 isoform b
ENSG00000023191	355.418	274.537	699.964	1083.13	1.48661	7.50298	4.26971e-05	0.000788872	NM_203389	RNH1	chr11:484512-496821	NONE	ribonuclease/angiogenin inhibitor
ENSG00000142552	70.7724	29.1881	148.333	188.402	1.70526	5.04079	4.30611e-05	0.000794238	NM_020650	RCN3	chr19:54722686-54738701	NONE	reticulocalbin 3, EF-hand calcium binding
ENSG00000162009	37.8536	10.743	82.6867	118.734	1.99109	4.23839	4.39331e-05	0.000807562	NM_001053	SSTR5	chr16:1062756-1071438	NONE	somatostatin receptor 5
ENSG00000146670	125.021	46.5557	218.662	386.251	1.76628	5.86857	4.49955e-05	0.000825683	NM_080668	CDCA5	chr11:64601502-64608100	NONE	cell division cycle associated 5
ENSG00000204385	450.234	694.903	1525.65	1517.18	1.43636	8.2979	4.58677e-05	0.000838834	NM_025257	SLC44A4	chr6:31938947-31954757	NONE	choline transporter-like protein 4
ENSG00000184349	168.424	313.215	741.931	622.464	1.53811	7.1168	4.6559e-05	0.000848601	NM_001962	EFNA5	chr5:106744249-107034213	NONE	ephrin-A5
ENSG00000167701	62.9925	37.1339	114.979	219.569	1.7119	5.03411	4.69117e-05	0.000853588	NM_005309	GPT	chr8:145632833-145703357	NONE	glutamic-pyruvate transaminase (alanine
ENSG00000160957	203.488	59.3352	356.587	592.487	1.78936	6.50976	4.92981e-05	0.000895498	NM_004260	RECQL4	chr8:145707479-145714008	NONE	RecQ protein-like 4
ENSG00000163975	15.5598	2.56244	34.1705	55.6461	2.23173	3.03551	5.0489e-05	0.000914054	NM_005929	MFI2	chr3:198214639-198241083	NONE	melanoma-associated antigen p97 isoform 1
ENSG00000121281	81.38	55.5325	196.873	210.024	1.54875	5.35675	5.16116e-05	0.000929697	NM_001114	ADCY7	chr16:48857978-48909547	NONE	adenylate cyclase 7
ENSG00000187676	10.6002	25.0937	65.6137	70.642	1.96451	3.70268	5.35043e-05	0.000962185	NM_194318	B3GALTL	chr13:30672111-30804409	NONE	beta 1,3-galactosyltransferase-like
ENSG00000117143	292.445	285.929	934.116	606.399	1.41009	7.31557	5.36648e-05	0.000963467	NM_003115	UAP1	chr1:160797946-160836250	NONE	UDP-N-acteylglucosamine pyrophosphorylase 1
ENSG00000165891	29.0823	18.6133	67.4568	105.565	1.83346	4.06073	5.68921e-05	0.00101465	NM_203394	E2F7	chr12:75939156-75983491	NONE	E2F transcription factor 7
ENSG00000173141	288.588	247.96	686.715	738.359	1.39993	7.20445	5.72924e-05	0.00101843	NM_024026	MRP63	chr13:20648371-20651203	NONE	mitochondrial ribosomal protein 63
ENSG00000146054	9.70831	4.7439	29.4366	41.4899	2.24898	2.70245	5.93441e-05	0.00105143	NM_203295	TRIM7	chr5:180553530-180563946	NONE	tripartite motif-containing 7 isoform 3
ENSG00000149761	110.446	67.1224	247.281	267.475	1.50657	5.70418	6.00864e-05	0.00106284	NM_001128613	NUDT22	chr11:63750337-63754063	NONE	nudix (nucleoside diphosphate linked moiety
ENSG00000155792	97.8584	57.906	221.607	231.68	1.51066	5.51975	6.21244e-05	0.00109351	NM_022783	DEPDC6	chr8:120955142-121131937	NONE	DEP domain containing 6
ENSG00000131187	92.0681	44.1483	155.885	279.832	1.63825	5.42881	6.3159e-05	0.00110991	NM_000505	F12	chr5:176761746-176769183	NONE	coagulation factor XII precursor
ENSG00000167747	427.113	248.172	740.855	1209.34	1.49929	7.62454	6.52535e-05	0.001143	NM_199250	C19orf48	chr19:55992773-55997327	NONE	multidrug resistance-related protein
ENSG00000187266	41.6794	25.5666	97.9293	120.585	1.67243	4.43164	6.64962e-05	0.00116288	NM_000121	EPOR	chr19:11349474-11356019	NONE	erythropoietin receptor precursor
ENSG00000178401	125.946	72.9125	306.299	259.887	1.47707	5.84789	6.95886e-05	0.00121107	NM_024902	DNAJC22	chr12:48026966-48031777	NONE	DnaJ (Hsp40) homolog, subfamily C, member 22
ENSG00000126778	9.70831	4.7439	35.19	34.8389	2.22969	2.68706	7.0772e-05	0.0012277	NM_005982	SIX1	chr14:60182505-60185933	NONE	SIX homeobox 1
ENSG00000133937	20.3791	9.43478	67.5823	47.9641	1.91079	3.46201	7.10603e-05	0.00122875	NM_173849	GSC	chr14:94304313-94306252	NONE	goosecoid
ENSG00000152910	26.1107	39.0385	125.608	89.3955	1.73855	4.40289	7.17549e-05	0.00123878	NM_033401	CNTNAP4	chr16:74868676-75150636	NONE	cell recognition protein CASPR4 isoform 1
ENSG00000143515	123.962	109.599	324.353	302.287	1.41549	6.01676	7.77155e-05	0.00133954	NM_001005855	ATP8B2	chr1:152564653-152571810	NONE	ATPase, class I, type 8B, member 2 isoform b
ENSG00000099958	18.4296	10.5381	48.465	63.1432	1.91301	3.41419	7.95234e-05	0.00136416	NM_001002862	DERL3	chr22:22506689-22511193	NONE	derlin 3 isoform 2
ENSG00000074181	745.656	639.928	1675.91	1881.68	1.35124	8.53701	8.00921e-05	0.00137174	NM_000435	NOTCH3	chr19:15131444-15172792	NONE	Notch homolog 3
ENSG00000123975	85.2074	89.9055	191.082	331.623	1.58138	5.71528	8.05401e-05	0.00137722	NM_001827	CKS2	chr9:91115932-91121437	NONE	CDC28 protein kinase 2
ENSG00000187961	135.603	100.469	243.396	416.381	1.46623	6.07514	8.21739e-05	0.00140072	NM_198317	KLHL17	chr1:885829-890958	NONE	kelch-like 17
ENSG00000185813	163.719	90.2358	283.355	454.979	1.50657	6.22225	8.5846e-05	0.00145641	NM_002861	PCYT2	chr17:77455383-77462586	NONE	phosphate cytidylyltransferase 2, ethanolamine
ENSG00000164713	191.8	108.674	316.631	552.001	1.5	6.45847	8.80287e-05	0.00148618	NM_015379	BRI3	chr7:97748922-97758775	NONE	brain protein I3
ENSG00000105289	128.852	74.0693	281.534	287.239	1.45472	5.86035	8.85388e-05	0.00149038	NM_014428	TJP3	chr19:3672734-3701807	NONE	tight junction protein 3
ENSG00000091073	61.0498	38.2621	184.596	122.341	1.59916	4.93687	8.93743e-05	0.00149744	NM_020892	DTX2	chr7:75928953-75973241	NONE	deltex 2 isoform a
ENSG00000051180	20.3791	9.43478	40.7982	81.1177	1.99111	3.52245	9.16818e-05	0.0015279	NM_002875	RAD51	chr15:38774650-38811648	NONE	RAD51 homolog protein isoform 1
ENSG00000102996	520.095	259.774	1002.49	1097.18	1.38842	7.75777	9.14174e-05	0.0015279	NM_002428	MMP15	chr16:56616782-56638303	NONE	matrix metalloproteinase 15 preproprotein
ENSG00000188158	0.94731	4.50021	20.933	18.8167	2.85932	1.79478	9.19007e-05	0.0015279	NM_198270	NHS	chrX:17303801-17664032	NONE	Nance-Horan syndrome protein isoform 1
ENSG00000100065	53.276	43.9091	128.367	156.372	1.53871	4.84845	9.54672e-05	0.00157989	NM_014550	CARD10	chr22:36216345-36245495	NONE	caspase recruitment domain protein 10
ENSG00000037280	6.78801	4.68084	22.7687	35.853	2.31681	2.42044	9.63962e-05	0.00159283	NM_182925	FLT4	chr5:179961111-180009206	NONE	fms-related tyrosine kinase 4 isoform 1
ENSG00000064655	13.5218	22.8931	62.7643	65.9283	1.83943	3.64441	9.88771e-05	0.00163132	NM_172112	EYA2	chr20:44956915-45250897	NONE	eyes absent 2 isoform a
ENSG00000106211	1044.93	600.953	1560.72	3003.45	1.44047	8.86602	0.00010564	0.00173759	NM_001540	HSPB1	chr7:75769858-75771548	NONE	heat shock protein beta-1
ENSG00000163947	13.5323	19.4945	65.6663	50.8042	1.82708	3.50183	0.000107223	0.00176093	NM_001128616	ARHGEF3	chr3:56736488-57044217	NONE	Rho guanine nucleotide exchange factor 3 isoform
ENSG00000125968	188.847	160.349	587.906	359.645	1.42809	6.60776	0.000108315	0.00177617	NM_002165	ID1	chr20:29656752-29657974	NONE	inhibitor of DNA binding 1 isoform a
ENSG00000106397	210.206	112.162	398.495	477.514	1.40623	6.49423	0.000110362	0.00180399	NM_001084	PLOD3	chr7:100635978-100647731	NONE	procollagen-lysine, 2-oxoglutarate 5-dioxygenase
ENSG00000146143	21.3452	10.5798	55.1443	62.1744	1.83874	3.49966	0.000110513	0.00180399	NM_000947	PRIM2	chr6:57287561-57299120	NONE	DNA primase polypeptide 2
ENSG00000168071	39.7749	15.3104	97.9733	93.2201	1.74555	4.21721	0.000111988	0.00182531	NM_032251	CCDC88B	chr11:63864270-63881581	NONE	coiled-coil domain containing 88
ENSG00000196411	509.457	225.241	1106.22	938.901	1.42932	7.70687	0.000113141	0.00184131	NM_004444	EPHB4	chr7:100238122-100263079	NONE	ephrin receptor EphB4 precursor
ENSG00000025770	159.867	71.8706	280.529	382.425	1.47241	6.07312	0.000118138	0.00191111	NM_014551	NCAPH2	chr22:49293537-49305047	NONE	kleisin beta isoform 1
ENSG00000120686	130.732	124.546	358.611	306.977	1.37836	6.1148	0.000118115	0.00191111	NM_016617	UFM1	chr13:37821987-37835137	NONE	ubiquitin-fold modifier 1
ENSG00000122034	217.865	244.346	485.018	695.105	1.36009	6.94832	0.000118988	0.00192198	NM_002097	GTF3A	chr13:26896699-26907734	NONE	transcription factor IIIA
ENSG00000128578	21.3031	20.7728	57.9606	82.9413	1.73793	3.79175	0.000120719	0.00194412	NM_020704	FAM40B	chr7:128861535-128915473	NONE	hypothetical protein LOC57464 isoform a
ENSG00000138821	380.549	429.946	909.257	1134.88	1.34267	7.74522	0.000120936	0.00194437	NM_022154	SLC39A8	chr4:103401843-103485371	NONE	solute carrier family 39 (zinc transporter),
ENSG00000167767	11.6084	13.7993	68.5874	33.7844	2.00593	3.27617	0.000121095	0.00194437	NM_182507	KRT80	chr12:50849046-50872051	NONE	keratin 80 isoform a
ENSG00000072422	3.86038	5.72134	34.3133	18.749	2.45339	2.25812	0.000124176	0.00199087	NM_198225	RHOBTB1	chr10:62299207-62430735	NONE	Rho-related BTB domain-containing protein 1.
ENSG00000144481	1.91928	4.53759	23.8075	17.8515	2.6739	1.88321	0.000128835	0.00204698	NM_024080	TRPM8	chr2:234490781-234592905	NONE	transient receptor potential cation channel,
ENSG00000181790	4.85494	2.38782	24.7695	16.8983	2.45936	1.90709	0.000128835	0.00204698	NM_001702	BAI1	chr8:143542378-143623348	NONE	brain-specific angiogenesis inhibitor 1
ENSG00000093009	79.5262	20.0836	127.349	233.688	1.79228	5.11626	0.000130189	0.00206276	NM_003504	CDC45L	chr22:17846981-17888135	NONE	CDC45-like
ENSG00000100300	181.165	87.9863	273.817	518.116	1.5177	6.31862	0.000132182	0.00208821	NM_000714	TSPO	chr22:41877478-41889191	NONE	translocator protein isoform PBR
ENSG00000170638	304.172	121.512	467.862	823.234	1.55105	7.01191	0.00013452	0.00211584	NM_025204	TRABD	chr22:48966470-48980120	NONE	TraB domain containing
ENSG00000130305	68.8265	31.4614	112.119	223.346	1.70121	5.03687	0.000136172	0.00213872	NM_148956	NSUN5	chr7:72355162-72360759	NONE	NOL1/NOP2/Sun domain family, member 5 isoform 1
ENSG00000146858	19.3765	16.2094	57.0425	65.9465	1.77447	3.5867	0.000139409	0.0021832	NM_080660	ZC3HAV1L	chr7:138357665-138371303	NONE	zinc finger CCCH-type, antiviral 1-like
ENSG00000185507	80.466	30.3765	199.786	154.39	1.62325	5.13057	0.000139888	0.00218753	NM_004029	IRF7	chr11:602554-605999	NONE	interferon regulatory factor 7 isoform b
ENSG00000186480	216.86	335.225	580.123	876.88	1.42746	7.23875	0.000140185	0.002189	NM_198337	INSIG1	chr7:154720475-154732877	NONE	insulin induced gene 1 isoform 3
ENSG00000130748	32.0292	10.6964	56.9617	113.146	1.94019	4.00651	0.000140577	0.00219195	NM_017854	TMEM160	chr19:52241007-52243722	NONE	transmembrane protein 160
ENSG00000139517	257.581	259.396	857.091	505.611	1.39649	7.14275	0.00014173	0.00220355	NM_153371	LNX2	chr13:27018049-27092720	NONE	ligand of numb-protein X 2
ENSG00000184990	79.4248	64.674	130.161	321.338	1.63732	5.48683	0.000143086	0.00222143	NM_021709	SIVA1	chr14:104290514-104297035	NONE	CD27-binding (Siva) protein isoform 2
ENSG00000188095	8.72819	5.84927	26.5774	39.6142	2.14981	2.62217	0.000144213	0.00223572	NM_001039958	MESP2	chr15:88120592-88122979	NONE	mesoderm posterior 2 homolog
ENSG00000104147	22.2916	16.2549	39.8006	116.039	1.99662	3.87655	0.000145348	0.00224823	NM_007280	OIP5	chr15:39388761-39412111	NONE	Opa interacting protein 5
ENSG00000186638	35.8388	31.1968	99.8688	98.8788	1.55738	4.32748	0.000148586	0.00229035	NM_194313	KIF24	chr9:34242378-34319198	NONE	kinesin family member 24
ENSG00000101004	71.7186	38.33	204.577	130.809	1.57068	5.06886	0.00015294	0.00235074	NM_025176	NLP	chr20:25381340-25514153	NONE	ninein-like
ENSG00000204197	191.867	55.8734	359.5	426.656	1.60191	6.2809	0.000155937	0.00239341	NM_002263	KIFC1	chr6:33467597-33485657	NONE	kinesin family member C1
ENSG00000141552	188.831	184.48	325.159	705.56	1.4658	6.72223	0.000158535	0.00242637	NM_016476	ANAPC11	chr17:77442894-77451655	NONE	APC11 anaphase promoting complex subunit 11
ENSG00000145703	17.3962	27.512	73.2364	72.5093	1.71548	3.85018	0.000163638	0.00249034	NM_006633	IQGAP2	chr5:75734904-76039713	NONE	IQ motif containing GTPase activating protein 2
ENSG00000140451	32.0525	6.14022	65.5743	90.4694	1.95839	3.87486	0.00016676	0.00252716	NM_025049	PIF1	chr15:62894883-62904920	NONE	DNA helicase homolog PIF1
ENSG00000159055	31.001	25.4515	61.708	130.112	1.75266	4.22873	0.000166547	0.00252716	NM_018944	C21orf45	chr21:32562402-32573247	NONE	chromosome 21 open reading frame 45
ENSG00000168078	56.2236	29.1012	96.915	177.178	1.64872	4.76017	0.000167816	0.0025396	NM_018492	PBK	chr8:27723060-27751268	NONE	PDZ binding kinase
ENSG00000115457	339.039	129.601	554.455	779.86	1.45694	7.0826	0.000172377	0.00259746	NM_000597	IGFBP2	chr2:217206371-217237404	NONE	insulin-like growth factor binding protein 2,
ENSG00000129195	57.2477	13.1358	87.3888	178.142	1.84828	4.66167	0.000172397	0.00259746	NM_019013	FAM64A	chr17:6288491-6294102	NONE	hypothetical protein LOC54478
ENSG00000104889	184.079	82.2549	264.296	533.198	1.53899	6.32217	0.000181763	0.00271638	NM_006397	RNASEH2A	chr19:12778427-12785462	NONE	ribonuclease H2, large subunit
ENSG00000178026	70.715	54.3228	203.612	140.241	1.44179	5.14312	0.000184118	0.00274397	NM_207644	C22orf36	chr22:23311587-23319030	NONE	hypothetical protein LOC388886
ENSG00000134222	81.4514	24.665	159.763	185.557	1.64195	5.08767	0.000185209	0.00275642	NM_032636	PSRC1	chr1:109623698-109627294	NONE	proline/serine-rich coiled-coil 1 isoform a
ENSG00000075218	123.111	32.8018	199.646	337.268	1.71874	5.70387	0.000186723	0.00277513	NM_016426	GTSE1	chr22:45071475-45108257	NONE	G-2 and S-phase expressed 1
ENSG00000031081	20.3277	21.8906	77.0774	61.1666	1.70864	3.77145	0.000190092	0.00282131	NM_020754	CDGAP	chr3:120495909-120619254	NONE	Cdc42 GTPase-activating protein
ENSG00000188290	101.818	21.2925	153.016	306.226	1.82696	5.45331	0.000196143	0.00290314	NM_021170	HES4	chr1:924207-925333	NONE	hairy and enhancer of split 4 isoform 2
ENSG00000110881	73.5993	69.214	179.737	208.159	1.43709	5.32128	0.000197258	0.00291164	NM_020039	ACCN2	chr12:48737753-48763660	NONE	amiloride-sensitive cation channel 2, neuronal
ENSG00000179750	43.6204	25.5842	86.4848	129.102	1.61003	4.42603	0.000197596	0.00291264	NM_004900	APOBEC3B	chr22:37708297-37718497	NONE	apolipoprotein B mRNA editing enzyme, catalytic
ENSG00000076356	10.6454	11.5214	32.271	51.8753	1.91816	3.01355	0.000209253	0.0030719	NM_025179	PLXNA2	chr1:206262216-206484288	NONE	plexin A2
ENSG00000144959	23.2129	32.1618	67.4488	111.226	1.70391	4.14423	0.000210054	0.00307529	NM_020792	AADACL1	chr3:173831129-173911702	NONE	arylacetamide deacetylase-like 1
ENSG00000123358	49.4391	26.7715	107.462	116.792	1.52294	4.50331	0.000217895	0.00317286	NM_173157	NR4A1	chr12:50718760-50739552	NONE	nuclear receptor subfamily 4, group A, member 1
ENSG00000160932	288.594	235.309	538.288	745.011	1.28092	7.0862	0.000217721	0.00317286	NM_001127213	LY6E	chr8:144171299-144175199	NONE	lymphocyte antigen 6 complex, locus E
ENSG00000178038	52.2986	47.3257	125.516	150.718	1.46433	4.82514	0.000218854	0.00318253	NM_182775	ALS2CL	chr3:46685682-46710195	NONE	ALS2 C-terminal like isoform 3
ENSG00000071462	247.92	206.475	494.553	620.674	1.28467	6.88306	0.000225537	0.00326213	NM_017528	WBSCR22	chr7:72735833-72750477	NONE	Williams Beuren syndrome chromosome region 22
ENSG00000213496	37.8081	22.1165	66.4739	129.155	1.67812	4.27007	0.000225997	0.0032644	NM_175614	NDUFA11	chr19:5845685-5855025	NONE	NADH dehydrogenase (ubiquinone) 1 alpha
ENSG00000149091	60.1443	16.576	90.2427	182.85	1.77048	4.72024	0.000227063	0.00327542	NM_201532	DGKZ	chr11:46311030-46358677	NONE	diacylglycerol kinase zeta isoform 1
ENSG00000062822	191.839	75.3852	269.05	549.211	1.5651	6.35105	0.000228744	0.00329086	NM_002691	POLD1	chr19:55579419-55613082	NONE	polymerase (DNA directed), delta 1, catalytic
ENSG00000017621	15.5249	8.23212	38.9578	49.9528	1.86694	3.09706	0.000229208	0.00329314	NM_024859	MAGIX	chrX:48906004-48909916	NONE	MAGI family member, X-linked isoform a
ENSG00000203896	16.5169	4.8525	43.7672	38.5864	1.88547	2.97829	0.000229889	0.00329726	NM_017806	LIME1	chr20:61838421-61840903	NONE	Lck interacting transmembrane adaptor 1
ENSG00000041982	7.7485	6.95065	16.9882	55.7476	2.28682	2.73177	0.000231536	0.00330622	NM_002160	TNC	chr9:116822626-116920307	NONE	tenascin C precursor
ENSG00000127586	193.794	62.7635	226.203	655.705	1.72431	6.41937	0.00023165	0.00330622	NM_022092	CHTF18	chr16:778046-788073	NONE	CTF18, chromosome transmission fidelity factor
ENSG00000175029	270.176	258.274	639.168	651.704	1.28547	7.09578	0.000231508	0.00330622	NM_001329	CTBP2	chr10:126666407-126839093	NONE	C-terminal binding protein 2 isoform 1
ENSG00000162591	55.2746	22.2537	122.706	114.877	1.5673	4.57138	0.000232822	0.00331856	NM_001409	MEGF6	chr1:3394372-3517919	NONE	EGF-like-domain, multiple 3
ENSG00000158555	32.9327	28.8866	107.53	79.0434	1.58221	4.22967	0.000233987	0.00332638	NM_030792	GDPD5	chr11:74823333-74914515	NONE	glycerophosphodiester phosphodiesterase domain
ENSG00000186185	85.343	20.1026	127.339	248.771	1.76674	5.17984	0.00023398	0.00332638	NM_001080443	KIF18B	chr17:40358973-40380608	NONE	kinesin family member 18B
ENSG00000188486	489.138	184.951	721.826	1219.71	1.47334	7.61894	0.000237571	0.00336845	NM_002105	H2AFX	chr11:118469798-118471369	NONE	H2A histone family, member X
ENSG00000073169	178.28	70.7668	284.32	419.172	1.44829	6.16311	0.000239743	0.00339478	NM_031454	SELO	chr22:48981534-48998172	NONE	selenoprotein O
ENSG00000163520	51.3018	62.1713	147.408	162	1.45631	4.99444	0.000243329	0.00343654	NM_001004019	FBLN2	chr3:13565624-13654922	NONE	fibulin 2 isoform a precursor
ENSG00000023892	107.537	67.11	233.985	227.897	1.37527	5.58299	0.00024655	0.00347294	NM_022047	DEF6	chr6:35373572-35397524	NONE	differentially expressed in FDCP 6 homolog
ENSG00000175768	59.1044	40.5311	89.2598	229.989	1.66014	4.98001	0.000249352	0.00350326	NM_001001790	TOMM5	chr9:37578409-37582568	NONE	translocase of outer mitochondrial membrane 5
ENSG00000177303	120.158	55.7047	251.117	230.71	1.41067	5.62987	0.000261482	0.00366414	NM_020753	CASKIN2	chr17:71007937-71023222	NONE	cask-interacting protein 2 isoform a
ENSG00000106123	11.6131	12.6709	53.3241	34.7702	1.85156	3.09295	0.00026231	0.00367098	NM_004445	EPHB6	chr7:142262913-142278967	NONE	ephrin receptor EphB6 precursor
ENSG00000205356	115.309	56.833	216.831	252.423	1.40727	5.59377	0.000274288	0.00383364	NM_015395	TECPR1	chr7:97683992-97719404	NONE	tectonin beta-propeller repeat containing 1
ENSG00000198830	160.87	50.0809	177.681	596.401	1.81761	6.21049	0.000279171	0.00389684	NM_005517	HMGN2	chr1:26671532-26675021	NONE	high-mobility group nucleosomal binding domain
ENSG00000066468	1.92514	3.42184	18.0688	17.8874	2.71588	1.66582	0.000279666	0.0038987	NM_022970	FGFR2	chr10:123223888-123347962	NONE	fibroblast growth factor receptor 2 isoform 2
ENSG00000118515	2.87676	7.92898	31.4365	20.6558	2.27922	2.26243	0.000290933	0.00404012	NM_005627	SGK1	chr6:134532082-134537686	NONE	serum/glucocorticoid regulated kinase 1 isoform
ENSG00000198826	72.7056	31.4822	127.394	176.177	1.4985	4.94181	0.000291415	0.0040416	NM_199357	ARHGAP11A	chr15:30694982-30719150	NONE	Rho GTPase activating protein 11A isoform 2
ENSG00000136826	19.3765	16.2094	67.5823	47.9641	1.68303	3.51704	0.000299071	0.00414246	NM_004235	KLF4	chr9:109286953-109290549	NONE	Kruppel-like factor 4 (gut)
ENSG00000081803	12.5907	11.5636	53.3319	32.8787	1.82028	3.06618	0.00030079	0.0041556	NM_001009571	CADPS2	chr7:121745716-122313790	NONE	Ca2+-dependent activator protein for secretion 2
ENSG00000112759	99.7143	124.396	213.902	389.083	1.44195	5.95976	0.000301679	0.00416256	NM_004955	SLC29A1	chr6:44295219-44309866	NONE	equilibrative nucleoside transporter 1
ENSG00000183060	26.1564	21.9802	76.1006	70.6132	1.59426	3.88125	0.000306601	0.00421429	NM_152449	LYSMD4	chr15:98085132-98091067	NONE	LysM, putative peptidoglycan-binding, domain
ENSG00000161888	142.451	54.6254	233.913	339.117	1.48878	5.85667	0.000313884	0.00430344	NM_182513	SPC24	chr19:11117169-11127458	NONE	spindle pole body component 24 homolog
ENSG00000176720	203.405	131.67	387.084	456.791	1.30708	6.47053	0.000330411	0.00450712	NM_032515	BOK	chr2:242146864-242162222	NONE	BCL2-related ovarian killer
ENSG00000184983	182.051	179.862	316.62	592.514	1.32969	6.57885	0.000330349	0.00450712	NM_002490	NDUFA6	chr22:40811476-40816834	NONE	NADH dehydrogenase (ubiquinone) 1 alpha
ENSG00000010704	16.4276	26.3574	58.9328	73.4959	1.64821	3.72864	0.000337988	0.00458728	NM_139011	HFE	chr6:26195487-26204795	NONE	hemochromatosis protein isoform 11 precursor
ENSG00000123364	172.356	187.875	546.993	357.775	1.33178	6.57189	0.000344299	0.00464954	NM_017410	HOXC13	chr12:52618842-52626594	NONE	homeobox C13
ENSG00000085117	60.0718	41.6798	120.753	151.669	1.39971	4.81869	0.000348431	0.00469359	NM_002231	CD82	chr11:44543716-44597889	NONE	CD82 antigen isoform 1
ENSG00000171241	48.4796	23.3465	77.8925	144.216	1.59063	4.47093	0.000358891	0.00480451	NM_024745	SHCBP1	chr16:45171977-45212785	NONE	SHC SH2-domain binding protein 1
ENSG00000175544	17.442	13.914	45.6146	58.4304	1.71323	3.35996	0.000358582	0.00480451	NM_145200	CABP4	chr11:66979393-66983227	NONE	calcium binding protein 4
ENSG00000127220	137.58	70.6599	247.258	304.234	1.36764	5.83748	0.000362016	0.00484034	NM_024527	ABHD8	chr19:17263940-17275282	NONE	abhydrolase domain containing 8
ENSG00000184292	6.73083	18.1926	51.3976	39.5046	1.89723	3.13477	0.000365322	0.0048785	NM_002353	TACSTD2	chr1:58813682-58816033	NONE	tumor-associated calcium signal transducer 2
ENSG00000161677	75.5976	38.3516	146.451	165.773	1.41664	5.00554	0.000367726	0.00490453	NM_138334	JOSD2	chr19:55701066-55706231	NONE	Josephin domain containing 2
ENSG00000105048	9.73206	1.33986	25.6738	26.3685	2.14475	2.26953	0.000378997	0.00502381	NM_001126132	TNNT1	chr19:60336007-60352385	NONE	troponin T1, skeletal, slow isoform b
ENSG00000134824	3758.25	2828.09	6741.73	8532.48	1.19679	10.6814	0.000380742	0.00503603	NM_004265	FADS2	chr11:61340324-61391401	NONE	fatty acid desaturase 2
ENSG00000172031	2.86426	11.2981	23.7116	39.6314	2.19193	2.56061	0.000380852	0.00503603	NM_173567	ABHD7	chr1:92268145-92301672	NONE	abhydrolase domain containing 7
ENSG00000186862	7.76161	4.70332	26.6208	28.2571	2.09802	2.36183	0.000386199	0.00508802	NM_024895	PDZD7	chr10:102757575-102780852	NONE	PDZ domain containing 7
ENSG00000184925	11.6288	9.28862	29.4196	47.1637	1.85228	2.88951	0.00038783	0.00510327	NM_178536	LCN12	chr9:138966588-138969046	NONE	lipocalcin 12
ENSG00000130653	167.559	124.68	279.549	452.156	1.30769	6.26742	0.000397339	0.00521568	NM_152286	PNPLA7	chr9:139474224-139529782	NONE	patatin-like phospholipase domain containing 7
ENSG00000135842	32.9429	25.475	74.1405	97.9959	1.54309	4.12276	0.000398775	0.00522816	NM_052966	FAM129A	chr1:183026788-183154193	NONE	niban protein isoform 2
ENSG00000034063	72.7628	13.1938	81.6203	279.958	1.99862	5.0731	0.000418668	0.00546904	NM_001048201	UHRF1	chr19:4860509-4913162	NONE	ubiquitin-like with PHD and ring finger domains
ENSG00000029153	25.2061	16.2956	68.5022	59.2995	1.59584	3.67983	0.000428529	0.00557759	NM_020183	ARNTL2	chr12:27377254-27464733	NONE	aryl hydrocarbon receptor nuclear
ENSG00000074842	302.184	189.335	387.922	919.362	1.38602	7.07921	0.000429969	0.0055896	NM_019107	C19orf10	chr19:4608565-4621415	NONE	hypothetical protein LOC56005
ENSG00000213445	144.337	90.1761	281.522	306.089	1.29766	5.95125	0.000437458	0.00567329	NM_006747	SIPA1	chr11:65109441-65174965	NONE	signal-induced proliferation-associated protein
ENSG00000162073	91.0565	67.0303	220.701	180.772	1.3253	5.39728	0.00045606	0.00586518	NM_152341	PAQR4	chr16:2959342-2963484	NONE	progestin and adipoQ receptor family member IV
ENSG00000102879	4.82272	7.99316	17.9821	38.7241	2.14672	2.40497	0.000456859	0.00586846	NM_007074	CORO1A	chr16:30102414-30107897	NONE	coronin, actin binding protein, 1A
ENSG00000075275	547.147	449.735	1187.05	1117.86	1.1968	7.95501	0.000457825	0.00587388	NM_014246	CELSR1	chr22:45134396-45311731	NONE	cadherin EGF LAG seven-pass G-type receptor 1
ENSG00000188186	146.232	131.495	226.233	518.157	1.41805	6.26457	0.000465203	0.00594732	NM_001008395	C7orf59	chr7:99584465-99589769	NONE	hypothetical protein LOC389541
ENSG00000169169	16.402	37.7303	75.0983	95.1618	1.68995	4.08313	0.000469927	0.00600061	NM_152359	CPT1C	chr19:54886204-54908741	NONE	carnitine palmitoyltransferase 1C isoform 2
ENSG00000160111	15.5447	4.83947	39.9638	34.818	1.81633	2.85466	0.000478166	0.00609139	NM_015692	CPAMD8	chr19:16864764-16998625	NONE	C3 and PZP-like, alpha-2-macroglobulin domain
ENSG00000146828	165.649	97.1261	277.679	373.004	1.27778	6.10299	0.000479336	0.0060991	NM_020246	SLC12A9	chr7:100288293-100302567	NONE	solute carrier family 12 (potassium/chloride
ENSG00000135451	135.702	36.2684	215.844	307.092	1.53863	5.70827	0.000484931	0.00614853	NM_005480	TROAP	chr12:48003237-48011781	NONE	tastin isoform 1
ENSG00000188763	15.5027	12.7493	35.1181	58.4764	1.71236	3.20796	0.000492312	0.0062202	NM_003508	FZD9	chr7:72486044-72488386	NONE	frizzled 9
ENSG00000158296	25.1307	43.583	88.4235	105.51	1.52266	4.30934	0.000498565	0.00629183	NM_001011554	SLC13A3	chr20:44619869-44713505	NONE	solute carrier family 13 member 3 isoform b
ENSG00000127084	12.6508	1.37679	32.353	28.2273	2.02103	2.50702	0.000499227	0.00629282	NM_001083536	FGD3	chr9:94749553-94838339	NONE	FYVE, RhoGEF and PH domain containing 3
ENSG00000180776	35.7864	56.2886	100.739	162.082	1.53673	4.74189	0.000501098	0.00630905	NM_153251	ZDHHC20	chr13:20826047-20931509	NONE	zinc finger, DHHC-type containing 20
ENSG00000101213	37.7683	35.7741	107.505	91.3138	1.42855	4.36194	0.000505317	0.00635475	NM_005975	PTK6	chr20:61630221-61639151	NONE	PTK6 protein tyrosine kinase 6
ENSG00000099625	23.3062	7.203	60.9101	47.0376	1.76464	3.39041	0.000509823	0.00640394	NM_152769	C19orf26	chr19:1180177-1188990	NONE	downstream of Stk11
ENSG00000146122	2.87228	9.05074	20.8746	31.133	2.14475	2.28512	0.000523619	0.00656938	NM_015345	DAAM2	chr6:39868119-39980622	NONE	dishevelled associated activator of
ENSG00000182004	27.0947	33.3595	28.318	236.746	2.14356	4.61575	0.000524211	0.00656938	NM_003094	SNRPE	chr1:202097366-202105829	NONE	small nuclear ribonucleoprotein polypeptide E
ENSG00000104886	200.503	127.069	356.638	442.677	1.2605	6.40542	0.000532729	0.00666066	NM_018049	PLEKHJ1	chr19:2184154-2187319	NONE	pleckstrin homology domain containing, family J
ENSG00000140534	111.454	45.3679	192.093	233.598	1.39228	5.45485	0.000538897	0.00672998	NM_152259	C15orf42	chr15:87919821-87972255	NONE	leucine-rich repeat kinase 1
ENSG00000171282	391.324	159.555	663.887	716.699	1.2749	7.18188	0.00054093	0.00674755	NM_001080519	BAHCC1	chr17:76987560-77047953	NONE	BAH domain and coiled-coil containing 1
ENSG00000128311	151.11	99.3761	269.125	347.567	1.27569	6.02805	0.00054235	0.00675746	NM_003312	TST	chr22:35736845-35745454	NONE	thiosulfate sulfurtransferase
ENSG00000176438	12.6136	7.05332	37.0996	34.8302	1.83378	2.80023	0.000551325	0.00686135	NM_152592	C14orf49	chr14:94953583-95011926	NONE	nesprin-3
ENSG00000099821	161.804	73.0226	230.071	418.278	1.4223	6.05394	0.000552209	0.00686445	NM_005035	POLRMT	chr19:568222-584568	NONE	mitochondrial DNA-directed RNA polymerase
ENSG00000143013	148.145	163.658	268.115	491.739	1.29245	6.3329	0.000554445	0.00688186	NM_006769	LMO4	chr1:87566738-87587021	NONE	LIM domain only 4
ENSG00000214756	83.3257	52.1119	110.181	288.386	1.53263	5.32923	0.000554886	0.00688186	NM_001043229	METTL12	chr11:62189354-62191499	NONE	hypothetical protein LOC751071
ENSG00000172818	42.6535	24.4373	108.469	85.649	1.50037	4.30138	0.000555846	0.00688585	NM_004561	OVOL1	chr11:65311104-65321259	NONE	OVO-like 1 binding protein
ENSG00000164889	724.407	401.528	1155.6	1520.08	1.21452	8.15827	0.000561959	0.0069536	NM_003040	SLC4A2	chr7:150389270-150404542	NONE	solute carrier family 4, anion exchanger, member
ENSG00000188157	1403.25	673.67	2049.66	3059.9	1.25697	9.07662	0.000582316	0.00718078	NM_198576	AGRN	chr1:945365-981355	NONE	agrin
ENSG00000140263	314.722	296.327	495.421	1023.87	1.31248	7.32311	0.000585189	0.00720096	NM_003104	SORD	chr15:43102695-43154330	NONE	sorbitol dehydrogenase
ENSG00000165304	73.6724	32.6294	119.778	173.361	1.42028	4.91201	0.000585286	0.00720096	NM_014791	MELK	chr9:36562872-36667678	NONE	maternal embryonic leucine zipper kinase
ENSG00000148803	40.7322	18.7312	79.8638	95.1494	1.51623	4.14661	0.000594591	0.0072905	NM_198472	C10orf125	chr10:135018653-135021519	NONE	hypothetical protein LOC282969 isoform 2
ENSG00000096433	555.865	445.138	983.437	1291.23	1.17139	7.94356	0.000596004	0.00729125	NM_002224	ITPR3	chr6:33697138-33772324	NONE	inositol 1,4,5-triphosphate receptor, type 3
ENSG00000164898	104.614	77.4069	151.099	334.501	1.39986	5.65108	0.000601598	0.00734303	NM_197964	C7orf55	chr7:138676613-138681605	NONE	formation of mitochondrial complexes 1 homolog
ENSG00000149418	802.788	696.411	1573.18	1817.64	1.16905	8.52136	0.000607958	0.00741228	NM_021978	ST14	chr11:129534891-129585466	NONE	suppression of tumorigenicity 14
ENSG00000087076	11.6131	12.6709	42.8128	38.5901	1.73899	3.00443	0.000614203	0.00747577	NM_016246	HSD17B14	chr19:54008090-54031746	NONE	dehydrogenase/reductase (SDR family) member 10
ENSG00000132963	158.751	264.862	364.166	735.681	1.40894	6.83971	0.000614863	0.00747577	NM_015932	POMP	chr13:28131250-28151059	NONE	proteasome maturation protein
ENSG00000213563	294.484	122.648	443.166	637.658	1.32528	6.81539	0.00062388	0.00757218	NM_001001795	MGC70857	chr8:145722411-145725266	NONE	hypothetical protein LOC414919
ENSG00000131650	32.0404	8.42115	70.3967	64.0173	1.66863	3.72443	0.000629914	0.00762842	NM_024507	KREMEN2	chr16:2954217-2958381	NONE	kringle-containing transmembrane protein 2
ENSG00000150457	58.1019	56.5152	182.696	119.513	1.39394	4.97313	0.000629928	0.00762842	NM_014572	LATS2	chr13:20445177-20533676	NONE	LATS, large tumor suppressor, homolog 2
ENSG00000213923	773.771	513.262	1501.88	1404.16	1.14976	8.29963	0.000633836	0.00766714	NM_001894	CSNK1E	chr22:37016643-37044035	NONE	casein kinase 1 epsilon
ENSG00000112667	186.902	170.684	266.17	661.325	1.37199	6.59444	0.000653027	0.00786366	NM_006443	C6orf108	chr6:43301346-43305189	NONE	putative c-Myc-responsive isoform 1
ENSG00000115594	107.431	178.412	514.725	230.568	1.40896	6.27707	0.00065231	0.00786366	NM_000877	IL1R1	chr2:102053267-102159651	NONE	interleukin 1 receptor, type I precursor
ENSG00000137880	68.747	71.4688	136.884	214.818	1.32899	5.21176	0.000654503	0.00786366	NM_005258	GCHFR	chr15:38843557-38847198	NONE	GTP cyclohydrolase I feedback regulatory
ENSG00000197785	165.682	71.8852	219.598	427.711	1.40152	6.05669	0.000654221	0.00786366	NM_018188	ATAD3A	chr1:1437393-1459928	NONE	ATPase family, AAA domain containing 3A
ENSG00000018280	13.5581	12.7119	54.2781	34.7673	1.74783	3.12863	0.000664382	0.00794754	NM_000578	SLC11A1	chr2:218954995-218969860	NONE	natural resistance-associated macrophage protein
ENSG00000072195	9.68313	9.24614	46.6975	23.4387	1.87246	2.75828	0.000668515	0.00798812	NM_005876	SPEG	chr2:220007811-220066598	NONE	SPEG complex locus
ENSG00000171960	38.7477	32.3677	69.3227	138.579	1.53726	4.39578	0.000674244	0.0080299	NM_006347	PPIH	chr1:42896634-42915015	NONE	peptidylprolyl isomerase H
ENSG00000162458	54.2769	31.3678	145.603	93.1418	1.44629	4.6125	0.000677816	0.00806355	NM_017556	FBLIM1	chr1:15955740-15985676	NONE	filamin-binding LIM protein-1 isoform a
ENSG00000123136	260.57	130.64	329.922	676.352	1.32533	6.7153	0.000690939	0.00819539	NM_005804	DDX39	chr19:14380632-14391171	NONE	DEAD (Asp-Glu-Ala-Asp) box polypeptide 39
ENSG00000141499	77.5168	47.5055	154.065	170.477	1.34814	5.08214	0.000693903	0.00821868	NM_018081	WRAP53	chr17:7532363-7547545	NONE	WD repeat domain 79
ENSG00000136982	20.3529	15.0931	39.8558	74.5124	1.67118	3.50338	0.000708428	0.00837233	NM_024094	DSCC1	chr8:120915397-120937330	NONE	defective in sister chromatid cohesion 1
ENSG00000137198	12.5959	10.4357	47.6195	30.0591	1.73396	2.93459	0.000726259	0.00855495	NM_006877	GMPR	chr6:16346789-16403759	NONE	guanosine monophosphate reductase
ENSG00000089685	230.592	76.5997	345.194	506.756	1.41341	6.44558	0.000733764	0.00861514	NM_001012270	BIRC5	chr17:73721871-73733310	NONE	baculoviral IAP repeat-containing protein 5
ENSG00000076662	73.6265	53.1984	120.701	207.303	1.35301	5.09887	0.000746421	0.00874472	NM_002162	ICAM3	chr19:10305454-10311344	NONE	intercellular adhesion molecule 3 precursor
ENSG00000169750	120.15	60.2869	203.502	254.323	1.30493	5.58656	0.00074873	0.00876225	NM_005052	RAC3	chr17:77582820-77585366	NONE	ras-related C3 botulinum toxin substrate 3 (rho
ENSG00000178718	15.5598	2.56244	44.7697	27.2302	1.9108	2.77492	0.000751532	0.00878551	NM_017793	RPP25	chr15:73033809-73036858	NONE	ribonuclease P 25kDa subunit
ENSG00000101104	211.124	173.05	423.248	450.175	1.17276	6.56354	0.00075525	0.00881942	NM_001124756	PABPC1L	chr20:42972116-42992781	NONE	poly(A)-binding protein, cytoplasmic 1-like
ENSG00000121410	44.61	19.9006	65.5121	137.647	1.61392	4.3355	0.00075927	0.00885678	NM_130786	A1BG	chr19:63548355-63556669	NONE	alpha 1B-glycoprotein precursor
ENSG00000188042	12.5907	11.5636	43.7858	33.8568	1.6705	2.95035	0.000763509	0.00888701	NM_005737	ARL4C	chr2:235066423-235070436	NONE	ADP-ribosylation factor-like 4C
ENSG00000126246	10.6454	11.5214	39.0129	33.8758	1.70988	2.85226	0.000767559	0.00890696	NM_024660	TMEM149	chr19:40921992-40925191	NONE	transmembrane protein 149
ENSG00000141294	9.70141	5.87003	39.0715	21.5715	1.9231	2.53614	0.000767699	0.00890696	NM_033413	LRRC46	chr17:43264076-43269855	NONE	leucine rich repeat containing 46
ENSG00000142546	139.47	108.514	241.52	353.246	1.24792	5.9868	0.000766511	0.00890696	NM_015953	NOSIP	chr19:54750781-54775615	NONE	nitric oxide synthase interacting protein
ENSG00000220201	10.656	9.26796	37.1153	31.0452	1.75605	2.74384	0.000769486	0.00891811	NM_001103167	GLP-1	chr19:10276478-10281556	NONE	GATA like protein-1
ENSG00000166803	54.2593	38.2112	62.5923	236.649	1.67663	4.88261	0.000776628	0.00899122	NM_001029989	KIAA0101	chr15:62444265-62460755	NONE	hypothetical protein LOC9768 isoform 2
ENSG00000142945	158.902	69.5742	247.236	343.817	1.3261	5.94632	0.000778324	0.0090012	NM_006845	KIF2C	chr1:44978137-45005991	NONE	kinesin family member 2C
ENSG00000188064	89.1348	56.7188	173.093	185.539	1.27174	5.24819	0.000781189	0.00902466	NM_058238	WNT7B	chr22:44696322-44751395	NONE	wingless-type MMTV integration site family,
ENSG00000123154	61.0418	41.6869	110.268	158.29	1.36494	4.80699	0.000786948	0.00907176	NM_001099737	MORG1	chr19:12641516-12647645	NONE	mitogen-activated protein kinase organizer 1
ENSG00000037757	110.442	69.4135	209.235	226.98	1.2512	5.53574	0.000791722	0.00911705	NM_032285	MRI1	chr19:13736336-13746096	NONE	translation initiation factor eIF-2B subunit
ENSG00000100344	13.5631	11.5832	43.7781	35.7488	1.64436	2.99026	0.000817338	0.00937203	NM_025225	PNPLA3	chr22:42650951-42674781	NONE	patatin-like phospholipase domain containing 3
ENSG00000119559	26.1821	15.1744	52.2593	72.5744	1.56348	3.65257	0.000840129	0.00961293	NM_152482	C19orf25	chr19:1425813-1430198	NONE	hypothetical protein LOC148223
ENSG00000130332	176.278	127.003	238.601	533.221	1.33032	6.33732	0.000859995	0.00981284	NM_016199	LSM7	chr19:2272521-2279710	NONE	U6 snRNA-associated Sm-like protein LSm7
ENSG00000170779	63.9682	34.8573	82.6095	201.724	1.49302	4.85143	0.00087187	0.00993397	NM_145701	CDCA4	chr14:104547325-104558538	NONE	cell division cycle associated 4
ENSG00000148832	25.2156	14.0286	45.5865	70.7109	1.53537	3.55751	0.00087926	0.0100048	NM_207127	PAOX	chr10:135042684-135055185	NONE	polyamine oxidase (exo-N4-amino) isoform 2
ENSG00000165644	57.2038	25.6867	82.6417	159.293	1.50408	4.61393	0.000882633	0.0100249	NM_144589	COMTD1	chr10:76663735-76665776	NONE	catechol-O-methyltransferase domain containing
ENSG00000115286	156.929	95.9526	187.215	506.89	1.43074	6.15425	0.00089543	0.0101382	NM_024407	NDUFS7	chr19:1334905-1346583	NONE	NADH-ubiquinone oxidoreductase Fe-S protein 7
ENSG00000168476	172.445	86.8171	241.492	419.21	1.312	6.11282	0.000894436	0.0101382	NM_025232	REEP4	chr8:22051477-22055393	NONE	receptor accessory protein 4
ENSG00000094804	142.441	60.3571	190.121	350.473	1.36885	5.80569	0.000909735	0.0102786	NM_001254	CDC6	chr17:35697671-35712939	NONE	cell division cycle 6 protein
ENSG00000140365	95.9236	55.6078	145.429	250.627	1.35637	5.36571	0.000917532	0.0103342	NM_017828	COMMD4	chr15:73415426-73419665	NONE	COMM domain containing 4
ENSG00000159556	19.3859	13.9461	60.9262	42.3115	1.60769	3.37072	0.000923908	0.0103952	NM_145805	ISL2	chr15:74416201-74421871	NONE	ISL LIM homeobox 2
ENSG00000160813	107.547	61.3835	150.169	286.438	1.33959	5.5105	0.000941326	0.0105691	NM_145030	C7orf47	chr7:99870847-99872030	NONE	hypothetical protein LOC221908
ENSG00000172819	132.717	82.108	251.094	259.931	1.22209	5.77178	0.000943844	0.0105864	NM_001042728	RARG	chr12:51890620-51900417	NONE	retinoic acid receptor, gamma isoform 2
ENSG00000118363	35.8452	28.9207	36.896	195.252	1.83102	4.48341	0.000948983	0.0106329	NM_014752	SPCS2	chr11:74337974-74366427	NONE	signal peptidase complex subunit 2 homolog
ENSG00000149577	373.775	406.912	889.338	835.329	1.14828	7.55691	0.0009588	0.0107318	NM_001040455	SIDT2	chr11:116554668-116572058	NONE	SID1 transmembrane family, member 2
ENSG00000076043	201.356	343.237	498.323	760.102	1.24157	7.08255	0.000965985	0.0107898	NM_015523	REXO2	chr11:113815386-113826208	NONE	small fragment nuclease
ENSG00000129173	22.3168	10.5926	41.7981	58.4461	1.56752	3.335	0.000976297	0.0108713	NM_024680	E2F8	chr11:19202193-19219965	NONE	E2F family member 8
ENSG00000118007	80.368	83.0001	191.182	187.403	1.21313	5.35112	0.000996162	0.0110582	NM_005862	STAG1	chr3:137538688-137953935	NONE	stromal antigen 1
ENSG00000149743	106.54	86.5839	195.881	262.815	1.23605	5.6168	0.000999684	0.0110859	NM_031472	TRPT1	chr11:63747847-63750198	NONE	tRNA phosphotransferase 1 isoform 2
ENSG00000116691	143.418	55.7743	262.528	244.839	1.297	5.73267	0.00100715	0.0111246	NM_021933	IIP45	chr1:12002098-12014693	NONE	invasion inhibitory protein 45
ENSG00000137825	5.82909	2.41007	19.9879	16.9263	2.09969	1.79098	0.0010073	0.0111246	NM_002220	ITPKA	chr15:39573364-39583035	NONE	1D-myo-inositol-trisphosphate 3-kinase A
ENSG00000162496	6.75884	10.2972	27.5641	31.092	1.78578	2.52643	0.0010066	0.0111246	NM_004753	DHRS3	chr1:12550525-12600381	NONE	dehydrogenase/reductase (SDR family) member 3
ENSG00000141295	64.8937	55.4252	122.636	172.413	1.28482	4.9684	0.00103498	0.0113491	NM_138355	SCRN2	chr17:43270056-43273641	NONE	secernin 2 isoform 1
ENSG00000104899	17.4963	3.72727	28.4647	47.169	1.76483	2.87843	0.00107225	0.01171	NM_000479	AMH	chr19:2200112-2203072	NONE	anti-Mullerian hormone
ENSG00000143753	233.273	604.683	612.369	1757.58	1.55863	7.91327	0.00110536	0.0119988	NM_144780	DEGS1	chr1:222437550-222447763	NONE	degenerative spermatocyte homolog 1, lipid
ENSG00000161692	28.1295	14.0635	58.0008	64.0542	1.49497	3.63549	0.00111043	0.0120418	NM_025104	DBF4B	chr17:40141501-40184857	NONE	DBF4 homolog B isoform 2
ENSG00000174788	8.72178	6.97372	25.657	30.1562	1.80624	2.4461	0.00111189	0.0120455	NM_174895	PCP2	chr19:7602508-7604636	NONE	Purkinje cell protein 2
ENSG00000127564	69.8458	15.4736	94.0551	180.013	1.61447	4.75819	0.00114207	0.0123352	NM_182687	PKMYT1	chr16:2962792-2970506	NONE	protein kinase Myt1 isoform 2
ENSG00000173705	5.80772	5.77809	25.7029	20.6843	1.97895	2.14548	0.00114434	0.0123475	NM_015551	SUSD5	chr3:33166540-33235711	NONE	sushi domain containing 5
ENSG00000198355	219.917	91.5113	303.326	496.422	1.31311	6.38475	0.00117596	0.0126381	NM_001001852	PIM3	chr22:48740164-48743721	NONE	pim-3 oncogene
ENSG00000135617	30.0577	17.4897	61.7935	73.4868	1.47821	3.78906	0.00117922	0.0126605	NM_032319	C2orf7	chr2:73308643-73313864	NONE	chromosome 2 open reading frame 7
ENSG00000155660	1526.21	855.745	2845.88	2493.77	1.12939	9.18022	0.00120176	0.0128743	NM_004911	PDIA4	chr7:148331097-148356715	NONE	protein disulfide isomerase-associated 4
ENSG00000123080	96.9253	39.5924	161.664	189.325	1.31432	5.19846	0.00120767	0.0129146	NM_001262	CDKN2C	chr1:51199004-51212893	NONE	cyclin-dependent kinase inhibitor 2C
ENSG00000159228	159.775	162.553	294.789	419.164	1.14899	6.28453	0.00123639	0.0131694	NM_001757	CBR1	chr21:36364154-36367332	NONE	carbonyl reductase 1
ENSG00000082781	199.501	167.273	398.525	408.729	1.1272	6.46439	0.00124215	0.0132178	NM_002213	ITGB5	chr3:125964487-126088834	NONE	integrin, beta 5
ENSG00000092445	147.239	94.7742	265.349	293.85	1.18249	5.91396	0.00126805	0.013414	NM_006293	TYRO3	chr15:39638523-39658818	NONE	TYRO3 protein tyrosine kinase
ENSG00000145506	25.2428	8.35898	54.2245	49.8938	1.57676	3.38284	0.00126991	0.0134205	NM_033120	NKD2	chr5:1062076-1091793	NONE	naked cuticle homolog 2
ENSG00000061918	24.1995	26.4935	66.565	71.5836	1.44702	3.83533	0.00127854	0.0134985	NM_000857	GUCY1B3	chr4:156899660-156951636	NONE	guanylate cyclase 1, soluble, beta 3
ENSG00000166851	273.178	114.573	408.94	540.636	1.24403	6.65185	0.00130559	0.0137571	NM_005030	PLK1	chr16:23597701-23609189	NONE	polo-like kinase
ENSG00000204219	62.9383	64.5589	182.691	122.343	1.25707	5.02627	0.00132748	0.0139605	NM_003196	TCEA3	chr1:23579509-23623848	NONE	transcription elongation factor A (SII), 3
ENSG00000181029	238.256	169.668	338.499	622.647	1.21788	6.68571	0.00133099	0.0139838	NM_001042462	TRAPPC5	chr19:7651760-7653748	NONE	trafficking protein particle complex 5
ENSG00000131470	23.2386	23.0722	46.5143	84.8707	1.50115	3.74788	0.00134767	0.0141069	NM_016556	PSMC3IP	chr17:37977880-37983375	NONE	PSMC3 interacting protein isoform 2
ENSG00000167136	90.1173	49.8589	114.007	252.564	1.35757	5.25326	0.001352	0.0141357	NM_004435	ENDOG	chr9:130620599-130624776	NONE	endonuclease G precursor
ENSG00000067057	404.873	179.123	511.615	902.344	1.23082	7.23054	0.00136708	0.0142795	NM_002627	PFKP	chr10:3099739-3168997	NONE	phosphofructokinase, platelet
ENSG00000182195	567.398	938.107	1491.36	1858.16	1.18525	8.51091	0.00137865	0.0143667	NM_012317	LDOC1	chrX:140097595-140098976	NONE	leucine zipper, down-regulated in cancer 1
ENSG00000181085	39.7153	33.517	76.0264	111.202	1.34377	4.29709	0.00138226	0.0143825	NM_139021	MAPK15	chr8:144870416-144876616	NONE	mitogen-activated protein kinase 15
ENSG00000125454	49.4499	23.3537	95.1047	98.8888	1.37344	4.33161	0.00139171	0.0144668	NM_021734	SLC25A19	chr17:70780668-70797066	NONE	solute carrier family 25, member 19
ENSG00000051128	141.467	63.7935	248.252	242.024	1.21145	5.71017	0.00141107	0.0146389	NM_004838	HOMER3	chr19:18901011-18912983	NONE	Homer, neuronal immediate early gene, 3
ENSG00000113721	4.82817	6.87156	20.9031	24.5033	1.94936	2.12328	0.00141369	0.0146389	NM_002609	PDGFRB	chr5:149473597-149515615	NONE	platelet-derived growth factor receptor beta
ENSG00000182253	143.356	100.497	380.581	199.518	1.22669	5.95396	0.00142595	0.0147375	NM_015286	SYNM	chr15:97462928-97493293	NONE	desmuslin isoform B
ENSG00000115163	18.4476	7.14461	28.4412	56.621	1.68527	3.06892	0.0014293	0.014758	NM_001042426	CENPA	chr2:26862385-26870961	NONE	centromere protein A isoform b
ENSG00000165125	115.195	161.218	271.987	336.255	1.15779	6.05645	0.00143267	0.0147787	NM_018646	TRPV6	chr7:142279081-142293599	NONE	transient receptor potential cation channel,
ENSG00000183098	12.5408	26.2746	55.1591	56.5057	1.55313	3.50881	0.00143927	0.0148185	NM_005708	GPC6	chr13:92677710-93853948	NONE	glypican 6 precursor
ENSG00000102781	29.0163	42.5008	91.3032	93.2345	1.38475	4.27221	0.00144559	0.0148693	NM_001014380	KATNAL1	chr13:29674767-29779163	NONE	katanin p60 subunit A-like 1
ENSG00000137404	55.1979	53.0621	113.137	147.911	1.26674	4.79916	0.00144706	0.0148702	NM_007243	NRM	chr6:30763802-30767176	NONE	nurim
ENSG00000133477	95.9509	41.8767	163.573	184.608	1.29191	5.19396	0.00145291	0.0149162	NM_138435	FAM83F	chr22:38720898-38755989	NONE	hypothetical protein LOC113828
ENSG00000074800	3887.06	2526.13	5133.26	9526.13	1.16851	10.6284	0.0014922	0.0152614	NM_001428	ENO1	chr1:8843649-8861367	NONE	enolase 1
ENSG00000160917	151.103	106.261	228.192	359.856	1.17246	5.99127	0.00150431	0.0153562	NM_001081559	CPSF4	chr7:98874498-98892930	NONE	cleavage and polyadenylation specific factor 4,
ENSG00000168496	190.875	71.9402	224.345	463.512	1.33684	6.15979	0.00151378	0.0154237	NM_004111	FEN1	chr11:61316725-61321284	NONE	flap structure-specific endonuclease 1
ENSG00000114346	167.581	102.87	333.884	281.546	1.15681	6.05861	0.00152295	0.0154587	NM_018098	ECT2	chr3:173951206-174021957	NONE	epithelial cell transforming sequence 2 oncogene
ENSG00000221829	175.336	100.596	279.595	346.615	1.15055	6.08487	0.0015223	0.0154587	NM_004629	FANCG	chr9:35063836-35070013	NONE	Fanconi anemia, complementation group G
ENSG00000100299	115.274	79.7468	233.043	215.643	1.17979	5.5987	0.00152594	0.01546	NM_001085428	ARSA	chr22:49410315-49413473	NONE	arylsulfatase A isoform b
ENSG00000143819	1385.72	1459.47	3038	2749.94	1.02735	9.34117	0.00152553	0.01546	NM_000120	EPHX1	chr1:224064458-224099883	NONE	epoxide hydrolase 1
ENSG00000126391	139.499	84.4252	240.616	271.252	1.16372	5.7913	0.00155353	0.0156951	NM_031904	FRMD8	chr11:64910616-64937566	NONE	FERM domain containing 8
ENSG00000049541	139.437	145.247	284.359	337.187	1.1289	6.09127	0.00156515	0.0157832	NM_181471	RFC2	chr7:73283769-73306674	NONE	replication factor C 2 isoform 1
ENSG00000214063	7.7485	6.95065	19.9118	33.0328	1.82923	2.36568	0.00157016	0.0158189	NM_001025238	TSPAN4	chr11:832811-857111	NONE	tetraspanin 4 isoform a
ENSG00000105355	353.521	198.613	578.275	650.785	1.12072	7.06512	0.00158831	0.0159571	NM_005817	M6PRBP1	chr19:4789345-4818676	NONE	mannose 6 phosphate receptor binding protein 1
ENSG00000065485	117.217	76.3168	202.559	242.07	1.17526	5.58631	0.00160862	0.016131	NM_006810	PDIA5	chr3:124268598-124363640	NONE	protein disulfide isomerase family A, member 5
ENSG00000166839	26.1603	20.8453	51.3017	74.4666	1.40537	3.70789	0.00163006	0.0163157	NM_182703	ANKDD1A	chr15:62991153-63038092	NONE	ankyrin repeat and death domain containing 1A
ENSG00000159423	188.873	129.335	299.549	415.391	1.14619	6.28013	0.0016455	0.016455	NM_170726	ALDH4A1	chr1:19070512-19101621	NONE	aldehyde dehydrogenase 4A1 precursor
ENSG00000177602	35.9178	9.58985	54.1415	85.7866	1.55925	3.80773	0.00165656	0.0165349	NM_031965	GSG2	chr17:3573945-3576742	NONE	haspin
ENSG00000115657	311.876	182.452	432.682	705.495	1.17299	6.93937	0.00166349	0.0165598	NM_005689	ABCB6	chr2:219782737-219791639	NONE	ATP-binding cassette, sub-family B, member 6
ENSG00000164920	91.0128	100.257	219.726	204.343	1.15313	5.53371	0.00166365	0.0165598	NM_053001	OSR2	chr8:100025845-100033508	NONE	odd-skipped related 2 isoform b
ENSG00000185347	113.397	43.0842	157.813	241.183	1.29965	5.38601	0.00168075	0.0166992	NM_173608	C14orf80	chr14:105027236-105036561	NONE	hypothetical protein LOC283643 isoform 3
ENSG00000085999	76.5844	31.5014	96.9016	194.15	1.38354	4.91006	0.00169621	0.0168373	NM_003579	RAD54L	chr1:46486003-46516732	NONE	RAD54-like protein
ENSG00000148180	57.1446	49.6511	139.854	112.963	1.233	4.76077	0.00173002	0.0171099	NM_198252	GSN	chr9:123009895-123134942	NONE	gelsolin isoform b
ENSG00000173153	256.717	106.505	338.526	529.374	1.20868	6.53257	0.00177195	0.0175085	NM_004451	ESRRA	chr11:63829619-63840786	NONE	estrogen-related receptor alpha
ENSG00000137563	32.9465	24.3383	38.8304	136.793	1.6003	4.13464	0.00180556	0.0178042	NM_003878	GGH	chr8:64090196-64113940	NONE	gamma-glutamyl hydrolase precursor
ENSG00000143158	459.019	398.977	495.361	1666.26	1.32806	7.82594	0.00183116	0.0179784	NM_015415	BRP44	chr1:166153929-166172902	NONE	brain protein 44
ENSG00000183837	51.3728	29.0657	125.624	81.8454	1.3334	4.44067	0.00184481	0.0180795	NM_013364	PNMA3	chrX:151975529-151979475	NONE	paraneoplastic cancer-testis-brain antigen
ENSG00000204305	10.6745	5.88954	24.6937	32.0553	1.73867	2.48108	0.00185097	0.0181069	NM_001136	AGER	chr6:32256722-32260001	NONE	advanced glycosylation end product-specific
ENSG00000151474	30.0167	29.987	83.7282	69.6505	1.34998	4.01033	0.00186132	0.0181435	NM_018027	FRMD4A	chr10:13725711-14053805	NONE	FERM domain containing 4A
ENSG00000168461	10.6506	10.3944	35.2139	29.1607	1.60079	2.69835	0.00186082	0.0181435	NM_006868	RAB31	chr18:9764873-9852547	NONE	RAB31, member RAS oncogene family
ENSG00000188130	158.861	101.696	241.525	342.879	1.1401	5.99049	0.00186144	0.0181435	NM_002969	MAPK12	chr22:49033457-49042216	NONE	mitogen-activated protein kinase 12
ENSG00000025434	81.3642	64.6858	166.445	169.517	1.18768	5.18223	0.00186665	0.018178	NM_005693	NR1H3	chr11:47227042-47246970	NONE	nuclear receptor subfamily 1, group H, member 3
ENSG00000105514	226.639	155.851	421.37	395.524	1.07191	6.49519	0.00190105	0.0184796	NM_004283	RAB3D	chr19:11296093-11311321	NONE	RAB3D, member RAS oncogene family
ENSG00000130222	76.6036	24.6457	90.233	196.05	1.44381	4.86705	0.00193363	0.0187793	NM_006705	GADD45G	chr9:91409747-91411283	NONE	growth arrest and DNA-damage-inducible, gamma
ENSG00000112561	38.7308	39.2039	109.423	84.7035	1.31393	4.35928	0.00193564	0.018782	NM_007162	TFEB	chr6:41759693-41767192	NONE	transcription factor EB
ENSG00000197768	5.81427	4.65666	17.0779	24.5302	1.95901	1.99273	0.00195142	0.0188842	NM_001004353	LOC441476	chr9:139265533-139267736	NONE	hypothetical protein LOC441476
ENSG00000128596	115.244	103.824	282.546	209.003	1.15798	5.74087	0.00196762	0.0190068	NM_022742	CCDC136	chr7:128218783-128249417	NONE	coiled-coil domain containing 136
ENSG00000112118	468.747	286.192	677.151	968.218	1.09558	7.49516	0.00197365	0.019031	NM_002388	MCM3	chr6:52236770-52257541	NONE	minichromosome maintenance complex component 3
ENSG00000069998	239.256	129.452	352.813	490.734	1.15919	6.51039	0.00198479	0.0190872	NM_017829	CECR5	chr22:15998410-16026177	NONE	cat eye syndrome chromosome region, candidate 5
ENSG00000186088	13.5487	14.9706	37.063	45.2344	1.52648	3.07094	0.00198312	0.0190872	NM_017439	PION	chr7:76778006-76883653	NONE	pigeon homolog
ENSG00000143977	9.65486	16.0113	19.8273	70.8401	1.83645	3.13843	0.00199281	0.0191407	NM_003096	SNRPG	chr2:70362011-70374373	NONE	small nuclear ribonucleoprotein polypeptide G
ENSG00000182809	102.677	76.2518	188.299	216.633	1.16076	5.45816	0.00201652	0.0193235	NM_001312	CRIP2	chr14:105012175-105017543	NONE	cysteine-rich protein 2
ENSG00000146205	79.3783	100.184	197.839	194.938	1.14164	5.42927	0.0020265	0.0193675	NM_001001666	ANO7	chr2:241776596-241784256	NONE	transmembrane protein 16G isoform NGEP short
ENSG00000011009	46.5317	25.609	69.3416	121.599	1.37259	4.31089	0.00203847	0.0194269	NM_007260	LYPLA2	chr1:23990232-23994614	NONE	lysophospholipase II
ENSG00000105404	79.4516	49.8031	97.825	240.341	1.36302	5.13723	0.00204351	0.0194269	NM_006423	RABAC1	chr19:47152680-47155320	NONE	Rab acceptor 1
ENSG00000113368	623.724	277.12	893.084	1132.06	1.12261	7.78067	0.00204339	0.0194269	NM_005573	LMNB1	chr5:126140731-126200608	NONE	lamin B1
ENSG00000161513	145.36	53.4865	215.861	278.817	1.2616	5.70558	0.00204323	0.0194269	NM_004110	FDXR	chr17:70370217-70380751	NONE	ferredoxin reductase isoform 2 precursor
ENSG00000124920	27.1167	25.4003	78.9942	57.3838	1.36854	3.83533	0.00204971	0.0194391	NM_001127392	C11orf9	chr11:61276696-61312565	NONE	hypothetical protein LOC745 isoform 2
ENSG00000128165	292.506	174.372	602.147	420.886	1.0997	6.80767	0.00204979	0.0194391	NM_024866	ADM2	chr22:49266877-49271732	NONE	adrenomedullin 2 precursor
ENSG00000162576	331.226	222.733	544.031	621.594	1.04972	7.01442	0.0020502	0.0194391	NM_032348	MXRA8	chr1:1277934-1283800	NONE	matrix-remodelling associated 8
ENSG00000166508	946.184	443.111	1171.72	2050.36	1.1712	8.43664	0.00206502	0.0195453	NM_005916	MCM7	chr7:99528339-99537363	NONE	minichromosome maintenance complex component 7
ENSG00000104738	437.756	273.499	625.784	919.253	1.09222	7.40594	0.00208153	0.0196326	NM_182746	MCM4	chr8:49036046-49052621	NONE	minichromosome maintenance complex component 4
ENSG00000135185	8.69982	11.4746	28.5118	32.9799	1.60906	2.63359	0.00208015	0.0196326	NM_024315	C7orf23	chr7:86663417-86686967	NONE	chromosome 7 open reading frame 23
ENSG00000114656	36.8585	16.4229	80.8828	63.9909	1.39953	3.9038	0.00208688	0.0196362	NM_020741	KIAA1257	chr3:130172475-130195676	NONE	hypothetical protein LOC57501
ENSG00000126215	152.098	84.4658	223.451	323.106	1.17526	5.88087	0.00208508	0.0196362	NM_005432	XRCC3	chr14:103233707-103251536	NONE	X-ray repair cross complementing protein 3
ENSG00000175063	99.8213	45.325	136.875	228.017	1.28795	5.26308	0.00209576	0.019687	NM_007019	UBE2C	chr20:43874661-43878999	NONE	ubiquitin-conjugating enzyme E2C isoform 1
ENSG00000134013	14.5723	4.82572	39.0564	24.4117	1.65261	2.65442	0.00211737	0.0198507	NM_002318	LOXL2	chr8:23210096-23281809	NONE	lysyl oxidase-like 2 precursor
ENSG00000115884	307.005	228.443	548.802	577.311	1.05463	6.9649	0.00212118	0.0198677	NM_001006946	SDC1	chr2:20264040-20288675	NONE	syndecan 1 precursor
ENSG00000141524	255.675	200.744	469.857	492.551	1.06157	6.73726	0.00212408	0.0198776	NM_007267	TMC6	chr17:73618133-73636373	NONE	transmembrane channel-like 6
ENSG00000172794	13.5685	10.4549	36.1448	34.8345	1.54219	2.85089	0.00214565	0.020062	NM_175738	RAB37	chr17:70178311-70255069	NONE	RAB37, member RAS oncogene family isoform 3
ENSG00000160993	53.3037	32.5007	99.8502	110.203	1.26363	4.4802	0.00216231	0.0201653	NM_017621	ALKBH4	chr7:101883701-101892293	NONE	alkB, alkylation repair homolog 4
ENSG00000099860	9.65896	14.8821	51.4587	25.3169	1.65285	2.94104	0.00217306	0.0202306	NM_015675	GADD45B	chr19:2427134-2429257	NONE	growth arrest and DNA-damage-inducible, beta
ENSG00000182481	322.493	251.474	458.354	788.384	1.10564	7.09667	0.00217579	0.0202386	NM_002266	KPNA2	chr17:63462309-63473431	NONE	karyopherin alpha 2
ENSG00000144893	7.73705	9.19863	32.3763	23.4929	1.71453	2.46903	0.00220404	0.0204111	NM_053002	MED12L	chr3:152287365-152394164	NONE	mediator of RNA polymerase II transcription,
ENSG00000198753	363.167	278	691.499	644.148	1.04209	7.21531	0.00226728	0.0208559	NM_005393	PLXNB3	chrX:152682844-152697989	NONE	plexin B3
ENSG00000147408	8.71013	9.22307	41.9519	18.7214	1.74516	2.57745	0.00226963	0.0208597	NM_018371	CSGALNACT1	chr8:19305951-19584374	NONE	chondroitin sulfate
ENSG00000153162	13.5443	16.1008	64.8068	26.2296	1.61607	3.19127	0.00229036	0.0209966	NM_001718	BMP6	chr6:7672009-7826960	NONE	bone morphogenetic protein 6 preproprotein
ENSG00000180806	111.417	65.981	329.278	122.242	1.31402	5.56432	0.00228944	0.0209966	NM_006897	HOXC9	chr12:52680143-52683383	NONE	homeobox C9
ENSG00000167123	14.5256	13.8605	52.3861	30.9899	1.54291	3.08234	0.00230645	0.0211082	NM_016174	CERCAM	chr9:130213865-130239447	NONE	cerebral endothelial cell adhesion molecule 1
ENSG00000110628	83.3111	60.1199	141.672	183.697	1.16303	5.14229	0.00232032	0.0211992	NM_183233	SLC22A18	chr11:2877526-2903051	NONE	tumor suppressing subtransferable candidate 5
ENSG00000152253	14.5525	8.21589	17.9345	60.4644	1.75139	2.93815	0.00232426	0.0212172	NM_020675	SPC25	chr2:169435647-169455190	NONE	spindle pole body component 25
ENSG00000111331	59.1305	30.2614	99.8335	121.525	1.27178	4.55049	0.00233998	0.0213427	NM_006187	OAS3	chr12:111860539-111900791	NONE	2'-5'oligoadenylate synthetase 3
ENSG00000107833	152.058	120.036	230.092	367.393	1.12182	6.03173	0.00234427	0.0213637	NM_006993	NPM3	chr10:103531072-103533148	NONE	nucleophosmin/nucleoplasmin 3
ENSG00000136231	23.2544	18.5355	71.4153	42.2845	1.42627	3.55569	0.00234703	0.0213709	NM_006547	IGF2BP3	chr7:23316353-23476520	NONE	insulin-like growth factor 2 mRNA binding
ENSG00000130734	147.231	101.658	220.593	327.821	1.11891	5.9068	0.00234964	0.0213766	NM_032885	ATG4D	chr19:10515592-10525093	NONE	APG4 autophagy 4 homolog D
ENSG00000124713	25.189	20.8317	38.8765	90.5657	1.48028	3.72864	0.00240217	0.0218361	NM_018960	GNMT	chr6:43036477-43039595	NONE	glycine N-methyltransferase
ENSG00000189403	119.129	96.9604	163.469	346.736	1.22904	5.7721	0.0024094	0.0218834	NM_002128	HMGB1	chr13:29930876-29938081	NONE	high-mobility group box 1
ENSG00000221968	118.163	94.6627	282.566	188.263	1.13042	5.68516	0.00244346	0.0221545	NM_021727	FADS3	chr11:61397574-61415582	NONE	fatty acid desaturase 3
ENSG00000119403	42.624	34.6863	88.4296	101.735	1.28553	4.33504	0.00246877	0.0223099	NM_015651	PHF19	chr9:122657751-122679427	NONE	PHD finger protein 19 isoform a
ENSG00000173905	329.282	236.532	759.117	457.585	1.08264	7.06606	0.00249419	0.0225208	NM_014498	GOLIM4	chr3:169210347-169296111	NONE	golgi integral membrane protein 4
ENSG00000063241	254.755	132.928	392.798	447.365	1.07835	6.52892	0.00251353	0.0226765	NM_024710	ISOC2	chr19:60656167-60664824	NONE	isochorismatase domain containing 2 isoform 2
ENSG00000164896	373.811	303.33	637.235	760.986	1.03374	7.28544	0.00251965	0.0227116	NM_033015	FASTK	chr7:150404640-150408884	NONE	Fas-activated serine/threonine kinase isoform 4
ENSG00000197461	32.9233	32.3002	70.3406	90.4555	1.29858	4.09289	0.00252375	0.0227116	NM_002607	PDGFA	chr7:503420-525572	NONE	platelet-derived growth factor alpha isoform 1
ENSG00000135045	39.7796	14.1726	58.8946	94.266	1.4545	3.96661	0.00254364	0.0228335	NM_017998	C9orf40	chr9:76752370-76757556	NONE	hypothetical protein LOC55071
ENSG00000176101	201.503	96.0676	246.24	447.473	1.18076	6.22028	0.00256646	0.0229943	NM_003731	SSNA1	chr9:139202953-139204636	NONE	nuclear autoantigen of 14 kDa
ENSG00000137135	36.8497	18.6964	60.8192	83.8761	1.34532	3.91929	0.00257804	0.0230656	NM_032818	C9orf100	chr9:35649340-35659610	NONE	hypothetical protein LOC84904
ENSG00000186994	24.2656	9.48298	57.1213	39.4865	1.46809	3.30322	0.00262004	0.0233831	NM_198471	KANK3	chr19:8293468-8314146	NONE	ankyrin repeat domain 47
ENSG00000131876	26.1324	29.9325	34.0659	136.812	1.61425	4.0972	0.00263125	0.0234586	NM_003090	SNRPA1	chr15:99639242-99652979	NONE	small nuclear ribonucleoprotein polypeptide A'
ENSG00000119640	13.5998	4.81121	20.8485	38.704	1.64118	2.56743	0.00264519	0.0235492	NM_001107	ACYP1	chr14:74589682-74600489	NONE	acylphosphatase 1 isoform a
ENSG00000182054	783.466	477.569	1278.33	1393.83	1.05383	8.20727	0.0026638	0.0236758	NM_002168	IDH2	chr15:88428219-88446712	NONE	isocitrate dehydrogenase 2 (NADP+),
ENSG00000105379	874.491	538.664	1088.01	2008.93	1.10472	8.40463	0.0026932	0.023878	NM_001014763	ETFB	chr19:56540221-56549908	NONE	electron-transfer-flavoprotein, beta polypeptide
ENSG00000122033	115.23	117.591	303.489	205.217	1.12669	5.80205	0.0027237	0.0241077	NM_152912	MTIF3	chr13:26907779-26922701	NONE	mitochondrial translational initiation factor 3
ENSG00000167994	43.6169	26.7227	75.089	100.825	1.29538	4.21604	0.0027258	0.0241077	NM_013401	RAB3IL1	chr11:61421349-61441573	NONE	RAB3A interacting protein (rabin3)-like 1
ENSG00000110400	363.184	242.336	700.095	544.28	1.01382	7.11966	0.00278944	0.0244898	NM_203285	PVRL1	chr11:119014017-119104645	NONE	poliovirus receptor-related 1 isoform 2
ENSG00000164032	357.324	355.09	357.43	1428.96	1.3298	7.55288	0.00280297	0.0245687	NM_002106	H2AFZ	chr4:101088264-101090535	NONE	H2A histone family, member Z
ENSG00000170382	9.73206	1.33986	20.9224	20.7126	1.82454	2.01046	0.00282362	0.0247095	NM_006338	LRRN2	chr1:202852920-202857956	NONE	leucine rich repeat neuronal 2
ENSG00000090920	115.324	48.8162	174.021	212.88	1.1905	5.37458	0.00283245	0.0247668	NM_003890	FCGBP	chr19:45045803-45132373	NONE	Fc fragment of IgG binding protein
ENSG00000132613	460.04	262.017	843.711	687.439	1.05018	7.40394	0.0028489	0.0248502	NM_138383	MTSS1L	chr16:69252607-69277455	NONE	metastasis suppressor 1-like
ENSG00000160145	102.644	102.615	356.854	139.199	1.26897	5.72136	0.0028922	0.0251263	NM_001024660	KALRN	chr3:125296274-125922726	NONE	kalirin, RhoGEF kinase isoform 1
ENSG00000054967	25.249	7.22301	31.2779	69.831	1.58103	3.33643	0.00291305	0.0252667	NM_152222	RELT	chr11:72765052-72786166	NONE	RELT tumor necrosis factor receptor precursor
ENSG00000113296	13.5487	14.9706	43.7781	35.7488	1.47601	3.03402	0.00293397	0.0253142	NM_003248	THBS4	chr5:79366858-79414861	NONE	thrombospondin 4 precursor
ENSG00000135454	59.0603	63.3837	143.636	131.825	1.17191	4.90595	0.00292474	0.0253142	NM_001478	B4GALNT1	chr12:56305817-56313252	NONE	beta-1,4-N-acetyl-galactosaminyl transferase 1
ENSG00000183856	172.46	75.3432	235.817	338.173	1.16662	5.95013	0.00293495	0.0253142	NM_178229	IQGAP3	chr1:154761821-154809020	NONE	IQ motif containing GTPase activating protein 3
ENSG00000184661	71.7132	40.6147	120.766	140.351	1.18524	4.81493	0.00293276	0.0253142	NM_152562	CDCA2	chr8:25372427-25421342	NONE	cell division cycle associated 2
ENSG00000165948	22.2871	17.3878	51.3542	52.739	1.37458	3.44388	0.00300901	0.0258909	NM_206949	IFI27L1	chr14:93617380-93638808	NONE	interferon, alpha-inducible protein 27-like 1
ENSG00000167543	123.99	85.5144	197.787	259.043	1.10342	5.64834	0.00300755	0.0258909	NM_138349	TP53I13	chr17:24919864-24924298	NONE	tumor protein p53 inducible protein 13
ENSG00000188986	384.526	187.152	536.392	717.692	1.09249	7.10063	0.00301232	0.0258987	NM_015456	COBRA1	chr9:139269579-139287819	NONE	cofactor of BRCA1
ENSG00000163462	21.2921	24.1759	49.4102	66.9181	1.35807	3.61286	0.00304456	0.0261343	NM_025058	TRIM46	chr1:153412969-153423357	NONE	tripartite motif-containing 46
ENSG00000007080	488.167	190.703	626.737	907.006	1.12407	7.37764	0.00305076	0.0261459	NM_138442	CCDC124	chr19:17908216-17915783	NONE	coiled-coil domain containing 124
ENSG00000105281	352.559	187.111	482.162	700.759	1.09626	7.01676	0.00307165	0.0262593	NM_005628	SLC1A5	chr19:51969981-51983691	NONE	solute carrier family 1 member 5 isoform 1
ENSG00000138180	68.8427	25.7526	120.8	115.824	1.27113	4.6419	0.00307394	0.0262593	NM_001127182	CEP55	chr10:95246378-95278837	NONE	centrosomal protein 55kDa
ENSG00000176248	320.596	180.166	443.172	618.816	1.05166	6.87648	0.00307297	0.0262593	NM_013366	ANAPC2	chr9:139189056-139202878	NONE	anaphase-promoting complex subunit 2
ENSG00000083807	70.6935	66.905	95.9209	239.402	1.28337	5.15412	0.00310641	0.0264339	NM_012254	SLC27A5	chr19:63701515-63715244	NONE	solute carrier family 27 (fatty acid
ENSG00000183785	4.81767	9.11574	24.7418	21.6373	1.74262	2.19878	0.00312265	0.0265302	NM_018943	TUBA8	chr22:16973452-16993921	NONE	tubulin, alpha 8
ENSG00000188372	88.1478	67.0144	153.096	187.452	1.1181	5.22244	0.00314103	0.0266444	NM_007155	ZP3	chr7:75864776-75909320	NONE	zona pellucida glycoprotein 3 isoform 2
ENSG00000100142	208.244	138.574	331.91	407.829	1.06913	6.35267	0.00315004	0.0266789	NM_021974	POLR2F	chr22:36679649-36767059	NONE	DNA directed RNA polymerase II polypeptide F
ENSG00000130309	512.302	371.412	807.488	981.364	0.998373	7.65008	0.00318875	0.0269644	NM_024656	GLT25D1	chr19:17527459-17553260	NONE	glycosyltransferase 25 domain containing 1
ENSG00000134690	147.283	62.6633	207.295	276.941	1.15924	5.70705	0.00321252	0.0271442	NM_018101	CDCA8	chr1:37930676-37947978	NONE	cell division cycle associated 8
ENSG00000183765	28.0501	40.207	69.3777	96.1216	1.29471	4.14086	0.00326469	0.0275419	NM_007194	CHEK2	chr22:27413730-27467822	NONE	protein kinase CHK2 isoform a
ENSG00000116016	18.3708	26.3948	61.8489	51.76	1.35628	3.58165	0.00328988	0.0277326	NM_001430	EPAS1	chr2:46378066-46467339	NONE	endothelial PAS domain protein 1
ENSG00000129038	6.75409	11.4225	29.496	26.3478	1.62831	2.49152	0.00330248	0.0278007	NM_005576	LOXL1	chr15:72005841-72031531	NONE	lysyl oxidase-like 1 preproprotein
ENSG00000141873	127.876	78.6509	168.254	293.011	1.13261	5.65133	0.0033183	0.0278851	NM_144564	SLC39A3	chr19:2683524-2691074	NONE	solute carrier family 39 (zinc transporter),
ENSG00000196628	13.5487	14.9706	47.6153	31.0051	1.45878	3.02163	0.00334357	0.028032	NM_003199	TCF4	chr18:51040559-51406858	NONE	transcription factor 4 isoform b
ENSG00000160613	172.403	125.843	256.738	377.734	1.07129	6.13267	0.00335299	0.0280891	NM_004716	PCSK7	chr11:116581019-116608021	NONE	proprotein convertase subtilisin/kexin type 7
ENSG00000122952	289.627	137.583	393.716	536.876	1.08138	6.67377	0.00342101	0.0285641	NM_007057	ZWINT	chr10:57787204-57791040	NONE	ZW10 interactor isoform a
ENSG00000160972	321.582	156.022	437.467	601.86	1.08097	6.8335	0.00341997	0.0285641	NM_032902	PPP1R16A	chr8:145686228-145698311	NONE	protein phosphatase 1, regulatory (inhibitor)
ENSG00000162062	50.4358	18.8032	73.1741	106.492	1.32603	4.23085	0.00342292	0.0285641	NM_025108	C16orf59	chr16:2450115-2454964	NONE	hypothetical protein LOC80178
ENSG00000051596	17.4693	8.2623	31.3435	42.4255	1.47947	2.91699	0.00343352	0.0286303	NM_032361	THOC3	chr5:175319141-175328151	NONE	THO complex 3
ENSG00000099992	66.8399	52.0099	118.855	145.07	1.13625	4.85044	0.00344795	0.0287063	NM_031937	TBC1D10A	chr22:29017981-29052890	NONE	TBC1 domain family, member 10A
ENSG00000169683	171.521	54.6903	205.346	361.764	1.26723	5.89885	0.00345576	0.0287491	NM_144999	LRRC45	chr17:77574568-77582313	NONE	leucine rich repeat containing 45
ENSG00000204175	81.3932	48.6705	116.908	187.511	1.19876	5.03237	0.00346344	0.0287909	NM_014696	GPRIN2	chr10:46413551-46420574	NONE	G protein-regulated inducer of neurite outgrowth
ENSG00000162909	364.138	272.249	675.335	610.238	0.996256	7.17471	0.00348516	0.0289046	NM_001748	CAPN2	chr1:221966876-222030168	NONE	calpain 2, large subunit
ENSG00000149609	9.71569	3.61583	17.0656	27.3723	1.68283	2.13968	0.00349766	0.0289638	NM_080825	C20orf144	chr20:31713750-31715382	NONE	hypothetical protein LOC128864
ENSG00000008283	702.081	592.671	1136.58	1455.09	0.991517	8.19001	0.00350965	0.0290217	NM_001915	CYB561	chr17:58863399-58871939	NONE	cytochrome b-561
ENSG00000167925	79.4562	47.5164	135.99	152.587	1.15528	4.9685	0.00351272	0.0290217	NM_032484	GHDC	chr17:37594631-37599722	NONE	LGP1 homolog isoform 1
ENSG00000206190	28.081	27.6865	64.6581	71.5893	1.28487	3.85851	0.00351266	0.0290217	NM_024490	ATP10A	chr15:23474951-23659442	NONE	ATPase, class V, type 10A
ENSG00000136378	22.2963	15.1222	45.6325	51.8153	1.35746	3.35235	0.00358108	0.0294736	NM_014272	ADAMTS7	chr15:76838600-76890828	NONE	ADAM metallopeptidase with thrombospondin type 1
ENSG00000117650	41.6658	30.1202	66.4983	109.342	1.27439	4.22383	0.00359174	0.0295388	NM_002497	NEK2	chr1:209902737-209915583	NONE	NIMA-related kinase 2
ENSG00000101412	210.265	62.7897	232.91	465.388	1.29319	6.19047	0.00359829	0.0295476	NM_005225	E2F1	chr20:31727149-31737854	NONE	E2F transcription factor 1
ENSG00000134057	350.607	211.261	456.458	757.297	1.08264	7.06044	0.00360909	0.0295906	NM_031966	CCNB1	chr5:68498668-68509822	NONE	cyclin B1
ENSG00000140465	24.2442	14.0161	99.1277	23.343	1.64217	3.59998	0.00361176	0.0295906	NM_000499	CYP1A1	chr15:72798935-72805004	NONE	cytochrome P450, family 1, subfamily A,
ENSG00000154920	53.3344	22.2412	77.9311	112.141	1.28553	4.32474	0.00363055	0.0297221	NM_152463	EME1	chr17:45805588-45813817	NONE	essential meiotic endonuclease 1 homolog 1
ENSG00000143355	8.71577	8.09821	24.7137	27.3212	1.61372	2.38973	0.00363444	0.0297313	NM_001014434	LHX9	chr1:196148243-196168344	NONE	LIM homeobox 9 isoform 2
ENSG00000186184	500.633	530.282	1036.76	1024.64	1.00305	7.86034	0.00365073	0.0297905	NM_015972	POLR1D	chr13:27092902-27095589	NONE	polymerase (RNA) I polypeptide D isoform 1
ENSG00000189171	74.5744	65.7872	138.83	168.614	1.12348	5.07605	0.00365272	0.0297905	NM_001024213	S100A13	chr1:151857898-151870460	NONE	S100 calcium binding protein A13
ENSG00000198569	27.1739	10.6494	43.704	59.383	1.39967	3.41481	0.0036579	0.0298103	NM_080877	SLC34A3	chr9:139245205-139250827	NONE	solute carrier family 34 (sodium phosphate),
ENSG00000146648	296.31	311.249	595.408	627.225	1.01182	7.10408	0.00369088	0.030011	NM_201283	EGFR	chr7:55054218-55242524	NONE	epidermal growth factor receptor isoform c
ENSG00000163959	4.79357	15.873	25.6253	38.6738	1.6739	2.68824	0.00372687	0.0302435	NM_152672	OSTalpha	chr3:197427779-197444696	NONE	organic solute transporter alpha
ENSG00000204237	109.461	77.4293	154.945	260.04	1.13185	5.5016	0.00372466	0.0302435	NM_001039842	C17orf90	chr17:77242471-77244023	NONE	hypothetical protein LOC339229
ENSG00000127152	5.79601	8.02202	26.6697	18.7839	1.71303	2.17395	0.00380087	0.0307662	NM_022898	BCL11B	chr14:98705376-98807575	NONE	B-cell CLL/lymphoma 11B isoform 2
ENSG00000116985	23.2544	18.5355	57.089	48.9394	1.32696	3.48334	0.00381716	0.0308749	NM_001720	BMP8B	chr1:39996489-40027120	NONE	bone morphogenetic protein 8B preproprotein
ENSG00000128159	389.345	229.718	568.742	715.794	1.02241	7.16085	0.00382466	0.0309124	NM_020461	TUBGCP6	chr22:48998244-49025527	NONE	tubulin, gamma complex associated protein 6
ENSG00000204922	136.626	60.3405	193.982	254.334	1.14197	5.60182	0.00383068	0.0309379	NM_001085372	C11orf83	chr11:62195701-62196424	NONE	hypothetical protein LOC790955
ENSG00000160255	11.6347	8.16187	21.8039	38.6977	1.58679	2.60897	0.00384282	0.0310127	NM_001127491	ITGB2	chr21:45130295-45155169	NONE	integrin, beta 2 precursor
ENSG00000196976	109.459	78.5752	139.695	289.281	1.17231	5.53717	0.00385969	0.0311173	NM_006014	LAGE3	chrX:153358434-153360790	NONE	L antigen family, member 3
ENSG00000100401	793.176	391.208	1073.79	1446.62	1.049	8.12096	0.00389627	0.0313503	NM_002883	RANGAP1	chr22:39971560-40028909	NONE	Ran GTPase activating protein 1
ENSG00000108984	22.2504	28.7348	54.1707	70.6788	1.30186	3.73182	0.00390901	0.0314249	NM_002758	MAP2K6	chr17:64922432-65050046	NONE	mitogen-activated protein kinase kinase 6
ENSG00000109089	373.88	172.187	617.316	554.672	1.05672	7.01295	0.00391137	0.0314249	NM_014603	CDR2L	chr17:70495321-70513485	NONE	cerebellar degeneration-related protein 2-like
ENSG00000129910	14.5355	11.6019	26.5575	46.2344	1.46091	2.90765	0.00392378	0.0314907	NM_004933	CDH15	chr16:87765663-87789400	NONE	cadherin 15 preproprotein
ENSG00000166033	17.3992	26.3764	51.3386	58.4087	1.34205	3.53691	0.00392539	0.0314907	NM_002775	HTRA1	chr10:124211046-124264413	NONE	HtrA serine peptidase 1 precursor
ENSG00000143845	25.1708	26.5082	75.1977	51.7246	1.29391	3.75424	0.00395359	0.0316603	NM_018208	ETNK2	chr1:202366813-202387645	NONE	ethanolamine kinase 2
ENSG00000186193	363.295	84.7775	451.72	673.454	1.2556	6.88562	0.00395534	0.0316603	NM_178448	C9orf140	chr9:139076401-139084861	NONE	tumor specificity and mitosis phase-dependent
ENSG00000100014	244.975	284.673	585.948	475.541	1.0111	6.90224	0.00400058	0.0319041	NM_015330	CYTSA	chr22:22996865-23069533	NONE	cytospin A
ENSG00000100379	95.9559	39.5886	146.449	167.659	1.16499	5.08187	0.00401929	0.032006	NM_024681	KCTD17	chr22:35777561-35789376	NONE	potassium channel tetramerisation domain
ENSG00000090932	25.189	20.8317	48.4606	65.0325	1.28953	3.59252	0.00402772	0.0320109	NM_203486	DLL3	chr19:44681426-44690948	NONE	delta-like 3 protein isoform 2 precursor
ENSG00000137812	77.5241	44.0762	136.961	137.494	1.14234	4.89936	0.00402845	0.0320109	NM_144508	CASC5	chr15:38673509-38705072	NONE	cancer susceptibility candidate 5 isoform 2
ENSG00000173465	104.617	75.1154	179.74	205.33	1.07987	5.41022	0.00403647	0.0320247	NM_006396	SSSCA1	chr11:65094518-65095793	NONE	Sjogren syndrome/scleroderma autoantigen 1
ENSG00000007968	37.8337	15.2944	58.9269	76.3288	1.30219	3.83105	0.00404874	0.0320777	NM_004091	E2F2	chr1:23705508-23730300	NONE	E2F transcription factor 2
ENSG00000187608	127.864	87.8228	207.313	250.548	1.06422	5.66377	0.00407934	0.0322698	NM_005101	ISG15	chr1:938741-939782	NONE	ISG15 ubiquitin-like modifier
ENSG00000197256	601.445	282.86	988.266	890.884	1.04315	7.69821	0.00409175	0.0323206	NM_015493	KANK2	chr19:11135946-11167496	NONE	ankyrin repeat domain 25
ENSG00000182749	8.74238	3.59765	21.8894	18.8107	1.66858	2.01781	0.00410299	0.0323857	NM_178422	PAQR7	chr1:26060288-26070331	NONE	progestin and adipoQ receptor family member VII
ENSG00000145194	40.7053	26.6955	65.5603	98.9642	1.26417	4.12973	0.00412189	0.0325111	NM_014693	ECE2	chr3:185450138-185493512	NONE	endothelin converting enzyme 2 isoform A
ENSG00000006015	141.496	46.5988	203.516	235.47	1.16446	5.56045	0.00417905	0.0329139	NM_001100419	C19orf60	chr19:18560607-18564146	NONE	hypothetical protein LOC55049 isoform 2
ENSG00000126903	108.514	62.5328	172.124	204.397	1.10714	5.36549	0.004209	0.0331014	NM_019848	SLC10A3	chrX:153368841-153372189	NONE	solute carrier family 10, member 3 isoform 1
ENSG00000185442	75.5272	77.2412	125.459	212.952	1.14927	5.2088	0.00423063	0.0332231	NM_207446	FAM174B	chr15:90961681-91000035	NONE	hypothetical protein LOC400451
ENSG00000105993	64.9411	33.7219	99.8197	131.902	1.19633	4.63838	0.00425076	0.0333084	NM_005494	DNAJB6	chr7:156822460-156902891	NONE	DnaJ (Hsp40) homolog, subfamily B, member 6
ENSG00000073067	9.73206	1.33986	18.0481	21.68	1.75784	1.95754	0.00426397	0.0333393	NM_017781	CYP2W1	chr7:989360-995778	NONE	cytochrome P450, family 2, subfamily W,
ENSG00000111640	5406.39	4484.65	6426.81	14328.3	1.06034	11.1687	0.00428538	0.0334582	NM_002046	GAPDH	chr12:6513917-6517797	NONE	glyceraldehyde-3-phosphate dehydrogenase
ENSG00000120913	124.973	75.2012	174.937	261.898	1.09755	5.58332	0.00431651	0.0336526	NM_198042	PDLIM2	chr8:22492587-22508107	NONE	PDZ and LIM domain 2 isoform 3
ENSG00000146918	197.59	133.952	261.475	429.557	1.03791	6.26518	0.00431596	0.0336526	NM_017760	NCAPG2	chr7:158116763-158190281	NONE	leucine zipper protein 5
ENSG00000137834	114.397	29.3435	193.109	165.713	1.25145	5.24128	0.0043583	0.0339538	NM_005585	SMAD6	chr15:64781687-64861377	NONE	MAD, mothers against decapentaplegic homolog 6
ENSG00000106367	623.689	369.215	972.06	1054.8	0.998331	7.82615	0.00437549	0.0339845	NM_001283	AP1S1	chr7:100584405-100591277	NONE	adaptor-related protein complex 1, sigma 1
ENSG00000121957	39.7456	23.2726	75.1408	73.4486	1.20737	3.99839	0.00438114	0.0339845	NM_013296	GPSM2	chr1:109219494-109274567	NONE	LGN protein
ENSG00000162068	7.76161	4.70332	20.9173	21.6605	1.73378	2.07047	0.00437381	0.0339845	NM_006181	NTN3	chr16:2461500-2464147	NONE	netrin 3
ENSG00000213551	69.7495	52.0299	110.264	162.063	1.14462	4.89209	0.00437518	0.0339845	NM_015190	DNAJC9	chr10:74672595-74678626	NONE	DnaJ homolog, subfamily C, member 9
ENSG00000088305	60.0718	41.6798	110.326	113.012	1.11272	4.61551	0.00443118	0.0342682	NM_175849	DNMT3B	chr20:30813851-30848533	NONE	DNA cytosine-5 methyltransferase 3 beta isoform
ENSG00000120853	18.392	19.5899	39.8968	55.6195	1.32924	3.33675	0.00444225	0.0342977	NM_017600	GOLGA2L1	chr12:99074347-99091202	NONE	golgi autoantigen, golgin subfamily a, 2-like 1
ENSG00000100092	125.055	30.5139	202.602	192.104	1.27314	5.37167	0.0044873	0.0345842	NM_018957	SH3BP1	chr22:36365629-36381995	NONE	SH3-domain binding protein 1
ENSG00000165171	49.4082	38.1703	107.501	93.2013	1.17999	4.44231	0.0045276	0.0348203	NM_152559	WBSCR27	chr7:72886861-72894801	NONE	Williams-Beuren syndrome chromosome region 27
ENSG00000126787	89.1211	64.7302	132.13	206.341	1.11977	5.21229	0.00453894	0.0348577	NM_014750	DLGAP5	chr14:54684600-54728149	NONE	discs large homolog 7
ENSG00000167996	1448.75	773.917	1828.03	2823.52	1.02953	9.01251	0.00457385	0.0350759	NM_002032	FTH1	chr11:61488334-61491708	NONE	ferritin, heavy polypeptide 1
ENSG00000130159	181.127	122.424	298.638	332.464	1.03285	6.13562	0.00459383	0.0352041	NM_016581	ECSIT	chr19:11477744-11500952	NONE	evolutionarily conserved signaling intermediate
ENSG00000160072	85.3108	31.5401	104.533	179.991	1.23308	4.91787	0.00460562	0.0352695	NM_031921	ATAD3B	chr1:1397005-1421444	NONE	AAA-ATPase TOB3
ENSG00000119333	325.451	162.926	369.883	697.995	1.09054	6.87026	0.00461871	0.0353446	NM_052844	WDR34	chr9:130435760-130458950	NONE	WD repeat domain 34
ENSG00000095303	5.79601	8.02202	25.7138	18.7889	1.68283	2.1505	0.00462775	0.0353636	NM_080591	PTGS1	chr9:124173049-124197802	NONE	prostaglandin-endoperoxide synthase 1 isoform 2
ENSG00000221869	14.5875	2.55112	27.585	26.3579	1.57878	2.43599	0.00462613	0.0353636	NM_005195	CEBPD	chr8:48812425-48813235	NONE	CCAAT/enhancer binding protein delta
ENSG00000150787	51.2884	71.3227	75.9268	230.962	1.34366	5.01515	0.00464858	0.0354977	NM_000317	PTS	chr11:111602308-111609903	NONE	6-pyruvoyltetrahydropterin synthase
ENSG00000065268	217.952	117.921	263.361	476.668	1.10582	6.33822	0.004673	0.0356089	NM_024100	WDR18	chr19:935327-945569	NONE	WD repeat domain 18
ENSG00000147155	226.598	219.071	379.453	505.792	0.9887	6.6449	0.00466919	0.0356089	NM_006579	EBP	chrX:48265176-48272046	NONE	emopamil binding protein (sterol isomerase)
ENSG00000010292	700.211	350.851	1041.5	1090.57	0.979902	7.90215	0.00469962	0.0357529	NM_014865	NCAPD2	chr12:6473528-6511381	NONE	non-SMC condensin I complex, subunit D2
ENSG00000168389	13.5741	9.32683	28.4975	36.7651	1.4858	2.74292	0.0047206	0.0358194	NM_032793	MFSD2	chr1:40193406-40208214	NONE	major facilitator superfamily domain containing
ENSG00000124496	202.416	155.791	378.579	335.237	0.978322	6.33324	0.00473811	0.0358735	NM_033502	TRERF1	chr6:42300646-42527767	NONE	transcriptional regulating factor 1
ENSG00000156453	196.597	163.818	439.501	304.106	1.03225	6.37545	0.00474102	0.0358735	NM_032420	PCDH1	chr5:141212866-141238128	NONE	protocadherin 1 isoform 2 precursor
ENSG00000101189	90.1151	51.0029	125.473	194.096	1.14813	5.11657	0.00474466	0.0358759	NM_018270	C20orf20	chr20:60898249-60902376	NONE	MRG-binding protein
ENSG00000111206	730.247	317.48	1132.83	1061.35	1.01812	7.92848	0.00475679	0.0359424	NM_202003	FOXM1	chr12:2837112-2856564	NONE	forkhead box M1 isoform 3
ENSG00000090266	183.968	214.351	271.898	574.647	1.09894	6.5484	0.00476112	0.0359499	NM_004546	NDUFB2	chr7:140042949-140052911	NONE	NADH dehydrogenase (ubiquinone) 1 beta
ENSG00000099904	124.956	87.8113	203.511	242.069	1.0459	5.63084	0.00477611	0.0360127	NM_013373	ZDHHC8	chr22:18499363-18515529	NONE	zinc finger, DHHC domain containing 8
ENSG00000183779	214.082	112.17	293.845	401.261	1.05482	6.26338	0.00478154	0.0360285	NM_025069	ZNF703	chr8:37672466-37675554	NONE	zinc finger protein 703
ENSG00000130489	88.1293	79.6111	141.647	212.925	1.07435	5.29745	0.00485214	0.0364586	NM_005138	SCO2	chr22:49308864-49310900	NONE	cytochrome oxidase deficient homolog 2
ENSG00000198467	25.2206	12.8952	38.9309	60.3483	1.34586	3.37797	0.0048798	0.0366409	NM_213674	TPM2	chr9:35671989-35680053	NONE	tropomyosin 2 (beta) isoform 2
ENSG00000100106	275.049	203.083	475.576	468.05	0.962253	6.74015	0.00494456	0.0370756	NM_001039141	TRIOBP	chr22:36422956-36502509	NONE	TRIO and F-actin binding protein isoform 6
ENSG00000172613	69.7763	39.4608	114.113	129.044	1.12262	4.7313	0.00495369	0.0371183	NM_004584	RAD9A	chr11:66915998-66922437	NONE	RAD9 homolog
ENSG00000173327	564.651	256.358	846.518	871.138	1.01935	7.57587	0.0049599	0.037139	NM_002419	MAP3K11	chr11:65121801-65138296	NONE	mitogen-activated protein kinase kinase kinase
ENSG00000111665	137.615	48.8817	175.896	250.585	1.13906	5.52765	0.00502112	0.0374674	NM_031299	CDCA3	chr12:6828261-6830686	NONE	cell division cycle associated 3
ENSG00000147324	133.69	79.8184	213.038	232.632	1.03191	5.63274	0.00503897	0.0375228	NM_004225	MFHAS1	chr8:8679408-8788541	NONE	malignant fibrous histiocytoma amplified
ENSG00000142733	140.451	98.1921	246.342	249.567	1.03383	5.78855	0.00504589	0.0375484	NM_004672	MAP3K6	chr1:27554256-27565924	NONE	mitogen-activated protein kinase kinase kinase
ENSG00000173486	218.926	112.181	342.403	358.82	1.04405	6.27876	0.00505412	0.0375837	NM_004470	FKBP2	chr11:63764988-63768262	NONE	FK506 binding protein 2, 13kDa precursor
ENSG00000161381	13.5401	17.2315	52.3946	29.0981	1.40762	3.08731	0.00506024	0.0376033	NM_020405	PLXDC1	chr17:34473082-34561298	NONE	plexin domain containing 1 precursor
ENSG00000160447	40.7502	14.1799	69.4252	71.5754	1.30717	3.88696	0.00507256	0.0376689	NM_013355	PKN3	chr9:130504622-130523019	NONE	protein kinase PKNbeta
ENSG00000166136	11.6233	10.4156	16.9971	51.0229	1.61336	2.77104	0.00510484	0.0378825	NM_005004	NDUFB8	chr10:102273486-102279626	NONE	NADH dehydrogenase (ubiquinone) 1 beta
ENSG00000186395	39.6719	54.0501	53.0864	195.201	1.42371	4.68705	0.00511263	0.0379143	NM_000421	KRT10	chr17:36227895-36232373	NONE	keratin 10
ENSG00000173137	46.559	17.6378	54.0988	115.986	1.35793	4.14293	0.00512296	0.0379648	NM_174922	ADCK5	chr8:145568538-145589259	NONE	aarF domain containing kinase 5
ENSG00000139194	60.0744	40.5382	110.323	114.899	1.13964	4.61846	0.00529901	0.0391083	NM_031491	RBP5	chr12:7167556-7172754	NONE	retinol binding protein 5, cellular
ENSG00000160410	241.157	177.72	388.044	437.003	0.959791	6.54758	0.00531734	0.0392168	NM_138392	SHKBP1	chr19:45774629-45789141	NONE	SH3KBP1 binding protein 1
ENSG00000126790	23.2632	16.2689	39.8829	61.2889	1.33478	3.41231	0.00532171	0.0392221	NM_144581	C14orf149	chr14:59009158-59020826	NONE	proline racemase-like
ENSG00000184232	47.4884	30.1737	79.8606	97.037	1.16221	4.2637	0.00544681	0.0400621	NM_178507	OAF	chr11:119586956-119605859	NONE	OAF homolog
ENSG00000105053	126.867	111.906	256.837	219.393	0.987437	5.74966	0.00549837	0.0403313	NM_001025778	VRK3	chr19:55171537-55220617	NONE	vaccinia related kinase 3 isoform 2
ENSG00000176125	22.3114	11.7251	31.2964	60.3851	1.39577	3.25007	0.00553324	0.0405045	NM_001015072	UFSP1	chr7:100324399-100324828	NONE	inactive Ufm1-specific protease 1
ENSG00000093010	595.553	538.447	776.965	1565.38	1.04255	8.02911	0.00556065	0.0406776	NM_000754	COMT	chr22:18309255-18333168	NONE	catechol-O-methyltransferase isoform MB-COMT
ENSG00000198910	6.78133	5.80347	19.966	20.7189	1.66858	2.02294	0.00560439	0.0409143	NM_000425	L1CAM	chrX:152780162-152804794	NONE	L1 cell adhesion molecule isoform 1 precursor
ENSG00000214309	37.8121	20.9794	67.5142	73.4695	1.2295	3.91532	0.00562214	0.0409885	NM_203397	LOC255374	chr7:99562252-99564056	NONE	hypothetical protein LOC255374
ENSG00000177700	546.155	541.85	718.937	1525.84	1.04678	7.96828	0.00565619	0.0412088	NM_021128	POLR2L	chr11:829753-832529	NONE	DNA directed RNA polymerase II polypeptide L
ENSG00000162552	16.4699	13.8969	33.2443	45.2528	1.35655	3.0447	0.00577315	0.0419477	NM_030761	WNT4	chr1:22316384-22342106	NONE	wingless-type MMTV integration site family,
ENSG00000198331	4.81296	10.2394	24.747	20.6896	1.60796	2.20125	0.00588075	0.0426147	NM_145014	HYLS1	chr11:125258718-125275749	NONE	hydrolethalus syndrome 1
ENSG00000133597	285.756	132.98	389.929	481.288	1.01381	6.59984	0.00590932	0.042793	NM_052853	ADCK2	chr7:140019421-140041378	NONE	aarF domain containing kinase 2
ENSG00000160752	278.928	197.342	348.019	608.509	0.986929	6.75122	0.00595372	0.0430567	NM_002004	FDPS	chr1:153545330-153557080	NONE	farnesyl diphosphate synthase isoform a
ENSG00000160999	20.3577	13.9612	36.0917	50.9113	1.31963	3.19956	0.00598448	0.0432212	NM_020979	SH2B2	chr7:101715165-101748817	NONE	SH2B adaptor protein 2
ENSG00000106077	130.769	90.1274	185.406	267.54	1.01502	5.66431	0.00604021	0.0435743	NM_148912	ABHD11	chr7:72788362-72791120	NONE	abhydrolase domain containing 11 isoform 1
ENSG00000134291	381.506	471.393	592.454	1105.78	1.00856	7.58284	0.00604144	0.0435743	NM_024056	TMEM106C	chr12:46643654-46648927	NONE	transmembrane protein 106C isoform a
ENSG00000100290	31.0083	23.1788	72.332	53.6212	1.1978	3.76659	0.00609488	0.043901	NM_001197	BIK	chr22:41836700-41855661	NONE	BCL2-interacting killer
ENSG00000111716	611.022	672.057	904.436	1639.76	0.995425	8.16781	0.00610183	0.0439218	NM_002300	LDHB	chr12:21679542-21702043	NONE	L-lactate dehydrogenase B
ENSG00000123374	193.748	99.4944	285.316	327.762	1.02603	6.09117	0.00611789	0.0439787	NM_052827	CDK2	chr12:54646825-54652832	NONE	cyclin-dependent kinase 2 isoform 2
ENSG00000087903	21.3568	8.31484	42.82	36.6984	1.37378	3.04884	0.00617531	0.0443619	NM_134433	RFX2	chr19:5944174-6061554	NONE	regulatory factor X2 isoform b
ENSG00000137221	126.885	95.8463	262.573	192.992	1.01428	5.67365	0.00618815	0.0444246	NM_080604	TJAP1	chr6:43553288-43582269	NONE	tight junction protein 4 (peripheral)
ENSG00000136518	135.538	177.394	273.889	339.081	0.986257	6.12179	0.00623021	0.0446569	NM_004301	ACTL6A	chr3:180763401-180788880	NONE	actin-like 6A isoform 1
ENSG00000035862	550.962	721.52	1290.74	1143.27	0.951836	8.12154	0.00634056	0.0452777	NM_003255	TIMP2	chr17:74360657-74433067	NONE	TIMP metallopeptidase inhibitor 2 precursor
ENSG00000160404	53.262	50.7604	104.605	115.854	1.07967	4.61229	0.0063491	0.0452788	NM_001085347	TOR2A	chr9:129533624-129537394	NONE	torsin family 2, member A isoform a
ENSG00000035499	52.3888	15.3947	77.0079	93.269	1.26944	4.1663	0.0063625	0.0453144	NM_018369	DEPDC1B	chr5:59928505-60031718	NONE	DEP domain containing 1B isoform 1
ENSG00000155893	25.1973	18.5632	51.3515	53.684	1.24406	3.49252	0.00635904	0.0453144	NM_152282	ACPL2	chr3:142433371-142496173	NONE	acid phosphatase-like 2
ENSG00000161036	74.6544	28.0649	108.397	129.054	1.15812	4.68004	0.00639847	0.0455308	NM_152892	LRWD1	chr7:101892394-101900613	NONE	leucine-rich repeats and WD repeat domain
ENSG00000184281	167.653	50.094	207.286	292.021	1.1353	5.75332	0.00640553	0.0455308	NM_005706	TSSC4	chr11:2378433-2381507	NONE	tumor suppressing subtransferable candidate 4
ENSG00000103653	338.992	196.293	574.524	491.563	0.960959	6.91157	0.00646822	0.0458857	NM_001127190	CSK	chr15:72861767-72882557	NONE	c-src tyrosine kinase
ENSG00000001630	100.688	119.812	136.812	355.253	1.17044	5.74425	0.00647363	0.0458938	NM_000786	CYP51A1	chr7:91579408-91601946	NONE	cytochrome P450, family 51
ENSG00000149636	63.9682	34.8573	79.7934	148.926	1.17857	4.62548	0.00649946	0.0460467	NM_024918	DSN1	chr20:34813611-34835537	NONE	DSN1, MIND kinetochore complex component,
ENSG00000106333	21.3397	11.7118	34.1852	49.9752	1.31602	3.15053	0.00659632	0.0465379	NM_002593	PCOLCE	chr7:100037817-100043732	NONE	procollagen C-endopeptidase enhancer
ENSG00000177614	5.80165	6.89975	23.8134	16.9035	1.66858	2.02483	0.00659668	0.0465379	NM_024554	PGBD5	chr1:228524014-228628098	NONE	piggyBac transposable element derived 5
ENSG00000183684	353.563	136.516	433.661	603.747	1.02976	6.84337	0.00659874	0.0465379	NM_005782	THOC4	chr17:77439016-77442758	NONE	THO complex 4
ENSG00000204590	317.691	179.012	535.528	453.89	0.959719	6.80391	0.00658579	0.0465379	NM_005275	GNL1	chr6:30621674-30632987	NONE	guanine nucleotide binding protein-like 1
ENSG00000050327	55.2163	43.9254	106.53	103.584	1.06933	4.54333	0.00674867	0.0472845	NM_005435	ARHGEF5	chr7:143683365-143708654	NONE	rho guanine nucleotide exchange factor 5
ENSG00000068489	74.6279	38.3464	111.242	139.425	1.11347	4.77613	0.00681188	0.0476037	NM_018304	PRR11	chr17:54587882-54634706	NONE	proline rich 11
ENSG00000160326	86.2368	50.9835	112.145	188.462	1.10288	5.0432	0.0068053	0.0476037	NM_017585	SLC2A6	chr9:135326037-135334039	NONE	solute carrier family 2 (facilitated glucose
ENSG00000185686	676.893	624.898	1485.78	989.703	0.920729	8.14886	0.00680749	0.0476037	NM_206956	PRAME	chr22:21220123-21231550	NONE	preferentially expressed antigen in melanoma
ENSG00000183624	206.272	184.53	365.228	388.018	0.939809	6.42681	0.00702719	0.0489499	NM_020187	C3orf37	chr3:130480373-130506823	NONE	hypothetical protein LOC56941
ENSG00000132329	303.097	298.606	465.99	684.752	0.935612	7.04146	0.00706565	0.0491227	NM_005855	RAMP1	chr2:238432274-238485391	NONE	receptor activity-modifying protein 1 precursor
ENSG00000161800	195.667	117.869	277.69	350.387	0.973216	6.1463	0.00706143	0.0491227	NM_013277	RACGAP1	chr12:48669213-48705493	NONE	Rac GTPase activating protein 1
ENSG00000079435	7.7485	6.95065	21.8686	22.6021	1.57776	2.17153	0.00710838	0.0493561	NM_005357	LIPE	chr19:47597498-47623418	NONE	hormone-sensitive lipase
ENSG00000099899	175.308	128.148	263.416	344.744	0.984927	6.09956	0.00713388	0.0494471	NM_182984	TRMT2A	chr22:18479397-18484915	NONE	HpaII tiny fragments locus 9C
ENSG00000116685	182.06	166.073	270.995	422.01	0.988774	6.2909	0.00720258	0.0497329	NM_138346	KIAA2013	chr1:11782802-11909072	NONE	hypothetical protein LOC90231
ENSG00000139832	30.03	25.4392	68.5022	59.2995	1.19193	3.79118	0.00720977	0.0497329	NM_017817	RAB20	chr13:109973419-110012081	NONE	RAB20, member RAS oncogene family
ENSG00000149591	31.0046	24.3151	66.5903	61.1941	1.19193	3.79001	0.00720977	0.0497329	NM_003186	TAGLN	chr11:116575249-116580717	NONE	transgelin
ENSG00000163918	93.0282	48.7285	136.93	163.902	1.04973	5.05907	0.00722615	0.0497893	NM_181573	RFC4	chr3:187990377-188006984	NONE	replication factor C 4
ENSG00000141971	111.406	72.8547	172.126	201.569	0.995674	5.39255	0.00725336	0.0499131	NM_138401	FAM125A	chr19:17391855-17397140	NONE	family with sequence similarity 125, member A
ENSG00000154917	227.561	230.572	435.622	441.688	0.937833	6.64969	0.00725017	0.0499131	NM_016577	RAB6B	chr3:135025768-135097381	NONE	RAB6B, member RAS oncogene family

## Sheet: C4-2B siAR Downregulated
ENSG	C42B_SI_NS_(1)	C42B_SI_AR_(1)	C42B_SI_NS_(2)	C42B_SI_AR_(2)	logFC	logCPM	PValue	FDR	REFSEQ	NAME	LOCUS	NOTES	DESCRIPTION
ENSG00000137801	1186.82	104.85	1028.17	74.098	-3.62848	7.76982	1.82167e-125	9.89166e-122	NM_003246	THBS1	chr15:37660571-37681845	NONE	thrombospondin 1 precursor
ENSG00000169083	1495.94	232.116	1436.46	277.34	-2.53004	8.29636	1.02075e-79	2.21708e-76	NM_000044	AR	chrX:66680598-66860844	NONE	androgen receptor isoform 1
ENSG00000100292	2184.9	59.0772	909.667	37.0511	-5.03612	8.19044	1.59425e-62	2.1642e-59	NM_002133	HMOX1	chr22:34107086-34120194	NONE	heme oxygenase (decyclizing) 1
ENSG00000213694	1296.02	124.485	1120.1	200.237	-2.91033	7.96939	1.73249e-58	2.09053e-55	NM_005226	S1PR3	chr9:90796181-90809744	NONE	sphingosine-1-phosphate receptor 3
ENSG00000035862	1544.36	388.229	1345.99	392.488	-1.89468	8.39104	2.72235e-49	2.6877e-46	NM_003255	TIMP2	chr17:74360657-74433067	NONE	TIMP metallopeptidase inhibitor 2 precursor
ENSG00000132128	551.896	119.635	487.643	101.129	-2.23642	6.84255	3.21079e-49	2.90576e-46	NM_006369	LRRC41	chr1:46516659-46541535	NONE	MUF1 protein
ENSG00000196517	229.852	41.0081	274.201	45.0551	-2.54095	5.73656	4.12364e-42	3.44483e-39	NM_001024845	SLC6A9	chr1:44234741-44269721	NONE	solute carrier family 6 member 9 isoform 3
ENSG00000172819	373.228	62.3521	287.517	78.0938	-2.24655	6.18744	1.50708e-40	1.16906e-37	NM_001042728	RARG	chr12:51890620-51900417	NONE	retinoic acid receptor, gamma isoform 2
ENSG00000128165	617.547	156.707	581.587	167.206	-1.89138	7.11741	7.53831e-40	5.45774e-37	NM_024866	ADM2	chr22:49266877-49271732	NONE	adrenomedullin 2 precursor
ENSG00000115884	717.155	184.727	628.33	193.239	-1.83787	7.29716	2.66263e-39	1.80726e-36	NM_001006946	SDC1	chr2:20264040-20288675	NONE	syndecan 1 precursor
ENSG00000177565	762.239	235.845	927.352	282.346	-1.69946	7.65389	4.21283e-37	2.40796e-34	NM_024665	TBL1XR1	chr3:178212162-178397734	NONE	transducin (beta)-like 1 X-linked receptor 1
ENSG00000064195	148.028	11.2623	107.985	7.01001	-3.79511	4.63267	1.02522e-35	5.56695e-33	NM_005220	DLX3	chr17:45422387-45427587	NONE	distal-less homeobox 3
ENSG00000102316	683.399	183.765	559.87	196.242	-1.71946	7.21136	2.47533e-34	1.2801e-31	NM_177433	MAGED2	chrX:54850756-54859165	NONE	melanoma antigen family D, 2
ENSG00000176046	984.724	310.651	960.217	336.416	-1.59021	7.88774	5.63871e-34	2.78347e-31	NM_012385	NUPR1	chr16:28456162-28457996	NONE	p8 protein isoform b
ENSG00000112531	337.235	90.5712	343.257	86.108	-1.94226	6.28346	1.55066e-33	7.01672e-31	NM_206855	QKI	chr6:163755664-163911156	NONE	quaking homolog, KH domain RNA binding isoform
ENSG00000186354	122.777	8.40021	110.926	8.01018	-3.8142	4.49551	2.17153e-33	9.43311e-31	NM_001001938	C9orf47	chr9:90795597-90798399	NONE	hypothetical protein LOC286223 isoform 1
ENSG00000184349	1098.91	354.746	929.688	335.419	-1.56156	7.95763	3.84834e-33	1.54789e-30	NM_001962	EFNA5	chr5:106744249-107034213	NONE	ephrin-A5
ENSG00000039560	199.017	35.2993	212.48	48.0567	-2.30224	5.48377	6.07357e-33	2.35568e-30	NM_015577	RAI14	chr5:34692274-34868473	NONE	retinoic acid induced 14
ENSG00000189120	345.183	66.0044	270.845	90.1071	-1.99391	6.13468	6.8279e-33	2.55693e-30	NM_199262	SP6	chr17:43277278-43288239	NONE	Sp6 transcription factor
ENSG00000155792	293.653	78.3304	336.293	84.1035	-1.9493	6.16797	1.29853e-32	4.70068e-30	NM_022783	DEPDC6	chr8:120955142-121131937	NONE	DEP domain containing 6
ENSG00000101255	250.159	60.5287	291.965	72.0872	-2.02592	5.93408	4.20986e-32	1.47481e-29	NM_021158	TRIB3	chr20:309307-326197	NONE	tribbles 3
ENSG00000166206	491.903	141.762	471.89	153.189	-1.71064	6.84186	1.44978e-31	4.77109e-29	NM_021912	GABRB3	chr15:24339785-24767329	NONE	gamma-aminobutyric acid (GABA) A receptor, beta
ENSG00000168092	367.066	93.8527	430.328	139.165	-1.77418	6.54938	4.81451e-31	1.53781e-28	NM_002572	PAFAH1B2	chr11:116520269-116546969	NONE	platelet-activating factor acetylhydrolase,
ENSG00000172037	841.872	282.06	699.384	247.311	-1.54689	7.564	1.08216e-30	3.26453e-28	NM_002292	LAMB2	chr3:49133551-49145603	NONE	laminin, beta 2 precursor
ENSG00000140044	128.644	14.0911	102.279	8.01174	-3.37099	4.51551	8.56919e-30	2.44899e-27	NM_130469	JDP2	chr14:74968589-75006908	NONE	Jun dimerization protein 2 isoform a
ENSG00000182195	1584.95	536.465	1375.91	588.729	-1.40435	8.54668	1.00767e-29	2.80599e-27	NM_012317	LDOC1	chrX:140097595-140098976	NONE	leucine zipper, down-regulated in cancer 1
ENSG00000100167	589.44	174.151	604.574	228.277	-1.5727	7.18594	2.15066e-29	5.83903e-27	NM_145733	2012-09-03	chr22:40702761-40720850	NONE	septin 3 isoform A
ENSG00000115594	621.628	180.084	469.285	185.23	-1.59042	7.05532	7.40341e-29	1.91431e-26	NM_000877	IL1R1	chr2:102053267-102159651	NONE	interleukin 1 receptor, type I precursor
ENSG00000147862	220.276	57.8809	234.628	56.0702	-1.99169	5.68806	1.93201e-28	4.87945e-26	NM_005596	NFIB	chr9:14071846-14303935	NONE	nuclear factor I/B
ENSG00000054654	1006.72	402.092	1219.7	438.542	-1.39794	8.13062	3.00032e-28	7.24077e-26	NM_015180	SYNE2	chr14:63389435-63762918	NONE	spectrin repeat containing, nuclear envelope 2
ENSG00000017373	603.159	203.655	508.829	176.223	-1.55348	7.08965	3.15162e-28	7.44057e-26	NM_025248	SNIP	chr17:33939784-33988592	NONE	SNAP25-interacting protein
ENSG00000140022	205.902	41.8912	185.182	50.0604	-2.09233	5.45262	6.46836e-28	1.43448e-25	NM_033104	STON2	chr14:80806661-80934680	NONE	stonin 2
ENSG00000100934	459.934	177.68	480.492	134.173	-1.58444	6.83439	6.62118e-28	1.43812e-25	NM_006364	SEC23A	chr14:38570873-38642188	NONE	SEC23-related protein A
ENSG00000198785	172.539	40.1814	320.71	36.0459	-2.6641	5.69235	2.38629e-27	5.08139e-25	NM_133445	GRIN3A	chr9:103371455-103540683	NONE	glutamate receptor, ionotropic,
ENSG00000055813	639.803	198.533	585.002	237.29	-1.49776	7.24416	2.96094e-27	6.18381e-25	NM_001080433	CCDC85A	chr2:56264761-56466813	NONE	coiled-coil domain containing 85A
ENSG00000198792	730.677	252.96	644.92	246.307	-1.46672	7.42017	3.35741e-27	6.87952e-25	NM_012264	TMEM184B	chr22:36945243-36998962	NONE	transmembrane protein 184B
ENSG00000115474	143.226	14.0911	98.1018	8.01174	-3.43978	4.57797	4.72334e-27	9.49917e-25	NM_002242	KCNJ13	chr2:233339103-233349519	NONE	potassium inwardly-rectifying channel J13
ENSG00000128849	256.914	77.3765	303.007	85.1043	-1.77826	6.03448	6.47104e-27	1.27774e-24	NM_032866	CGNL1	chr15:55455996-55630212	NONE	cingulin-like 1
ENSG00000092964	335.383	88.4564	310.292	109.132	-1.71396	6.26181	6.61222e-27	1.2823e-24	NM_001386	DPYSL2	chr8:26491326-26571607	NONE	dihydropyrimidinase-like 2
ENSG00000047648	598.204	208.092	572.675	212.263	-1.47966	7.1822	1.81893e-26	3.46554e-24	NM_013427	ARHGAP6	chrX:11065583-11592869	NONE	Rho GTPase activating protein 6 isoform 1
ENSG00000141552	264.94	62.4278	213.149	71.0866	-1.84905	5.79756	3.96625e-26	7.30058e-24	NM_016476	ANAPC11	chr17:77442894-77451655	NONE	APC11 anaphase promoting complex subunit 11
ENSG00000167996	3279.2	899.827	2311.31	846.054	-1.69391	9.39277	1.17117e-25	2.05144e-23	NM_002032	FTH1	chr11:61488334-61491708	NONE	ferritin, heavy polypeptide 1
ENSG00000198064	109.459	4.68847	60.5905	3.00433	-4.43529	4.00914	3.58995e-25	6.18839e-23	NM_130464	LOC23117	chr16:22432583-22455207	NONE	hypothetical protein LOC23117
ENSG00000150347	963.476	402.508	929.247	347.437	-1.33377	7.91655	3.78052e-25	6.41508e-23	NM_032199	ARID5B	chr10:63331448-63526709	NONE	AT rich interactive domain 5B (MRF1-like)
ENSG00000175040	138.094	30.7224	160.284	36.0435	-2.15255	5.04253	1.05912e-24	1.76954e-22	NM_004267	CHST2	chr3:144320862-144324500	NONE	carbohydrate (N-acetylglucosamine-6-O)
ENSG00000143753	1228.39	467.579	1047.06	467.581	-1.28998	8.19857	1.27009e-24	2.08987e-22	NM_144780	DEGS1	chr1:222437550-222447763	NONE	degenerative spermatocyte homolog 1, lipid
ENSG00000084731	262.158	51.4195	179.159	44.0566	-2.21791	5.6115	1.38883e-24	2.25115e-22	NM_002254	KIF3C	chr2:26002958-26058947	NONE	kinesin family member 3C
ENSG00000123384	1139.53	442.584	928.705	395.496	-1.30986	8.05487	1.52967e-24	2.44298e-22	NM_002332	LRP1	chr12:55808542-55829068	NONE	low density lipoprotein-related protein 1
ENSG00000068697	221.285	52.9653	222.584	73.0864	-1.81911	5.69228	1.77183e-24	2.74886e-22	NM_014713	LAPTM4A	chr2:20095893-20114926	NONE	lysosomal protein transmembrane 4 alpha
ENSG00000184258	318.762	95.7773	370.57	134.16	-1.58275	6.38502	1.91349e-24	2.92682e-22	NM_004065	CDR1	chrX:139692235-139694702	NONE	cerebellar degeneration-related protein 1,
ENSG00000133026	1631.06	703.536	1820.19	764.948	-1.22941	8.81449	3.08698e-24	4.65619e-22	NM_005964	MYH10	chr17:8318247-8474804	NONE	myosin, heavy polypeptide 10, non-muscle
ENSG00000110619	337.056	122.084	422.389	142.174	-1.51542	6.54078	6.33667e-24	9.29949e-22	NM_139273	CARS	chr11:2978727-3035243	NONE	cysteinyl-tRNA synthetase isoform a
ENSG00000171492	220.229	69.0358	249.973	71.088	-1.74017	5.7908	8.5046e-24	1.23147e-21	NM_018103	LRRC8D	chr1:90059191-90174147	NONE	leucine rich repeat containing 8 family, member
ENSG00000100889	452.057	173.388	553.091	201.246	-1.4174	6.97406	9.33751e-24	1.33428e-21	NM_001018073	PCK2	chr14:23633322-23643179	NONE	mitochondrial phosphoenolpyruvate carboxykinase
ENSG00000124762	1157.95	362.576	895.652	276.352	-1.69001	7.94499	1.33277e-23	1.85562e-21	NM_078467	CDKN1A	chr6:36754464-36763086	NONE	cyclin-dependent kinase inhibitor 1A
ENSG00000135406	158.729	15.8283	102.653	18.0219	-2.95681	4.745	1.72838e-23	2.37598e-21	NM_006262	PRPH	chr12:47973751-47978732	NONE	peripherin
ENSG00000140632	527.608	203.484	533.744	199.248	-1.3965	7.06161	1.90313e-23	2.5835e-21	NM_032569	N-PAC	chr16:4793207-4837294	NONE	cytokine-like nuclear factor n-pac
ENSG00000112655	489.973	179.143	468.576	185.23	-1.39739	6.91527	1.24782e-22	1.67301e-20	NM_152881	PTK7	chr6:43152006-43237435	NONE	PTK7 protein tyrosine kinase 7 isoform c
ENSG00000117289	1286.97	617.838	1537.56	618.769	-1.18316	8.5372	2.87398e-22	3.76041e-20	NM_006472	TXNIP	chr1:144149938-144153882	NONE	thioredoxin interacting protein
ENSG00000106144	391.264	160.607	438.21	150.188	-1.40935	6.69882	4.65513e-22	5.94761e-20	NM_032983	CASP2	chr7:142695523-142714906	NONE	caspase 2 isoform 3
ENSG00000105186	313.997	115.739	337.571	114.142	-1.49871	6.32573	5.15531e-22	6.51007e-20	NM_032139	ANKRD27	chr19:37779746-37857942	NONE	ankyrin repeat domain 27 (VPS9 domain)
ENSG00000151012	279.891	91.3127	426.277	106.129	-1.82248	6.36222	7.22922e-22	9.02406e-20	NM_014331	SLC7A11	chr4:139304697-139382953	NONE	solute carrier family 7, (cationic amino acid
ENSG00000182253	416.724	125.833	319.666	144.176	-1.46021	6.5211	8.12663e-22	1.0029e-19	NM_015286	SYNM	chr15:97462928-97493293	NONE	desmuslin isoform B
ENSG00000099282	292.892	81.8849	260.547	106.127	-1.56561	6.07661	1.09547e-21	1.32187e-19	NM_012339	TSPAN15	chr10:70881231-70937429	NONE	transmembrane 4 superfamily member 15
ENSG00000065534	2826.72	1173.04	2434.64	1234.53	-1.1361	9.45644	1.72149e-21	2.0321e-19	NM_053032	MYLK	chr3:124811585-125085868	NONE	myosin light chain kinase isoform 8
ENSG00000069812	149.031	22.3844	101.447	23.0286	-2.4709	4.74763	1.98329e-21	2.31597e-19	NM_019089	HES2	chr1:6395064-6407317	NONE	hairy and enhancer of split homolog 2
ENSG00000153815	478.402	200.023	445.399	160.205	-1.3568	6.87266	2.27569e-21	2.62915e-19	NM_198390	CMIP	chr16:80036394-80302866	NONE	c-Maf-inducing protein isoform C-mip
ENSG00000105289	278.425	83.8868	238.484	94.1151	-1.54486	5.98345	1.22824e-20	1.33387e-18	NM_014428	TJP3	chr19:3672734-3701807	NONE	tight junction protein 3
ENSG00000151690	414.529	175.608	427.379	156.197	-1.33907	6.74181	2.24324e-20	2.36521e-18	NM_017694	MFSD6	chr2:190981325-191075286	NONE	major facilitator superfamily domain containing
ENSG00000133639	1986.98	833.344	1686.07	870.08	-1.11716	8.94369	3.357e-20	3.4721e-18	NM_001731	BTG1	chr12:91061029-91063751	NONE	B-cell translocation protein 1
ENSG00000114796	168.983	55.9319	203.359	61.0749	-1.66221	5.47023	1.05402e-19	1.05015e-17	NM_017644	KLHL24	chr3:184836104-184884996	NONE	DRE1 protein
ENSG00000127022	1608.7	511.53	2019.08	802.981	-1.46394	8.82203	1.06984e-19	1.05622e-17	NM_001746	CANX	chr5:179058535-179091243	NONE	calnexin precursor
ENSG00000125968	889.838	141.72	394.294	64.0929	-2.66083	7.09014	1.31464e-19	1.28622e-17	NM_002165	ID1	chr20:29656752-29657974	NONE	inhibitor of DNA binding 1 isoform a
ENSG00000065717	161.475	26.8763	137.64	41.0474	-2.14681	5.05868	1.38774e-19	1.34561e-17	NM_003260	TLE2	chr19:2948636-2980022	NONE	transducin-like enhancer protein 2 isoform 1
ENSG00000169155	319.786	114.558	347.506	141.171	-1.38322	6.39285	1.72209e-19	1.65504e-17	NM_014007	ZBTB43	chr9:128607125-128637322	NONE	zinc finger and BTB domain containing 43
ENSG00000104081	521.132	173.117	387.346	119.156	-1.64099	6.77787	1.79886e-19	1.71365e-17	NM_001003942	BMF	chr15:38167385-38185941	NONE	Bcl2 modifying factor isoform bmf-2
ENSG00000187189	457.154	167.823	419.965	190.233	-1.29806	6.81665	2.29933e-19	2.17136e-17	NM_021648	TSPYL4	chr6:116677816-116682014	NONE	TSPY-like 4
ENSG00000136044	251.359	79.2633	216.311	85.1047	-1.51424	5.84632	4.3046e-19	3.96169e-17	NM_018171	APPL2	chr12:104091204-104154138	NONE	adaptor protein, phosphotyrosine interaction, PH
ENSG00000169926	703.607	325.149	628.27	260.33	-1.1858	7.4536	5.99514e-19	5.4256e-17	NM_015995	KLF13	chr15:29406374-29457393	NONE	Kruppel-like factor 13
ENSG00000104067	1992.16	773.974	2942.03	1073.32	-1.40648	9.27881	6.45391e-19	5.74504e-17	NM_003257	TJP1	chr15:27778862-27901974	NONE	tight junction protein 1 isoform a
ENSG00000112984	202.784	65.9849	247.586	92.1091	-1.50668	5.78673	9.46495e-19	8.22315e-17	NM_005733	KIF20A	chr5:137542585-137551303	NONE	kinesin family member 20A
ENSG00000128965	77.0914	12.0548	122.182	17.0198	-2.75533	4.36441	1.01662e-18	8.76228e-17	NM_024111	CHAC1	chr15:39032960-39035264	NONE	ChaC, cation transport regulator-like 1 isoform
ENSG00000101871	234.953	82.2951	195.337	67.0866	-1.52845	5.72178	1.12075e-18	9.50886e-17	NM_033290	MID1	chrX:10373595-10548674	NONE	midline 1
ENSG00000139178	292.837	111.105	279.199	106.133	-1.39687	6.16768	1.26391e-18	1.06403e-16	NM_016546	C1RL	chr12:7138293-7153069	NONE	complement component 1, r subcomponent-like
ENSG00000136235	155.936	20.6442	80.7841	13.0183	-2.82113	4.62048	1.28131e-18	1.07039e-16	NM_002510	GPNMB	chr7:23252840-23281248	NONE	glycoprotein (transmembrane) nmb isoform b
ENSG00000136826	136.261	37.3036	134.036	39.0482	-1.8216	4.97239	1.36232e-18	1.12937e-16	NM_004235	KLF4	chr9:109286953-109290549	NONE	Kruppel-like factor 4 (gut)
ENSG00000163520	140.181	40.2092	125.353	34.0439	-1.83629	4.94511	1.55088e-18	1.27595e-16	NM_001004019	FBLN2	chr3:13565624-13654922	NONE	fibulin 2 isoform a precursor
ENSG00000145391	642.49	265.565	727.171	345.421	-1.1643	7.49895	1.75597e-18	1.43382e-16	NM_030648	SETD7	chr4:140646641-140697027	NONE	SET domain-containing protein 7
ENSG00000109610	177.011	44.0069	134.544	33.0438	-2.01783	5.14348	1.81767e-18	1.47312e-16	NM_003102	SOD3	chr4:24406182-24411564	NONE	superoxide dismutase 3, extracellular precursor
ENSG00000152332	409.644	162.138	448.243	196.239	-1.25859	6.79302	2.07169e-18	1.65431e-16	NM_175866	UHMK1	chr1:160734278-160749506	NONE	kinase interacting stathmin
ENSG00000100027	128.516	37.3713	129.561	34.0433	-1.84803	4.89845	3.08288e-18	2.40864e-16	NM_013313	YPEL1	chr22:20381827-20420071	NONE	yippee-like 1
ENSG00000168350	149.98	32.7695	105.825	25.0332	-2.14943	4.83305	3.67281e-18	2.84905e-16	NM_206918	DEGS2	chr14:99682511-99695712	NONE	degenerative spermatocyte homolog 2, lipid
ENSG00000112139	101.301	30.937	137.879	21.0288	-2.18057	4.71769	3.75283e-18	2.89048e-16	NM_153487	MDGA1	chr6:37708261-37773744	NONE	MAM domain containing
ENSG00000065361	1924.99	906.19	1844	924.148	-1.04446	9.00215	3.81715e-18	2.91931e-16	NM_001005915	ERBB3	chr12:54760158-54783395	NONE	erbB-3 isoform s precursor
ENSG00000126016	184.501	68.1608	203.55	65.0817	-1.53579	5.56418	5.64198e-18	4.25499e-16	NM_001113490	AMOT	chrX:111904386-111953010	NONE	angiomotin isoform 1
ENSG00000115414	3711.2	1218.03	2527.38	760.964	-1.66353	9.55659	6.33812e-18	4.74703e-16	NM_054034	FN1	chr2:215933425-216009036	NONE	fibronectin 1 isoform 7 preproprotein
ENSG00000110492	1245.07	467.392	841.814	308.397	-1.43613	8.0341	7.85e-18	5.83911e-16	NM_002391	MDK	chr11:46358881-46361951	NONE	midkine
ENSG00000159388	403.91	171.711	411.908	173.215	-1.24066	6.72623	1.19797e-17	8.73154e-16	NM_006763	BTG2	chr1:201541286-201545348	NONE	B-cell translocation gene 2
ENSG00000145337	114.89	34.4927	138.095	37.0455	-1.81302	4.87371	1.24217e-17	8.99334e-16	NM_032906	PIGY	chr4:89661157-89663978	NONE	phosphatidylinositol glycan anchor biosynthesis,
ENSG00000188959	119.845	29.8029	115.248	34.0413	-1.87972	4.75767	1.25951e-17	9.05843e-16	NM_001012993	C9orf152	chr9:112001661-112010290	NONE	hypothetical protein LOC401546
ENSG00000119681	166.234	57.982	159.56	48.0621	-1.61547	5.29295	1.58073e-17	1.12939e-15	NM_000428	LTBP2	chr14:74034641-74148787	NONE	latent transforming growth factor beta binding
ENSG00000168209	1028.94	494.283	1246.28	598.737	-1.05298	8.26696	1.69471e-17	1.20291e-15	NM_019058	DDIT4	chr10:73703682-73705803	NONE	RTP801
ENSG00000135842	188.152	34.9458	279.21	82.091	-1.99347	5.73336	2.78301e-17	1.9499e-15	NM_052966	FAM129A	chr1:183026788-183154193	NONE	niban protein isoform 2
ENSG00000152518	596.595	193.41	407.532	164.208	-1.50192	6.96051	4.16619e-17	2.90031e-15	NM_006887	ZFP36L2	chr2:43304209-43307249	NONE	zinc finger protein 36, C3H type-like 2
ENSG00000001617	225.324	72.7999	177.721	72.0899	-1.48331	5.641	4.20665e-17	2.90983e-15	NM_004186	SEMA3F	chr3:50167527-50201509	NONE	semaphorin 3F
ENSG00000118804	259.069	99.9899	229.537	87.1108	-1.38602	5.94377	4.73485e-17	3.25446e-15	NM_003943	STBD1	chr4:77446832-77451306	NONE	starch binding domain 1
ENSG00000197119	595.59	210.405	424.033	155.2	-1.48774	6.98508	5.84902e-17	3.99499e-15	NM_001039355	SLC25A29	chr14:99827200-99842531	NONE	solute carrier family 25, member 29
ENSG00000111275	218.459	79.3832	198.455	74.0933	-1.44275	5.69773	6.6713e-17	4.52815e-15	NM_000690	ALDH2	chr12:110688728-110732165	NONE	mitochondrial aldehyde dehydrogenase 2
ENSG00000117318	554.29	129.295	294.043	79.1072	-2.04157	6.59403	7.12905e-17	4.80879e-15	NM_002167	ID3	chr1:23757011-23758570	NONE	inhibitor of DNA binding 3
ENSG00000171608	1190.65	597.652	1060.2	500.629	-1.0364	8.2601	7.52994e-17	5.04785e-15	NM_005026	PIK3CD	chr1:9634376-9711759	NONE	phosphoinositide-3-kinase, catalytic, delta
ENSG00000103353	272.554	97.8637	255.978	111.136	-1.34222	6.06981	9.37992e-17	6.17369e-15	NM_019116	UBFD1	chr16:23475892-23489680	NONE	ubiquitin-binding protein homolog
ENSG00000168672	269.524	118.594	298.74	111.14	-1.30025	6.18266	1.23117e-16	8.00631e-15	NM_174911	FAM84B	chr8:127633870-127639648	NONE	family with sequence similarity 84, member B
ENSG00000182795	347.95	149.471	320.275	132.167	-1.24685	6.43707	1.34664e-16	8.60268e-15	NM_023938	C1orf116	chr1:205258488-205272724	NONE	specifically androgen-regulated protein isoform
ENSG00000060749	262.703	111.897	312.943	122.15	-1.2919	6.20287	1.40913e-16	8.9492e-15	NM_001076786	QSER1	chr11:32871367-32958392	NONE	glutamine and serine rich 1
ENSG00000130066	149.746	54.2023	158.256	48.0613	-1.58424	5.21752	1.46422e-16	9.245e-15	NM_002970	SAT1	chrX:23711210-23714151	NONE	spermidine/spermine N1-acetyltransferase
ENSG00000117868	465.85	168.505	428.819	229.277	-1.17856	6.8826	1.74255e-16	1.09388e-14	NM_020728	FAM62B	chr7:158216449-158229160	NONE	family with sequence similarity 62 (C2 domain
ENSG00000135269	280.115	124.105	325.187	126.157	-1.26751	6.2832	1.76437e-16	1.10121e-14	NM_015641	TES	chr7:115637856-115686071	NONE	testin isoform 1
ENSG00000070778	145.122	29.8164	106.857	33.0403	-2.01118	4.83875	2.11964e-16	1.31539e-14	NM_007039	PTPN21	chr14:88001874-88086719	NONE	protein tyrosine phosphatase, non-receptor type
ENSG00000132294	167.069	58.6625	195.672	70.0847	-1.48946	5.47815	2.18123e-16	1.34592e-14	NM_015137	EFR3A	chr8:132985516-133095071	NONE	EFR3 homolog A
ENSG00000089356	67.5935	12.1448	76.2619	11.0141	-2.61638	3.91077	2.26137e-16	1.38748e-14	NM_005971	FXYD3	chr19:40298638-40307067	NONE	FXYD domain containing ion transport regulator 3
ENSG00000029993	177.835	56.8301	169.544	65.0792	-1.51274	5.41381	2.51362e-16	1.53359e-14	NM_005342	HMGB3	chrX:149902420-149909897	NONE	high-mobility group box 3
ENSG00000189060	866.983	371.329	730.35	397.492	-1.0639	7.75815	3.16894e-16	1.92261e-14	NM_005318	H1F0	chr22:36531059-36533388	NONE	H1 histone family, member 0
ENSG00000142599	717.166	328.629	621.719	307.384	-1.07852	7.49681	4.73049e-16	2.83829e-14	NM_001042681	RERE	chr1:8335052-8508585	NONE	atrophin-1 like protein isoform a
ENSG00000116604	327.719	141.167	279.491	114.146	-1.25168	6.29832	5.15691e-16	3.07715e-14	NM_005920	MEF2D	chr1:154700145-154737153	NONE	myocyte enhancer factor 2D
ENSG00000151208	1582.03	760.657	1407.94	752.937	-0.987238	8.68793	5.91974e-16	3.49394e-14	NM_004747	DLG5	chr10:79220554-79356290	NONE	discs large homolog 5
ENSG00000169504	208.717	81.2036	211.493	80.0999	-1.37914	5.72474	7.59459e-16	4.45823e-14	NM_013943	CLIC4	chr1:24944434-25043345	NONE	chloride intracellular channel 4
ENSG00000130635	639.903	314.023	528.829	239.305	-1.08113	7.29922	1.168e-15	6.78312e-14	NM_000093	COL5A1	chr9:136673472-136876510	NONE	alpha 1 type V collagen preproprotein
ENSG00000169047	261.022	94.1794	225.17	102.126	-1.3146	5.95873	1.25151e-15	7.19122e-14	NM_005544	IRS1	chr2:227308181-227372719	NONE	insulin receptor substrate 1
ENSG00000108375	282.125	118.463	297.76	125.155	-1.24905	6.22891	1.2957e-15	7.40596e-14	NM_017763	RNF43	chr17:53784859-53849479	NONE	ring finger protein 43
ENSG00000033122	56.0891	8.468	48.8761	4.00631	-3.04235	3.40249	1.38933e-15	7.89956e-14	NM_020794	LRRC7	chr1:69806668-70361752	NONE	leucine rich repeat containing 7
ENSG00000106772	8007.05	4254.85	8267.79	4379.44	-0.913632	11.1568	1.54803e-15	8.75607e-14	NM_015225	PRUNE2	chr9:78416111-78496929	NONE	prune homolog 2
ENSG00000058668	377.878	160.462	360.052	168.208	-1.16915	6.60474	2.11367e-15	1.17715e-13	NM_001001396	ATP2B4	chr1:201862311-201979830	NONE	plasma membrane calcium ATPase 4 isoform 4a
ENSG00000138750	221.31	89.6604	214.915	83.1047	-1.33478	5.7925	2.94031e-15	1.56529e-13	NM_017426	NUP54	chr4:77254841-77288679	NONE	nucleoporin 54kDa
ENSG00000161671	741.274	331.168	675.826	361.447	-1.03856	7.59202	2.9761e-15	1.57661e-13	NM_206538	C19orf63	chr19:55671547-55678419	NONE	hematopoietic signal peptide-containing isoform
ENSG00000169895	171.95	69.1049	186.978	65.0819	-1.41351	5.48486	3.1422e-15	1.65652e-13	NM_032796	SYAP1	chrX:16647675-16689254	NONE	SYAP1 protein
ENSG00000110092	1428.22	679.088	1462.81	808.999	-0.960949	8.64703	3.28607e-15	1.724e-13	NM_053056	CCND1	chr11:69165053-69178422	NONE	cyclin D1
ENSG00000171617	815.275	388.247	1105.26	388.483	-1.29185	7.94708	3.75034e-15	1.93946e-13	NM_003633	ENC1	chr5:73958990-73972273	NONE	ectodermal-neural cortex (with BTB-like domain)
ENSG00000147394	115.962	38.3313	115.191	33.0425	-1.68977	4.77642	5.42165e-15	2.73857e-13	NM_007150	ZNF185	chrX:151833652-151892678	NONE	zinc finger protein 185
ENSG00000146112	340.513	107.521	217.045	88.1132	-1.5242	6.10462	5.50358e-15	2.76708e-13	NM_133471	KIAA1949	chr6:30752144-30762972	NONE	phostensin
ENSG00000185347	133.444	34.3905	113.255	45.0534	-1.64159	4.88739	6.40088e-15	3.20339e-13	NM_173608	C14orf80	chr14:105027236-105036561	NONE	hypothetical protein LOC283643 isoform 3
ENSG00000168874	111.561	7.57508	36.6182	1.00285	-4.08664	3.83146	1.1881e-14	5.78598e-13	NM_032827	ATOH8	chr2:85834527-85853542	NONE	atonal homolog 8
ENSG00000171703	99.5135	20.3953	102.943	30.0348	-2.00423	4.51711	1.55327e-14	7.43107e-13	NM_198723	TCEA2	chr20:62158882-62175758	NONE	transcription elongation factor A protein 2
ENSG00000177694	146.866	57.0113	150.567	50.0639	-1.4687	5.19846	1.91519e-14	9.12236e-13	NM_207015	NAALADL2	chr3:176297260-177006122	NONE	N-acetylated alpha-linked acidic dipeptidase 2
ENSG00000005379	391.56	160.501	312.905	163.203	-1.13088	6.55342	3.46961e-14	1.63117e-12	NM_024418	BZRAP1	chr17:53733596-53760477	NONE	peripheral benzodiazepine receptor-associated
ENSG00000117016	175.939	61.5401	158.584	66.0813	-1.39349	5.39334	3.74766e-14	1.75429e-12	NM_014747	RIMS3	chr1:40858938-40903915	NONE	regulating synaptic membrane exocytosis 3
ENSG00000143401	170.945	61.3566	196.815	83.0987	-1.34632	5.53916	4.35714e-14	2.03084e-12	NM_030920	ANP32E	chr1:148457478-148473650	NONE	acidic (leucine-rich) nuclear phosphoprotein 32
ENSG00000126351	465.972	194.983	374.932	205.254	-1.08085	6.82575	4.71348e-14	2.18754e-12	NM_199334	THRA	chr17:35472677-35502406	NONE	thyroid hormone receptor, alpha isoform 1
ENSG00000149256	52.2569	4.6247	40.1179	7.00808	-2.97537	3.22825	5.34509e-14	2.47012e-12	NM_001098816	ODZ4	chr11:78041976-78458637	NONE	odz, odd Oz/ten-m homolog 4
ENSG00000134352	479.339	233.393	460.808	222.278	-1.04517	6.99454	5.47414e-14	2.51903e-12	NM_002184	IL6ST	chr5:55266679-55326529	NONE	interleukin 6 signal transducer isoform 1
ENSG00000094916	250.06	60.0648	330.383	122.139	-1.67119	6.12077	5.68347e-14	2.60432e-12	NM_001127322	CBX5	chr12:52921002-52960153	NONE	heterochromatin protein 1-alpha
ENSG00000005073	150.793	52.2371	139.691	54.0669	-1.45138	5.17185	5.94386e-14	2.7122e-12	NM_005523	HOXA11	chr7:27187300-27191360	NONE	homeobox A11
ENSG00000141576	170.059	71.9729	173.825	62.0794	-1.35414	5.441	6.2923e-14	2.85918e-12	NM_052916	RNF157	chr17:71651450-71747985	NONE	ring finger protein 157
ENSG00000182463	96.5796	21.3153	107.257	32.037	-1.93104	4.5412	7.81116e-14	3.46242e-12	NM_173485	TSHZ2	chr20:51022352-51540889	NONE	teashirt zinc finger homeobox 2
ENSG00000137834	271.792	100.219	194.58	67.0899	-1.4839	5.85422	1.04777e-13	4.53338e-12	NM_005585	SMAD6	chr15:64781687-64861377	NONE	MAD, mothers against decapentaplegic homolog 6
ENSG00000168936	294.772	116.425	280.314	143.174	-1.1526	6.24987	1.33275e-13	5.69831e-12	NM_138385	TMEM129	chr4:1687477-1692882	NONE	transmembrane protein 129 isoform b
ENSG00000085185	308.444	132.674	245.32	116.147	-1.16012	6.1953	1.48005e-13	6.30325e-12	NM_021946	BCORL1	chrX:128944349-129019254	NONE	BCL6 co-repressor-like 1
ENSG00000144677	229.971	111.269	234.73	90.116	-1.20075	5.92283	1.83282e-13	7.62623e-12	NM_001008392	CTDSPL	chr3:37878672-38000964	NONE	small CTD phosphatase 3 isoform 1
ENSG00000111319	493.919	220.149	433.391	236.292	-1.02927	6.98259	2.00512e-13	8.21719e-12	NM_001038	SCNN1A	chr12:6326275-6354651	NONE	sodium channel, nonvoltage-gated 1 alpha
ENSG00000077044	402.2	161.304	318.471	181.222	-1.08455	6.60205	2.03162e-13	8.29449e-12	NM_152879	DGKD	chr2:233927891-234045482	NONE	diacylglycerol kinase, delta 130kDa isoform 2
ENSG00000137642	459.833	205.758	535.526	288.349	-1.01033	7.08695	2.06723e-13	8.40827e-12	NM_003105	SORL1	chr11:120828129-121005597	NONE	sortilin-related receptor containing LDLR class
ENSG00000105668	52.3335	2.79085	29.2584	3.00378	-3.77585	2.9812	2.19088e-13	8.81222e-12	NM_007000	UPK1A	chr19:40849554-40861207	NONE	uroplakin 1A
ENSG00000060656	436.807	207.139	425.332	214.266	-1.03407	6.87314	2.3977e-13	9.60851e-12	NM_005704	PTPRU	chr1:29435633-29525900	NONE	protein tyrosine phosphatase, receptor type, U
ENSG00000158186	114.144	30.8762	90.082	25.0327	-1.86932	4.56258	2.55205e-13	1.01894e-11	NM_012219	MRAS	chr3:139549314-139607067	NONE	muscle RAS oncogene homolog
ENSG00000162390	114.067	41.1692	105.346	33.0432	-1.56006	4.73558	3.18658e-13	1.25841e-11	NM_147161	ACOT11	chr1:54786488-54873005	NONE	thioesterase, adipose associated isoform BFIT2
ENSG00000197444	203.132	65.4495	150.136	55.0708	-1.55803	5.43291	3.53374e-13	1.39045e-11	NM_018245	OGDHL	chr10:50612716-50640375	NONE	oxoglutarate dehydrogenase-like isoform a
ENSG00000143776	571.024	292.936	619.897	314.389	-0.969095	7.36036	3.54754e-13	1.39084e-11	NM_014826	CDC42BPA	chr1:225244189-225572449	NONE	CDC42-binding protein kinase alpha isoform A
ENSG00000088367	575.035	294.121	537.312	270.339	-0.979542	7.26025	3.91958e-13	1.53117e-11	NM_012156	EPB41L1	chr20:34142839-34281677	NONE	erythrocyte membrane protein band 4.1-like 1
ENSG00000121083	254.309	103.656	204.285	97.1221	-1.19801	5.9106	3.97245e-13	1.54074e-11	NM_080677	DYNLL2	chr17:53515797-53521810	NONE	dynein, light chain, LC8-type 2
ENSG00000007168	407.762	218.601	421.833	188.238	-1.02304	6.81884	5.01734e-13	1.92363e-11	NM_000430	PAFAH1B1	chr17:2444010-2531934	NONE	platelet-activating factor acetylhydrolase,
ENSG00000124593	171.12	69.177	150.873	59.0757	-1.32839	5.35676	5.22582e-13	1.98435e-11	NM_013397	PRICKLE4	chr6:41856477-41865610	NONE	over-expressed breast tumor protein
ENSG00000213918	183.625	80.396	177.271	68.0873	-1.27834	5.5346	5.52772e-13	2.08441e-11	NM_005223	DNASE1	chr16:3632939-3648096	NONE	deoxyribonuclease I precursor
ENSG00000185168	27.043	0.926416	28.7626	1.00133	-4.68146	2.36363	6.43463e-13	2.418e-11	NM_178519	C17orf55	chr17:76891218-76897643	NONE	hypothetical protein LOC284185
ENSG00000143416	11502.7	4714.19	8577.98	4555.67	-1.12844	11.3938	6.86408e-13	2.57048e-11	NM_003944	SELENBP1	chr1:149603404-149611805	NONE	selenium binding protein 1
ENSG00000126756	146.989	48.6787	122.166	37.0489	-1.65017	5.01315	7.69139e-13	2.87039e-11	NM_153477	UXT	chrX:47396139-47403460	NONE	ubiquitously-expressed transcript isoform 1
ENSG00000156035	463.761	227.518	504.73	260.32	-0.988052	7.05516	7.86576e-13	2.92542e-11	NM_138818	PRUNE2	chr9:78593129-78710823	NONE	Protein prune homolog 2.
ENSG00000119402	330.484	168.15	331.119	148.187	-1.06137	6.47957	8.75426e-13	3.23372e-11	NM_012164	FBXW2	chr9:122559074-122595561	NONE	F-box and WD repeat domain containing 2
ENSG00000167995	64.6337	13.8787	84.9095	22.0251	-2.04819	4.06381	1.03137e-12	3.78401e-11	NM_004183	BEST1	chr11:61474402-61488981	NONE	bestrophin 1 isoform 1
ENSG00000054179	441.88	206.499	328.616	173.22	-1.02931	6.71688	1.31537e-12	4.73009e-11	NM_001246	ENTPD2	chr9:139062373-139068326	NONE	ectonucleoside triphosphate diphosphohydrolase 2
ENSG00000164985	276.214	138.955	335.033	151.186	-1.06799	6.3596	1.32685e-12	4.75068e-11	NM_033222	PSIP1	chr9:15454066-15500982	NONE	PC4 and SFRS1 interacting protein 1 isoform 2
ENSG00000130766	288.748	170.083	361.513	142.181	-1.04491	6.45481	1.35859e-12	4.82168e-11	NM_031459	SESN2	chr1:28458592-28481586	NONE	sestrin 2
ENSG00000172059	148.91	45.5531	126.559	60.0714	-1.39112	5.11467	1.35545e-12	4.82168e-11	NM_003597	KLF11	chr2:10100426-10105348	NONE	Kruppel-like factor 11
ENSG00000108947	34.8106	0.887027	31.0972	4.00406	-3.70619	2.66459	1.4199e-12	5.02285e-11	NM_001406	EFNB3	chr17:7549244-7555414	NONE	ephrin-B3 precursor
ENSG00000107821	115.139	31.808	85.7354	26.034	-1.79873	4.55577	1.61927e-12	5.65443e-11	NM_030929	KAZALD1	chr10:102811587-102815336	NONE	Kazal-type serine peptidase inhibitor domain 1
ENSG00000166402	302.444	132.31	308.919	158.193	-1.07532	6.36175	1.64277e-12	5.71809e-11	NM_003320	TUB	chr11:8016755-8084228	NONE	tubby isoform a
ENSG00000146674	159.775	39.4737	88.4695	20.0297	-2.06731	4.80956	1.80524e-12	6.2436e-11	NM_000598	IGFBP3	chr7:45918374-45927396	NONE	insulin-like growth factor binding protein 3
ENSG00000180340	91.9301	19.5727	67.966	21.0258	-1.98181	4.18533	1.95429e-12	6.71634e-11	NM_001466	FZD2	chr17:39990450-39992433	NONE	frizzled 2
ENSG00000102804	770.377	411.028	629.658	331.419	-0.919204	7.61548	2.07598e-12	7.11202e-11	NM_183422	TSC22D1	chr13:43905660-44048701	NONE	TSC22 domain family, member 1 isoform 1
ENSG00000185133	270.726	108.165	221.97	118.145	-1.13099	6.03582	2.12169e-12	7.24577e-11	NM_001002837	INPP5J	chr22:29848960-29860683	NONE	phosphatidylinositol (4,5) bisphosphate
ENSG00000151366	119.941	31.7086	95.6151	33.0408	-1.7396	4.67123	2.13153e-12	7.25655e-11	NM_004549	NDUFC2	chr11:77457050-77468579	NONE	NADH dehydrogenase (ubiquinone) 1, subcomplex
ENSG00000132470	277.438	113.727	243.959	128.157	-1.11459	6.12161	2.30943e-12	7.83762e-11	NM_001005731	ITGB4	chr17:71229110-71265493	NONE	integrin beta 4 isoform 3 precursor
ENSG00000112561	187.587	76.6328	156.531	67.0855	-1.26272	5.47395	2.33511e-12	7.90009e-11	NM_007162	TFEB	chr6:41759693-41767192	NONE	transcription factor EB
ENSG00000010278	927.894	490.259	760.343	421.529	-0.894204	7.89509	2.35357e-12	7.9378e-11	NM_001769	CD9	chr12:6179141-6217686	NONE	CD9 antigen
ENSG00000135821	1734.59	978.161	1713.21	948.18	-0.839574	8.94316	2.4313e-12	8.14936e-11	NM_001033056	GLUL	chr1:180617461-180627964	NONE	glutamine synthetase
ENSG00000169499	172.151	59.8848	136.674	47.0615	-1.53234	5.24346	2.74521e-12	9.06169e-11	NM_021623	PLEKHA2	chr8:38877909-38950585	NONE	pleckstrin homology domain containing, family A
ENSG00000175455	1548.11	938.407	1499.55	759.953	-0.840036	8.76378	2.78679e-12	9.17109e-11	NM_022757	CCDC14	chr3:125115257-125158620	NONE	coiled-coil domain containing 14
ENSG00000197321	153.58	72.2331	170.334	42.0588	-1.48852	5.31715	2.93997e-12	9.64594e-11	NM_003174	SVIL	chr10:29786282-30064736	NONE	supervillin isoform 1
ENSG00000108602	26.085	0	26.5756	2.00193	-4.59937	2.28386	3.26295e-12	1.05178e-10	NM_000691	ALDH3A1	chr17:19581888-19592246	NONE	aldehyde dehydrogenase 3A1
ENSG00000221890	495.748	257.643	486.22	248.31	-0.956384	7.08722	3.2531e-12	1.05178e-10	NM_014293	NPTXR	chr22:37544402-37569963	NONE	neuronal pentraxin receptor
ENSG00000103528	48.2534	3.58879	58.4961	14.0142	-2.59474	3.48417	3.30296e-12	1.06125e-10	NM_016524	SYT17	chr16:19074714-19186055	NONE	B/K protein
ENSG00000119632	91.9627	18.7006	62.5229	16.0208	-2.15581	4.10299	3.92309e-12	1.24941e-10	NM_032036	IFI27L2	chr14:93663870-93665710	NONE	TLH29 protein precursor
ENSG00000135502	117.924	28.7427	110.856	43.0499	-1.67684	4.77067	4.02089e-12	1.26939e-10	NM_001111270	GEFT	chr12:56290229-56304226	NONE	RhoA/RAC/CDC42 exchange factor isoform 3
ENSG00000168256	376.959	177.3	340.266	180.224	-1.00846	6.61712	5.14642e-12	1.60144e-10	NM_001001349	NKIRAS2	chr17:37422563-37431180	NONE	NFKB inhibitor interacting Ras-like 2 isoform a
ENSG00000168005	198.321	63.5113	141.336	59.0745	-1.47981	5.39786	5.21478e-12	1.61807e-10	NM_138471	C11orf84	chr11:63337435-63351727	NONE	hypothetical protein LOC144097
ENSG00000152223	272.505	119.275	272.432	140.171	-1.07291	6.19645	6.52321e-12	1.98995e-10	NM_020964	KIAA1632	chr18:41681572-41801303	NONE	hypothetical protein LOC57724
ENSG00000132359	209.594	99.7962	239.99	106.131	-1.12123	5.89864	7.12488e-12	2.16135e-10	NM_015085	GARNL4	chr17:2646481-2884500	NONE	GTPase activating Rap/RanGAP domain-like 4
ENSG00000055163	297.529	153.014	336.328	158.196	-1.02122	6.4291	7.65741e-12	2.30998e-10	NM_001037333	CYFIP2	chr5:156625668-156755184	NONE	cytoplasmic FMR1 interacting protein 2
ENSG00000214756	218.277	112.98	254.337	107.134	-1.09446	5.97879	9.21564e-12	2.75707e-10	NM_001043229	METTL12	chr11:62189354-62191499	NONE	hypothetical protein LOC751071
ENSG00000038219	562.278	319.157	641.883	324.403	-0.89809	7.39968	9.42222e-12	2.81114e-10	NM_148894	FAM44A	chr4:13179463-13238426	NONE	hypothetical protein LOC259282
ENSG00000043039	47.3196	6.44619	51.963	12.0133	-2.41652	3.40481	9.61958e-12	2.86215e-10	NM_003658	BARX2	chr11:128751090-128827384	NONE	BarH-like homeobox 2
ENSG00000137075	242.373	144.894	303.958	118.151	-1.04079	6.20399	1.12141e-11	3.32747e-10	NM_022781	RNF38	chr9:36326400-36390296	NONE	ring finger protein 38 isoform 1
ENSG00000095321	199.19	79.3059	165.41	81.1006	-1.19071	5.58052	1.34478e-11	3.96856e-10	NM_004003	CRAT	chr9:130896895-130911116	NONE	carnitine acetyltransferase isoform 2
ENSG00000181751	260.941	140.315	250.386	105.137	-1.05442	6.10936	1.78516e-11	5.21152e-10	NM_033211	C5orf30	chr5:102622340-102642260	NONE	hypothetical protein LOC90355
ENSG00000179456	60.9426	15.9882	50.0511	8.01221	-2.19476	3.61044	1.87223e-11	5.45105e-10	NM_205768	ZNF238	chr1:242281183-242287397	NONE	zinc finger protein 238 isoform 1
ENSG00000139514	1485.85	692.685	2092.85	1012.24	-1.06236	8.91876	1.95302e-11	5.67107e-10	NM_003045	SLC7A1	chr13:28981551-29067721	NONE	solute carrier family 7 (cationic amino acid
ENSG00000126215	185.409	88.5718	222.178	97.1192	-1.1277	5.75361	1.97114e-11	5.69325e-10	NM_005432	XRCC3	chr14:103233707-103251536	NONE	X-ray repair cross complementing protein 3
ENSG00000136425	45.51	3.6926	31.3082	6.00685	-2.97008	2.96506	2.12405e-11	6.11862e-10	NM_006383	CIB2	chr15:76184045-76210933	NONE	DNA-dependent protein kinase catalytic
ENSG00000162738	60.9023	15.9372	56.5696	11.0152	-2.11068	3.70668	2.17701e-11	6.25457e-10	NM_020335	VANGL2	chr1:158636987-158665088	NONE	vang-like 2
ENSG00000117595	478.348	256.717	471.806	246.307	-0.916915	7.05321	2.67447e-11	7.64337e-10	NM_006147	IRF6	chr1:208027884-208046102	NONE	interferon regulatory factor 6
ENSG00000124523	149.837	55.9087	136.401	63.0769	-1.26999	5.20387	2.6698e-11	7.64337e-10	NM_031244	SIRT5	chr6:13682811-13713947	NONE	sirtuin 5 isoform 2
ENSG00000131711	3487.34	2303.57	4066.93	2121.64	-0.762084	10.1003	2.95217e-11	8.37091e-10	NM_005909	MAP1B	chr5:71438873-71536822	NONE	microtubule-associated protein 1B
ENSG00000067113	322.711	145.256	339.842	189.229	-0.988526	6.50707	3.00412e-11	8.48229e-10	NM_176895	PPAP2A	chr5:54756441-54866630	NONE	phosphatidic acid phosphatase type 2A isoform 2
ENSG00000146676	270.493	136.181	298.749	145.179	-1.0131	6.27691	3.08574e-11	8.66503e-10	NM_033224	PURB	chr7:44889058-44891485	NONE	purine-rich element binding protein B
ENSG00000185215	61.9571	10.2806	43.5497	9.01168	-2.44478	3.49842	3.08781e-11	8.66503e-10	NM_006291	TNFAIP2	chr14:102662416-102673529	NONE	tumor necrosis factor, alpha-induced protein 2
ENSG00000138166	35.7758	3.70753	32.2012	5.00593	-2.93426	2.78442	3.43345e-11	9.56083e-10	NM_004419	DUSP5	chr10:112247614-112261291	NONE	dual specificity phosphatase 5
ENSG00000172348	46.43	8.43312	38.9223	6.00827	-2.54305	3.16997	3.46916e-11	9.63556e-10	NM_005822	RCAN2	chr6:46296427-46401490	NONE	Down syndrome critical region gene 1-like 1
ENSG00000111674	114.116	35.5071	95.5327	32.0408	-1.63487	4.65536	3.48881e-11	9.64084e-10	NM_001975	ENO2	chr12:6893874-6903120	NONE	enolase 2
ENSG00000155629	124.596	44.5859	138.24	62.0731	-1.30065	5.06692	3.48488e-11	9.64084e-10	NM_152309	PIK3AP1	chr10:98343062-98470269	NONE	phosphoinositide-3-kinase adaptor protein 1
ENSG00000088280	171.084	85.2114	159.62	60.0799	-1.18198	5.43804	3.58559e-11	9.88312e-10	NM_017707	ASAP3	chr1:23627642-23683285	NONE	ArfGAP with SH3 domain, ankyrin repeat and PH
ENSG00000153879	170.835	82.1912	230.761	76.0959	-1.32887	5.67156	3.8981e-11	1.06903e-09	NM_001806	CEBPG	chr19:38556448-38565431	NONE	CCAAT/enhancer binding protein gamma
ENSG00000168137	1178.88	687.838	1232.4	687.855	-0.807459	8.43751	3.93829e-11	1.07733e-09	NM_001080517	SETD5	chr3:9414402-9494838	NONE	SET domain containing 5
ENSG00000131089	227.052	123.434	237.988	98.1265	-1.06278	5.96753	4.06352e-11	1.10324e-09	NM_015185	ARHGEF9	chrX:62771571-62922138	NONE	Cdc42 guanine exchange factor 9
ENSG00000176974	300.608	135.198	272.683	150.184	-1.01166	6.29233	4.34493e-11	1.17378e-09	NM_004169	SHMT1	chr17:18171911-18185694	NONE	serine hydroxymethyltransferase 1 (soluble)
ENSG00000011105	308.3	145.502	293.601	156.193	-0.999159	6.36577	4.40439e-11	1.18689e-09	NM_006675	TSPAN9	chr12:3056817-3265990	NONE	tetraspanin 9
ENSG00000171604	202.172	79.6121	147.939	55.0737	-1.38226	5.46721	5.17575e-11	1.38105e-09	NM_016463	CXXC5	chr5:139008129-139043649	NONE	CXXC finger 5
ENSG00000110844	149.799	50.1122	145.142	75.0878	-1.24231	5.25504	5.44844e-11	1.45025e-09	NM_012272	PRPF40B	chr12:48303669-48324716	NONE	Huntingtin interacting protein C isoform 2
ENSG00000005884	212.694	90.4981	184.16	93.1154	-1.11688	5.72584	5.48804e-11	1.45366e-09	NM_002204	ITGA3	chr17:45488487-45522842	NONE	integrin alpha 3 isoform a precursor
ENSG00000183260	82.2285	19.5727	65.6366	21.0258	-1.86652	4.0955	5.48781e-11	1.45366e-09	NM_080622	C20orf135	chr20:61963294-61964785	NONE	hypothetical protein LOC140701
ENSG00000100307	255.15	124.169	242.655	119.149	-1.03318	6.079	6.27989e-11	1.64336e-09	NM_175709	CBX7	chr22:37856735-37878484	NONE	chromobox homolog 7
ENSG00000196465	194.298	93.5109	176.299	76.0981	-1.12661	5.62165	7.11635e-11	1.85332e-09	NM_002475	MYL6B	chr12:54832601-54838038	NONE	smooth muscle and non-muscle myosin alkali light
ENSG00000041982	87.099	26.3651	63.5373	11.0177	-2.00245	4.09429	7.63592e-11	1.98388e-09	NM_002160	TNC	chr9:116822626-116920307	NONE	tenascin C precursor
ENSG00000053254	1052.71	451.911	748.614	405.508	-1.08371	7.92784	8.33342e-11	2.14967e-09	NM_005197	FOXN3	chr14:88692281-88953207	NONE	checkpoint suppressor 1 isoform 2
ENSG00000172508	228.112	110.212	210.604	101.127	-1.05437	5.88957	1.10289e-10	2.79474e-09	NM_020811	ATPGD1	chr11:66939720-66949652	NONE	ATP-grasp domain containing 1
ENSG00000143126	820.569	439.648	710.326	423.528	-0.832116	7.77576	1.15311e-10	2.91227e-09	NM_001408	CELSR2	chr1:109594163-109619901	NONE	cadherin EGF LAG seven-pass G-type receptor 2
ENSG00000186897	37.7758	3.7394	24.6508	3.00406	-3.17215	2.64155	1.18027e-10	2.97395e-09	NM_001008223	C1QL4	chr12:48012460-48017233	NONE	complement component 1, q subcomponent-like 4
ENSG00000118762	122.702	60.897	127.294	42.0566	-1.27069	5.00317	1.22007e-10	3.06003e-09	NM_000297	PKD2	chr4:89147843-89217952	NONE	polycystin 2
ENSG00000173517	32.8359	4.65533	35.3899	5.00622	-2.78629	2.80462	1.29314e-10	3.23583e-09	NM_024776	SGK269	chr15:75187525-75331928	NONE	NKF3 kinase family member
ENSG00000137872	31.8154	3.67822	42.9529	7.00777	-2.77718	2.93766	1.62971e-10	4.04079e-09	NM_153616	SEMA6D	chr15:45797977-45853709	NONE	semaphorin 6D isoform 2 precursor
ENSG00000120868	81.3098	20.5647	56.9173	18.0232	-1.84352	4.00527	1.91466e-10	4.70433e-09	NM_181869	APAF1	chr12:97563208-97653335	NONE	apoptotic peptidase activating factor 1 isoform
ENSG00000115129	106.518	25.24	64.9098	22.0283	-1.86743	4.31518	1.96599e-10	4.81923e-09	NM_147184	TP53I3	chr2:24153808-24161232	NONE	tumor protein p53 inducible protein 3
ENSG00000177119	90.8058	22.186	96.2634	38.0431	-1.63691	4.48676	1.99077e-10	4.85838e-09	NM_001025356	ANO6	chr12:43896169-44112391	NONE	anoctamin 6 isoform a
ENSG00000128272	725.499	425.269	900.709	504.621	-0.800225	7.86876	2.14392e-10	5.2204e-09	NM_182810	ATF4	chr22:38245645-38248634	NONE	activating transcription factor 4
ENSG00000115468	90.0133	20.4626	63.5821	25.03	-1.76398	4.17699	2.23086e-10	5.41974e-09	NM_025202	EFHD1	chr2:233179010-233255294	NONE	EF-hand domain family, member D1
ENSG00000198668	1172.13	698.117	1213.61	693.863	-0.775424	8.43409	2.23577e-10	5.41974e-09	NM_006888	CALM1	chr14:89933125-89944363	NONE	calmodulin 1
ENSG00000175029	756.81	414.548	641.725	377.472	-0.825408	7.64759	2.4118e-10	5.80758e-09	NM_001329	CTBP2	chr10:126666407-126839093	NONE	C-terminal binding protein 2 isoform 1
ENSG00000165804	228.267	94.5357	168.992	69.091	-1.28456	5.67845	2.66712e-10	6.36592e-09	NM_016423	ZNF219	chr14:20628075-20636639	NONE	zinc finger protein 219
ENSG00000149177	163.142	85.8138	209.852	90.1113	-1.0743	5.64083	2.76104e-10	6.54691e-09	NM_001098503	PTPRJ	chr11:47958685-48148969	NONE	protein tyrosine phosphatase, receptor type, J
ENSG00000196189	427.184	222.106	397.774	224.279	-0.888872	6.86042	2.84675e-10	6.73544e-09	NM_022367	SEMA4A	chr1:154386433-154414159	NONE	semaphorin B
ENSG00000168887	222.471	91.4513	163.462	92.1145	-1.08286	5.70036	3.06129e-10	7.2273e-09	NM_001013649	C2orf68	chr2:85687289-85692663	NONE	hypothetical protein LOC388969
ENSG00000152217	151.644	75.888	169.215	51.0688	-1.32537	5.34955	3.22534e-10	7.59808e-09	NM_015559	SETBP1	chr18:40514860-40710716	NONE	SET binding protein 1 isoform a
ENSG00000002726	29.9322	5.63781	33.1591	3.00458	-2.82104	2.6854	3.36708e-10	7.89772e-09	NM_001091	ABP1	chr7:150180505-150189312	NONE	amiloride binding protein 1 precursor
ENSG00000065154	79.2228	18.4908	81.9104	31.0352	-1.70326	4.25417	3.47231e-10	8.09212e-09	NM_000274	OAT	chr10:126075861-126097450	NONE	ornithine aminotransferase precursor
ENSG00000172201	28.1036	0.926416	16.8685	1.00133	-4.38746	2.07672	3.60811e-10	8.39059e-09	NM_001546	ID4	chr6:19945595-19948893	NONE	inhibitor of DNA binding 4, dominant negative
ENSG00000010318	49.3399	7.40683	40.0633	11.0127	-2.27487	3.28344	3.97341e-10	9.18112e-09	NM_173341	PHF7	chr3:52419566-52432696	NONE	PHD finger protein 7 isoform 2
ENSG00000117632	546.064	275.141	499.72	307.379	-0.850123	7.21832	4.1364e-10	9.53744e-09	NM_203401	STMN1	chr1:26099195-26105231	NONE	stathmin 1 isoform a
ENSG00000149257	183.638	76.3615	173.988	92.1114	-1.09005	5.58245	4.51516e-10	1.03231e-08	NM_001235	SERPINH1	chr11:74950817-74961492	NONE	serine (or cysteine) proteinase inhibitor, clade
ENSG00000104880	405.891	216.522	392.13	216.269	-0.883787	6.81336	4.5364e-10	1.03499e-08	NM_015318	ARHGEF18	chr19:7351865-7443370	NONE	Rho-specific guanine nucleotide exchange factor
ENSG00000178075	58.0831	12.1939	41.3091	8.01124	-2.28889	3.43773	5.032e-10	1.13986e-08	NM_017577	GRAMD1C	chr3:115040446-115148710	NONE	GRAM domain containing 1C
ENSG00000065413	111.198	30.6458	96.5806	42.0494	-1.52149	4.67234	5.05614e-10	1.14008e-08	NM_153697	ANKRD44	chr2:197566546-197771007	NONE	ankyrin repeat domain 44
ENSG00000140848	157.547	70.0024	148.52	69.0862	-1.13832	5.34078	5.06004e-10	1.14008e-08	NM_152727	CPNE2	chr16:55684010-55739377	NONE	copine II
ENSG00000101265	53.1072	9.1893	59.6799	19.0208	-1.99594	3.66859	5.14158e-10	1.15606e-08	NM_014737	RASSF2	chr20:4708669-4752291	NONE	Ras association domain family 2
ENSG00000099308	253.109	126.767	276.634	145.178	-0.960263	6.19156	5.29251e-10	1.18509e-08	NM_015016	MAST3	chr19:18069602-18123499	NONE	microtubule associated serine/threonine kinase
ENSG00000162545	2943.64	1643.49	2550.9	1678.09	-0.73341	9.65811	5.49743e-10	1.2234e-08	NM_018584	CAMK2N1	chr1:20681471-20685315	NONE	calcium/calmodulin-dependent protein kinase II
ENSG00000134986	96.7124	33.7161	81.1069	25.0334	-1.59514	4.42637	5.91518e-10	1.30567e-08	NM_004772	C5orf13	chr5:111092407-111121320	NONE	neuronal protein 3.1 isoform a
ENSG00000137747	67.5538	24.293	83.8768	22.0281	-1.69484	4.16117	6.60842e-10	1.45573e-08	NM_001077263	TMPRSS13	chr11:117276569-117305325	NONE	transmembrane protease, serine 13
ENSG00000169760	116.953	55.2683	110.842	39.0524	-1.26631	4.87217	6.77594e-10	1.48961e-08	NM_014932	NLGN1	chr3:174805082-175481787	NONE	neuroligin 1
ENSG00000090857	232.883	120.439	233.664	115.144	-0.98402	6.00065	7.75957e-10	1.69897e-08	NM_017990	PDPR	chr16:68705029-68752706	NONE	pyruvate dehydrogenase phosphatase regulatory
ENSG00000105472	117.988	43.0328	97.7687	35.0456	-1.4668	4.74109	8.07189e-10	1.7638e-08	NM_002975	CLEC11A	chr19:55918416-55920791	NONE	stem cell growth factor precursor
ENSG00000165821	196.339	82.3679	151.158	61.0804	-1.27984	5.4856	8.69632e-10	1.88507e-08	NM_005407	SALL2	chr14:21059073-21064202	NONE	sal-like 2
ENSG00000140465	98.7422	26.2021	65.8895	21.0276	-1.80612	4.26881	8.94803e-10	1.93577e-08	NM_000499	CYP1A1	chr15:72798935-72805004	NONE	cytochrome P450, family 1, subfamily A,
ENSG00000066117	292.856	153.139	272.616	143.18	-0.933323	6.29809	9.17181e-10	1.98024e-08	NM_003076	SMARCD1	chr12:48765249-48780762	NONE	SWI/SNF-related matrix-associated
ENSG00000090006	538.295	279.797	512.887	314.387	-0.827327	7.23324	9.83323e-10	2.11463e-08	NM_003573	LTBP4	chr19:45790910-45827565	NONE	latent transforming growth factor beta binding
ENSG00000129116	207.711	109.23	222.437	105.132	-1.00052	5.87596	1.01967e-09	2.18847e-08	NM_016081	PALLD	chr4:169654791-169857845	NONE	palladin
ENSG00000118096	105.324	45.7875	106.305	41.0523	-1.28053	4.76036	1.03787e-09	2.22313e-08	NM_020153	C11orf60	chr11:117920470-117941960	NONE	hypothetical protein LOC56912
ENSG00000101104	313.102	139.591	309.011	192.231	-0.912984	6.44405	1.15698e-09	2.47338e-08	NM_001124756	PABPC1L	chr20:42972116-42992781	NONE	poly(A)-binding protein, cytoplasmic 1-like
ENSG00000139194	127.736	36.3063	90.2675	43.0519	-1.46959	4.75955	1.2149e-09	2.57692e-08	NM_031491	RBP5	chr12:7167556-7172754	NONE	retinol binding protein 5, cellular
ENSG00000197461	83.144	29.8859	75.446	28.0354	-1.4513	4.29577	1.26795e-09	2.66927e-08	NM_002607	PDGFA	chr7:503420-525572	NONE	platelet-derived growth factor alpha isoform 1
ENSG00000175573	231.009	128.155	213.92	97.1262	-0.979072	5.93458	1.2712e-09	2.67027e-08	NM_031450	C11orf68	chr11:65440860-65443107	NONE	basophilic leukemia expressed protein BLES03
ENSG00000138162	845.574	473.051	821.801	506.628	-0.769867	7.92049	1.2738e-09	2.67055e-08	NM_206862	TACC2	chr10:123738698-124004047	NONE	transforming, acidic coiled-coil containing
ENSG00000203950	336.337	177.353	315.79	173.216	-0.897094	6.51715	1.29098e-09	2.70137e-08	NM_001078172	FAM127B	chrX:133983720-134013806	NONE	family with sequence similarity 127, member B
ENSG00000166224	476.262	295.899	553.249	287.358	-0.812313	7.20335	1.29567e-09	2.70596e-08	NM_003901	SGPL1	chr10:72245731-72310936	NONE	sphingosine-1-phosphate lyase 1
ENSG00000131759	273.541	147.652	250.503	125.159	-0.941566	6.18505	1.31196e-09	2.72948e-08	NM_000964	RARA	chr17:35718971-35767420	NONE	retinoic acid receptor, alpha isoform 1
ENSG00000137404	104.353	46.7464	106.29	40.0515	-1.27348	4.7554	1.30952e-09	2.72948e-08	NM_007243	NRM	chr6:30763802-30767176	NONE	nurim
ENSG00000070669	310.789	175.282	481.558	199.244	-1.0647	6.73562	1.31698e-09	2.73469e-08	NM_183356	ASNS	chr7:97319378-97339719	NONE	asparagine synthetase
ENSG00000100473	45.4016	4.51866	47.5828	15.0155	-2.25062	3.34298	1.47794e-09	3.04562e-08	NM_004086	COCH	chr14:30413515-30429573	NONE	cochlin precursor
ENSG00000147676	270.496	151.198	297.651	150.187	-0.910035	6.30961	1.63402e-09	3.3482e-08	NM_052886	MAL2	chr8:120289892-120327090	NONE	MAL2 proteolipid protein
ENSG00000140199	196.126	109.374	206.971	91.1167	-1.00133	5.78144	1.72674e-09	3.5249e-08	NM_133647	SLC12A6	chr15:32309488-32416337	NONE	solute carrier family 12, member 6 isoform a
ENSG00000135596	330.681	161.506	260.857	155.194	-0.909678	6.37553	2.05119e-09	4.15595e-08	NM_022765	MICAL1	chr6:109871960-109874381	NONE	microtubule associated monoxygenase, calponin
ENSG00000162009	95.6137	40.1012	106.151	42.0519	-1.29068	4.68622	2.07155e-09	4.18939e-08	NM_001053	SSTR5	chr16:1062756-1071438	NONE	somatostatin receptor 5
ENSG00000065911	149.663	68.8447	180.125	89.1067	-1.0583	5.47023	2.13026e-09	4.29214e-08	NM_001040409	MTHFD2	chr2:74279197-74295930	NONE	methylene tetrahydrofolate dehydrogenase 2
ENSG00000136378	82.2679	24.4021	59.1086	15.0213	-1.83977	4.03862	2.19839e-09	4.41303e-08	NM_014272	ADAMTS7	chr15:76838600-76890828	NONE	ADAM metallopeptidase with thrombospondin type 1
ENSG00000108395	244.424	127.767	263.384	138.17	-0.930981	6.14066	2.24141e-09	4.4911e-08	NM_001005207	TRIM37	chr17:54414792-54536641	NONE	tripartite motif-containing 37 protein
ENSG00000108187	124.678	55.0838	119.682	53.0665	-1.17487	5.00268	2.26745e-09	4.5349e-08	NM_022129	PBLD	chr10:69712422-69762690	NONE	MAWD binding protein isoform a
ENSG00000115825	130.396	59.6631	143.784	65.0798	-1.13238	5.17999	2.27749e-09	4.54661e-08	NM_005813	PRKD3	chr2:37331148-37398541	NONE	protein kinase D3
ENSG00000166313	102.504	38.2627	87.7318	38.0475	-1.32011	4.59852	2.28926e-09	4.55677e-08	NM_145689	APBB1	chr11:6360164-6396876	NONE	amyloid beta A4 precursor protein-binding,
ENSG00000125813	416.462	224.76	429.592	250.308	-0.833141	6.91541	2.39984e-09	4.73859e-08	NM_006192	PAX1	chr20:21634296-21644620	NONE	paired box 1
ENSG00000101577	273.458	141.779	277.927	151.187	-0.912279	6.26768	2.52805e-09	4.98269e-08	NM_014646	LPIN2	chr18:2906993-3001945	NONE	lipin 2
ENSG00000163435	261.03	124.087	222.978	128.159	-0.946324	6.071	2.5636e-09	5.0436e-08	NM_004433	ELF3	chr1:200243695-200251754	NONE	E74-like factor 3 (ets domain transcription
ENSG00000184838	42.5546	8.40021	36.6764	8.01018	-2.25743	3.10965	2.72214e-09	5.30744e-08	NM_016644	PRR16	chr5:119827917-120050926	NONE	proline rich 16
ENSG00000144115	330.504	182.04	323.431	175.219	-0.871834	6.52919	2.75059e-09	5.34372e-08	NM_018271	THNSL2	chr2:88250949-88267260	NONE	threonine synthase-like 2
ENSG00000184619	159.502	68.0365	145.265	76.093	-1.0843	5.35352	2.76831e-09	5.36854e-08	NM_213597	KRBA2	chr17:8212679-8220754	NONE	KRAB-A domain containing 2
ENSG00000166135	212.596	96.8481	211.536	119.144	-0.976607	5.86659	2.92423e-09	5.65073e-08	NM_017902	HIF1AN	chr10:102285685-102299745	NONE	hypoxia-inducible factor 1, alpha subunit
ENSG00000078369	2415.07	1401.9	2047.1	1348.68	-0.704847	9.36847	3.21282e-09	6.13203e-08	NM_002074	GNB1	chr1:1706589-1812355	NONE	guanine nucleotide-binding protein, beta-1
ENSG00000112893	105.378	29.6759	95.4039	44.0511	-1.45163	4.64117	3.21009e-09	6.13203e-08	NM_002372	MAN2A1	chr5:109053054-109231328	NONE	mannosidase, alpha, class 2A, member 1
ENSG00000167676	54.138	10.1618	49.9255	17.0192	-1.93639	3.56837	3.22136e-09	6.13753e-08	NM_001080400	KIAA1881	chr19:4453191-4468716	NONE	plasma membrane associated protein, S3-12
ENSG00000010322	741.294	394.618	662.6	432.535	-0.770058	7.67384	3.38839e-09	6.42198e-08	NM_007184	NISCH	chr3:52464563-52502127	NONE	nischarin
ENSG00000167535	365.45	205.68	297.344	158.203	-0.868036	6.55297	3.42846e-09	6.4866e-08	NM_000725	CACNB3	chr12:47498778-47508991	NONE	calcium channel, voltage-dependent, beta 3
ENSG00000088543	84.1154	26.114	75.4621	27.0335	-1.58559	4.2715	3.51737e-09	6.64325e-08	NM_016210	C3orf18	chr3:50570466-50580186	NONE	hypothetical protein LOC51161
ENSG00000026559	80.318	25.2857	60.1655	19.0254	-1.66427	4.06976	3.82279e-09	7.17819e-08	NM_002237	KCNG1	chr20:49053600-49073082	NONE	potassium voltage-gated channel, subfamily G,
ENSG00000100504	84.0181	28.8569	93.9704	34.0411	-1.49554	4.44964	3.82705e-09	7.17819e-08	NM_002863	PYGL	chr14:50441686-50480984	NONE	glycogen phosphorylase, liver
ENSG00000146242	26.1081	0.887027	23.328	4.00406	-3.29296	2.28259	3.92847e-09	7.34306e-08	NM_006670	TPBG	chr6:83130257-83133333	NONE	trophoblast glycoprotein
ENSG00000171992	56.1534	7.36465	39.1024	14.0155	-2.16197	3.40146	3.99086e-09	7.44686e-08	NM_001109974	SYNPO	chr5:149960834-150013987	NONE	synaptopodin isoform B
ENSG00000158769	941.214	577.795	939.099	552.689	-0.732989	8.10658	4.02753e-09	7.48954e-08	NM_016946	F11R	chr1:159232608-159257557	NONE	F11 receptor precursor
ENSG00000171223	435.211	181.17	289.021	166.209	-1.07461	6.61556	4.02285e-09	7.48954e-08	NM_002229	JUNB	chr19:12763309-12765124	NONE	jun B proto-oncogene
ENSG00000043143	494.989	252.935	388.299	250.312	-0.821428	6.98729	4.0631e-09	7.54279e-08	NM_015288	PHF15	chr5:133889245-133943063	NONE	PHD finger protein 15
ENSG00000074370	83.2001	26.1869	65.6522	22.0286	-1.62636	4.16232	4.15597e-09	7.70203e-08	NM_174955	ATP2A3	chr17:3769617-3814485	NONE	ATPase, Ca++ transporting, ubiquitous isoform b
ENSG00000096060	253.221	125.918	239.347	134.166	-0.924083	6.10199	4.19008e-09	7.7474e-08	NM_004117	FKBP5	chr6:35649344-35804336	NONE	FK506 binding protein 5
ENSG00000184254	51.0067	9.12697	90.0744	24.0255	-2.07635	3.98061	4.19472e-09	7.7474e-08	NM_000693	ALDH1A3	chr15:99237579-99274349	NONE	aldehyde dehydrogenase 1A3
ENSG00000063180	28.9887	5.65599	28.8058	2.00357	-2.86307	2.55669	4.21028e-09	7.76293e-08	NM_001217	CA11	chr19:53833083-53841263	NONE	carbonic anhydrase XI precursor
ENSG00000169071	16.4079	0	18.7775	1.00104	-4.86159	1.68388	4.48873e-09	8.23439e-08	NM_004560	ROR2	chr9:93365193-93750983	NONE	receptor tyrosine kinase-like orphan receptor 2
ENSG00000197892	93.7302	33.4698	94.1321	43.0512	-1.29655	4.584	4.76258e-09	8.67812e-08	NM_015254	KIF13B	chr8:28980714-29176529	NONE	kinesin family member 13B
ENSG00000169169	77.4031	24.3385	60.1181	19.0252	-1.66391	4.03832	4.8542e-09	8.83026e-08	NM_152359	CPT1C	chr19:54886204-54908741	NONE	carnitine palmitoyltransferase 1C isoform 2
ENSG00000102870	375.949	222.367	356.741	187.237	-0.837334	6.70607	4.86873e-09	8.84187e-08	NM_001080417	ZNF629	chr16:30697270-30706024	NONE	zinc finger protein 629
ENSG00000102034	128.596	55.0838	112.098	53.0665	-1.15651	4.98902	5.16073e-09	9.34092e-08	NM_001127197	ELF4	chrX:129026538-129072334	NONE	E74-like factor 4
ENSG00000101350	672.512	373.94	711.887	445.548	-0.75758	7.65532	5.25319e-09	9.49245e-08	NM_004798	KIF3B	chr20:30329127-30386468	NONE	kinesin family member 3B
ENSG00000127946	790.501	458.197	762.026	470.584	-0.743291	7.82723	5.61282e-09	1.00586e-07	NM_005338	HIP1	chr7:75001344-75206215	NONE	huntingtin interacting protein 1
ENSG00000105290	571.221	310.749	506.462	317.394	-0.78422	7.28609	5.71552e-09	1.02258e-07	NM_005166	APLP1	chr19:41051240-41062539	NONE	amyloid precursor-like protein 1 isoform 2
ENSG00000099834	43.5495	7.43664	33.4413	9.01084	-2.21958	3.07778	5.85714e-09	1.04448e-07	NM_031264	MUPCDH	chr11:606574-615007	NONE	mucin and cadherin-like isoform 3
ENSG00000019144	334.605	171.947	245.525	144.183	-0.884466	6.35732	6.10103e-09	1.08618e-07	NM_015157	PHLDB1	chr11:117982422-118033951	NONE	pleckstrin homology-like domain, family B,
ENSG00000135709	206.966	87.6289	161.116	97.119	-1.00477	5.65715	6.12374e-09	1.08844e-07	NM_014732	KIAA0513	chr16:83618910-83685327	NONE	hypothetical protein LOC9764
ENSG00000165801	160.49	79.4879	140.906	65.084	-1.05998	5.34534	6.24699e-09	1.10853e-07	NM_018071	FLJ10357	chr14:20608366-20627876	NONE	hypothetical protein LOC55701
ENSG00000072195	47.353	11.1813	46.5368	12.0148	-2.00655	3.40222	6.31326e-09	1.11847e-07	NM_005876	SPEG	chr2:220007811-220066598	NONE	SPEG complex locus
ENSG00000188257	293.93	157.018	238.619	130.166	-0.895178	6.22742	6.37267e-09	1.12532e-07	NM_000300	PLA2G2A	chr1:20174515-20178698	NONE	phospholipase A2, group IIA
ENSG00000006283	27.1389	1.87503	15.7647	1.00159	-3.79183	2.04432	6.88756e-09	1.21034e-07	NM_198376	CACNA1G	chr17:45993819-46059541	NONE	voltage-dependent calcium channel alpha 1G
ENSG00000107731	130.666	44.9818	87.0332	31.042	-1.52319	4.74307	7.13235e-09	1.25133e-07	NM_170744	UNC5B	chr10:72642297-72729684	NONE	unc-5 homolog B
ENSG00000174721	54.1798	11.1512	43.4109	14.0167	-1.95416	3.47398	7.38652e-09	1.29175e-07	NM_152429	FGFBP3	chr10:93656325-93659220	NONE	fibroblast growth factor binding protein 3
ENSG00000125148	114.996	53.2574	114.086	48.0611	-1.17353	4.90869	7.52896e-09	1.31454e-07	NM_005953	MT2A	chr16:55199999-55200909	NONE	metallothionein 2A
ENSG00000169231	144.034	69.1648	131.956	60.0767	-1.09386	5.20587	7.56478e-09	1.31868e-07	NM_007112	THBS3	chr1:153432004-153444314	NONE	thrombospondin 3 precursor
ENSG00000100320	663.844	438.04	683.187	365.46	-0.739979	7.62041	8.6991e-09	1.50194e-07	NM_001082576	RBM9	chr22:34464729-34548834	NONE	RNA binding motif protein 9 isoform 3
ENSG00000144815	96.6603	42.2033	90.9103	27.0374	-1.42995	4.54538	9.01667e-09	1.5543e-07	NM_145037	FAM55C	chr3:102980763-103025141	NONE	hypothetical protein LOC91775
ENSG00000177685	553.784	308.872	512.973	317.394	-0.772054	7.275	9.25944e-09	1.59362e-07	NM_173584	EFCAB4A	chr11:817617-821985	NONE	EF-hand calcium binding domain 4A
ENSG00000134253	125.638	59.7949	121.879	54.0686	-1.11788	5.03917	9.65215e-09	1.65335e-07	NM_025188	TRIM45	chr1:117455204-117465907	NONE	tripartite motif-containing 45
ENSG00000108175	988.635	583.31	923.817	582.725	-0.716761	8.13895	9.7833e-09	1.67318e-07	NM_020338	ZMIZ1	chr10:80498797-80744021	NONE	retinoic acid induced 17
ENSG00000148053	24.1391	1.82927	26.5315	4.00439	-3.07138	2.33707	1.01899e-08	1.73997e-07	NM_001018066	NTRK2	chr9:86473285-86828325	NONE	neurotrophic tyrosine kinase, receptor, type 2
ENSG00000146278	193.332	90.4576	175.193	97.1196	-0.978291	5.66429	1.08968e-08	1.85776e-07	NM_006813	PNRC1	chr6:89847188-89850783	NONE	proline-rich nuclear receptor coactivator 1
ENSG00000157851	75.3602	29.8717	77.4898	29.0364	-1.37031	4.26243	1.10011e-08	1.86966e-07	NM_020134	DPYSL5	chr2:26924466-27024572	NONE	dihydropyrimidinase-like 5
ENSG00000147130	347.965	201.822	314.784	170.216	-0.83337	6.56358	1.13217e-08	1.92115e-07	NM_201599	ZMYM3	chrX:70376198-70390671	NONE	zinc finger protein 261
ENSG00000168172	112.058	50.3474	119.497	54.0665	-1.14591	4.93178	1.15659e-08	1.95343e-07	NM_032410	HOOK3	chr8:42871189-42994084	NONE	golgi-associated microtubule-binding protein
ENSG00000145604	128.545	60.7146	123.011	56.0708	-1.10556	5.06702	1.17682e-08	1.98144e-07	NM_005983	SKP2	chr5:36187945-36218033	NONE	S-phase kinase-associated protein 2 isoform 1
ENSG00000134874	40.5206	13.109	50.7359	10.0134	-1.95832	3.36561	1.24409e-08	2.08501e-07	NM_014934	DZIP1	chr13:95028457-95093518	NONE	DAZ interacting protein 1 isoform 1
ENSG00000171720	270.596	142.744	262.541	148.183	-0.875171	6.23322	1.29378e-08	2.16493e-07	NM_003883	HDAC3	chr5:140980626-140996607	NONE	histone deacetylase 3
ENSG00000091656	456.374	250.404	340.794	207.263	-0.808693	6.84373	1.3301e-08	2.22229e-07	NM_024721	ZFHX4	chr8:77756077-77942076	NONE	zinc finger homeodomain 4
ENSG00000167685	186.64	84.923	151.052	85.1059	-0.99679	5.53392	1.42518e-08	2.37021e-07	NM_018337	ZNF444	chr19:61344367-61364073	NONE	zinc finger protein 444
ENSG00000198185	28.9887	0.853656	28.8058	7.00676	-2.86307	2.55836	1.47241e-08	2.44501e-07	NM_018102	ZNF334	chr20:44563115-44575605	NONE	zinc finger protein 334 isoform a
ENSG00000109320	401.921	238.873	436.088	246.305	-0.785257	6.91769	1.49085e-08	2.46809e-07	NM_003998	NFKB1	chr4:103641517-103757506	NONE	nuclear factor kappa-B, subunit 1
ENSG00000127561	60.9357	13.92	51.1375	19.0223	-1.76833	3.7158	1.49572e-08	2.47238e-07	NM_004209	SYNGR3	chr16:1979968-1983598	NONE	synaptogyrin 3
ENSG00000041880	133.433	60.727	115.438	55.0698	-1.10565	5.05387	1.5252e-08	2.51727e-07	NM_001003935	PARP3	chr3:51951400-51957923	NONE	poly (ADP-ribose) polymerase family, member 3
ENSG00000106003	275.435	142.695	264.78	154.19	-0.866114	6.25599	1.70335e-08	2.7901e-07	NM_001040168	LFNG	chr7:2518688-2534587	NONE	lunatic fringe isoform b
ENSG00000162631	56.9399	20.5345	69.5347	20.0251	-1.62777	3.91726	1.74528e-08	2.85018e-07	NM_014917	NTNG1	chr1:107484151-107751877	NONE	netrin G1 isoform 3
ENSG00000175390	337.111	201.474	396.003	218.269	-0.798984	6.7177	1.87042e-08	3.04539e-07	NM_003754	EIF3F	chr11:7965459-7976283	NONE	eukaryotic translation initiation factor 3,
ENSG00000130513	346.81	203.347	390.586	219.271	-0.799215	6.72696	1.98404e-08	3.22073e-07	NM_004864	GDF15	chr19:18357967-18360986	NONE	growth differentiation factor 15
ENSG00000169242	514.317	274.445	403.807	264.33	-0.778289	7.05902	2.0747e-08	3.34292e-07	NM_182685	EFNA1	chr1:153366559-153373956	NONE	ephrin A1 isoform b precursor
ENSG00000169992	184.719	90.6701	146.657	77.0986	-0.98672	5.50992	2.19131e-08	3.52035e-07	NM_020795	NLGN2	chr17:7252225-7263903	NONE	neuroligin 2
ENSG00000116786	269.822	137.353	203.329	119.151	-0.891155	6.05984	2.27794e-08	3.64336e-07	NM_015164	PLEKHM2	chr1:15883413-15933849	NONE	pleckstrin homology domain containing, family M
ENSG00000198816	456.183	283.103	421.058	231.293	-0.769059	6.99202	2.37971e-08	3.79496e-07	NM_018083	ZNF358	chr19:7487003-7491912	NONE	zinc finger protein 358
ENSG00000130702	2840.48	1397.42	1996.81	1234.54	-0.891561	9.41912	2.38851e-08	3.8034e-07	NM_005560	LAMA5	chr20:60317515-60375763	NONE	laminin alpha 5
ENSG00000183914	56.1609	11.1813	38.0163	12.0148	-2.02228	3.41243	2.42792e-08	3.85486e-07	NM_020877	DNAH2	chr17:7562745-7677783	NONE	dynein heavy chain domain 3
ENSG00000070413	1028.33	574.781	893.054	613.761	-0.70077	8.15389	2.49199e-08	3.94504e-07	NM_005137	DGCR2	chr22:17403794-17489967	NONE	integral membrane protein DGCR2
ENSG00000165832	121.807	47.4423	110.912	60.0718	-1.11929	4.952	2.61084e-08	4.12119e-07	NM_139169	TRUB1	chr10:116687941-116727429	NONE	TruB pseudouridine (psi) synthase homolog 1
ENSG00000138386	32.8503	4.59603	33.2231	9.00993	-2.26705	2.84147	2.62343e-08	4.13114e-07	NM_005966	NAB1	chr2:191222040-191263890	NONE	NGFI-A binding protein 1
ENSG00000173482	49.2192	14.8959	59.6018	17.0207	-1.75726	3.66776	2.62476e-08	4.13114e-07	NM_001105244	PTPRM	chr18:7557816-8396859	NONE	protein tyrosine phosphatase, receptor type, M
ENSG00000087076	50.3571	8.35393	33.5685	11.013	-2.11669	3.22684	2.7174e-08	4.25859e-07	NM_016246	HSD17B14	chr19:54008090-54031746	NONE	dehydrogenase/reductase (SDR family) member 10
ENSG00000105327	34.6936	12.2111	49.5229	7.01026	-2.09904	3.21999	2.7174e-08	4.25859e-07	NM_014417	BBC3	chr19:52415923-52426291	NONE	BCL2 binding component 3 isoform 4
ENSG00000105655	230.059	125.197	208.432	110.14	-0.898598	5.94294	2.79928e-08	4.37413e-07	NM_016368	ISYNA1	chr19:18406624-18409943	NONE	inositol-3-phosphate synthase 1
ENSG00000132688	211.645	72.3093	206.049	123.143	-1.10507	5.80611	2.81778e-08	4.3967e-07	NM_006617	NES	chr1:154905181-154913813	NONE	nestin
ENSG00000198125	361.524	194.12	315.985	194.242	-0.808019	6.60653	2.83146e-08	4.41171e-07	NM_005368	MB	chr22:34332756-34343330	NONE	myoglobin
ENSG00000031698	876.288	604.847	1040.38	582.726	-0.681745	8.15026	2.84361e-08	4.4243e-07	NM_006513	SARS	chr1:109558062-109582308	NONE	seryl-tRNA synthetase
ENSG00000130294	1019.64	574.8	886.405	607.754	-0.696212	8.14396	3.08962e-08	4.78666e-07	NM_004321	KIF1A	chr2:241301853-241408310	NONE	axonal transport of synaptic vesicles
ENSG00000143850	254.259	124.035	218.531	134.165	-0.879491	6.06094	3.08973e-08	4.78666e-07	NM_014935	PLEKHA6	chr1:202454604-202595667	NONE	phosphoinositol 3-phosphate-binding protein-3
ENSG00000136828	190.457	92.3942	166.408	92.1147	-0.955752	5.62619	3.11479e-08	4.80722e-07	NM_014636	RALGPS1	chr9:128716873-129019101	NONE	Ral GEF with PH domain and SH3 binding motif 1
ENSG00000183734	69.7114	7.25199	46.9414	23.0239	-1.96511	3.73803	3.11628e-08	4.80722e-07	NM_005170	ASCL2	chr11:2246304-2248758	NONE	achaete-scute complex homolog-like 2
ENSG00000082805	405.849	224.741	410.822	253.312	-0.774187	6.88666	3.16412e-08	4.87409e-07	NM_178040	ERC1	chr12:970664-1472958	NONE	RAB6-interacting protein 2 isoform epsilon
ENSG00000156140	58.0543	13.0017	45.6537	17.0201	-1.79083	3.59934	3.35205e-08	5.13445e-07	NM_014243	ADAMTS3	chr4:73365550-73653380	NONE	ADAM metallopeptidase with thrombospondin type 1
ENSG00000133943	95.7119	36.319	86.5377	42.0509	-1.22047	4.56578	3.58182e-08	5.47096e-07	NM_001102366	C14orf159	chr14:90650109-90761456	NONE	hypothetical protein LOC80017 isoform a
ENSG00000140836	2268.13	1474.96	2025.87	1261.57	-0.651517	9.33156	3.58946e-08	5.47493e-07	NM_006885	ZFHX3	chr16:71374284-71639775	NONE	AT-binding transcription factor 1
ENSG00000076770	37.6567	10.2806	41.9977	9.01168	-2.0262	3.15666	3.65601e-08	5.55452e-07	NM_018388	MBNL3	chrX:131339861-131401399	NONE	muscleblind-like 3 isoform G
ENSG00000158856	449.613	233.379	334.158	224.28	-0.78746	6.82817	3.65698e-08	5.55452e-07	NM_001114135	EPB49	chr8:21971321-21995981	NONE	erythrocyte membrane protein band 4.9 isoform 1
ENSG00000182327	43.5345	9.3167	35.6109	10.0123	-2.0262	3.15435	3.65601e-08	5.55452e-07	NM_001014985	GLTPD2	chr17:4638993-4640425	NONE	glycolipid transfer protein domain containing 2
ENSG00000204175	184.575	89.4655	182.753	102.125	-0.940809	5.67081	3.69071e-08	5.59791e-07	NM_014696	GPRIN2	chr10:46413551-46420574	NONE	G protein-regulated inducer of neurite outgrowth
ENSG00000153317	234.731	123.893	263.285	151.184	-0.854893	6.13942	3.78874e-08	5.73061e-07	NM_018482	ASAP1	chr8:131133534-131483399	NONE	development and differentiation enhancing factor
ENSG00000076513	308.273	163.164	303.48	184.226	-0.818932	6.45282	3.89991e-08	5.89054e-07	NM_033121	ANKRD13A	chr12:108921617-108943347	NONE	ankyrin repeat domain 13
ENSG00000143217	113.112	46.5921	102.06	52.0635	-1.12829	4.83549	3.99736e-08	6.02935e-07	NM_030916	PVRL4	chr1:159308119-159325966	NONE	poliovirus receptor-related 4
ENSG00000123364	789.745	466.942	619.817	397.5	-0.712472	7.70239	4.0362e-08	6.06267e-07	NM_017410	HOXC13	chr12:52618842-52626594	NONE	homeobox C13
ENSG00000144560	1079.66	632.985	846.874	568.711	-0.689416	8.16286	4.19418e-08	6.2826e-07	NM_001128221	VGLL4	chr3:11572543-11737037	NONE	vestigial like 4 isoform d
ENSG00000073350	775.298	436.97	580.089	393.493	-0.717071	7.64546	4.35383e-08	6.49486e-07	NM_001015002	LLGL2	chr17:71033371-71082884	NONE	lethal giant larvae homolog 2 isoform b
ENSG00000131236	400.108	228.656	379.997	228.284	-0.77346	6.82138	4.41751e-08	6.5718e-07	NM_001105530	CAP1	chr1:40278491-40310908	NONE	adenylyl cyclase-associated protein
ENSG00000143878	752.973	414.324	620.77	427.531	-0.715578	7.66441	4.45255e-08	6.61487e-07	NM_004040	RHOB	chr2:20510315-20512681	NONE	ras homolog gene family, member B
ENSG00000135454	138.384	48.5069	95.8589	50.062	-1.25999	4.92413	4.52954e-08	6.71088e-07	NM_001478	B4GALNT1	chr12:56305817-56313252	NONE	beta-1,4-N-acetyl-galactosaminyl transferase 1
ENSG00000166987	485.229	257.441	422.338	282.348	-0.757209	7.04883	4.55596e-08	6.73167e-07	NM_052897	MBD6	chr12:56202925-56210198	NONE	methyl-CpG binding domain protein 6
ENSG00000124507	368.381	180.938	288.581	197.243	-0.808081	6.56497	4.56887e-08	6.74157e-07	NM_020804	PACSIN1	chr6:34541882-34610976	NONE	protein kinase C and casein kinase substrate in
ENSG00000075568	290.805	170.77	313.208	173.215	-0.808976	6.43542	4.6124e-08	6.79656e-07	NM_015348	TMEM131	chr2:97739227-97910384	NONE	RW1 protein
ENSG00000141858	298.775	149.299	238.659	152.189	-0.842826	6.26101	4.85411e-08	7.12374e-07	NM_138352	SAMD1	chr19:14059675-14061911	NONE	sterile alpha motif domain containing 1
ENSG00000124920	70.5566	18.5035	67.6145	30.0342	-1.51273	4.08175	5.01192e-08	7.33551e-07	NM_001127392	C11orf9	chr11:61276696-61312565	NONE	hypothetical protein LOC745 isoform 2
ENSG00000130518	168.187	91.636	156.304	75.0967	-0.958868	5.48531	5.06555e-08	7.39406e-07	NM_025249	KIAA1683	chr19:18228908-18246235	NONE	KIAA1683 isoform b
ENSG00000101849	930.503	605.714	1003.06	603.751	-0.673255	8.16854	5.07907e-08	7.40385e-07	NM_005647	TBL1X	chrX:9391351-9644302	NONE	transducin beta-like 1X isoform a
ENSG00000127588	69.61	25.2703	63.2481	20.0264	-1.54677	4.0153	5.09942e-08	7.42355e-07	NM_016541	GNG13	chr16:788044-790734	NONE	guanine nucleotide binding protein (G protein),
ENSG00000106665	99.4375	49.5691	119.298	41.0531	-1.25954	4.81368	5.39625e-08	7.83466e-07	NM_003388	CLIP2	chr7:73341738-73458196	NONE	CAP-GLY domain containing linker protein 2
ENSG00000165959	199.933	128.072	228.922	105.135	-0.869261	5.91552	5.4049e-08	7.83674e-07	NM_024734	CLMN	chr14:94727617-94855955	NONE	calmin
ENSG00000162105	642.708	372.363	583.914	376.468	-0.716261	7.49826	5.4158e-08	7.84208e-07	NM_012309	SHANK2	chr11:69991608-70536020	NONE	SH3 and multiple ankyrin repeat domains 2
ENSG00000133739	52.2496	12.0985	41.2035	14.017	-1.83833	3.43714	5.49003e-08	7.9179e-07	NM_033402	LRRCC1	chr8:86206628-86245562	NONE	sodium channel associated protein 2 isoform a
ENSG00000026025	76.5143	19.6173	47.0506	18.023	-1.72215	3.87469	5.52203e-08	7.95348e-07	NM_003380	VIM	chr10:17311249-17319591	NONE	vimentin
ENSG00000145725	102.355	52.2868	118.254	50.0629	-1.10025	4.8743	5.56503e-08	7.99421e-07	NM_015216	HISPPD1	chr5:102483866-102566806	NONE	Histidine acid phosphatase domain containing 1
ENSG00000198837	229.906	141.986	255.558	127.161	-0.844065	6.10512	5.68325e-08	8.13176e-07	NM_014856	DENND4B	chr1:152168600-152185796	NONE	DENN/MADD domain containing 4B
ENSG00000116729	121.781	64.7471	116.367	37.0523	-1.21716	4.95282	5.90013e-08	8.43098e-07	NM_001002292	GPR177	chr1:68336739-68470841	NONE	G protein-coupled receptor 177 isoform 2
ENSG00000018280	42.533	12.1772	39.9301	9.01221	-1.94535	3.22758	6.02164e-08	8.58202e-07	NM_000578	SLC11A1	chr2:218954995-218969860	NONE	natural resistance-associated macrophage protein
ENSG00000180901	411.655	239.794	413.062	249.309	-0.754092	6.90809	6.16282e-08	8.76024e-07	NM_015353	KCTD2	chr17:70554873-70573574	NONE	potassium channel tetramerisation domain
ENSG00000101004	205.067	90.4576	151.25	97.1196	-0.937447	5.63474	6.21615e-08	8.8245e-07	NM_025176	NLP	chr20:25381340-25514153	NONE	ninein-like
ENSG00000196781	692.922	388.022	653.567	440.543	-0.705742	7.63706	6.50064e-08	9.16843e-07	NM_005077	TLE1	chr9:83388422-83493416	NONE	transducin-like enhancer protein 1
ENSG00000156218	29.0115	4.65533	25.5569	5.00622	-2.47111	2.53138	6.58169e-08	9.2707e-07	NM_207517	ADAMTSL3	chr15:82113841-82499598	NONE	ADAMTS-like 3 precursor
ENSG00000087206	149.703	54.6733	169.189	91.1054	-1.13195	5.40361	6.75123e-08	9.48491e-07	NM_016290	UIMC1	chr5:176264611-176366015	NONE	ubiquitin interaction motif containing 1
ENSG00000174945	14.4468	0	20.8905	2.00193	-4.01781	1.7278	6.74757e-08	9.48491e-07	NM_133463	AMZ1	chr7:2685688-2721587	NONE	archaelysin family metallopeptidase 1
ENSG00000121753	124.708	50.2419	113.135	63.0756	-1.07505	4.9982	6.76962e-08	9.49845e-07	NM_001703	BAI2	chr1:31965304-31997611	NONE	brain-specific angiogenesis inhibitor 2
ENSG00000142949	5076.35	3189.25	4406.92	2977.7	-0.625915	10.4864	6.85353e-08	9.60379e-07	NM_002840	PTPRF	chr1:43769133-43817543	NONE	protein tyrosine phosphatase, receptor type, F
ENSG00000066654	141.013	68.9058	158.138	83.1004	-0.974474	5.35911	7.01526e-08	9.80511e-07	NM_017736	THUMPD1	chr16:20652486-20660907	NONE	THUMP domain containing 1
ENSG00000105048	23.1889	3.75659	23.2629	2.00309	-2.94916	2.22669	7.03945e-08	9.82628e-07	NM_001126132	TNNT1	chr19:60336007-60352385	NONE	troponin T1, skeletal, slow isoform b
ENSG00000187017	136.3	58.6625	125.301	70.0847	-1.02731	5.1516	7.14418e-08	9.95967e-07	NM_031475	ESPN	chr1:6407434-6443591	NONE	espin
ENSG00000163462	67.7748	15.8431	45.8221	17.0209	-1.79451	3.73433	7.30409e-08	1.01565e-06	NM_025058	TRIM46	chr1:153412969-153423357	NONE	tripartite motif-containing 46
ENSG00000100221	328.527	202.647	338.791	185.233	-0.779285	6.59103	7.39653e-08	1.02719e-06	NM_014876	JOSD1	chr22:37411629-37426405	NONE	Josephin domain containing 1
ENSG00000109906	64.6962	11.865	72.9452	32.0341	-1.65313	4.04028	7.49947e-08	1.03487e-06	NM_006006	ZBTB16	chr11:113435524-113626562	NONE	promyelocytic leukemia zinc finger protein
ENSG00000115902	54.929	22.399	82.5415	22.0276	-1.61073	4.04192	7.49947e-08	1.03487e-06	NM_003038	SLC1A4	chr2:65070097-65104501	NONE	solute carrier family 1, member 4 isoform 1
ENSG00000132016	38.6501	5.47443	38.7659	14.0149	-1.98836	3.12669	7.49891e-08	1.03487e-06	NM_024323	C19orf57	chr19:13854167-13877909	NONE	hypothetical protein LOC79173
ENSG00000180096	37.6705	8.35393	39.8295	11.013	-1.98836	3.12643	7.49891e-08	1.03487e-06	NM_052838	2012-09-01	chr16:30296957-30301672	NONE	septin 1
ENSG00000006007	306.217	182.811	349.586	198.244	-0.778949	6.56465	7.52641e-08	1.03727e-06	NM_016641	GDE1	chr16:19420517-19440951	NONE	membrane interacting protein of RGS16
ENSG00000010361	33.8606	5.57201	27.8259	7.00838	-2.27921	2.74386	7.60836e-08	1.04723e-06	NM_025129	FUZ	chr19:55001986-55008339	NONE	fuzzy homolog
ENSG00000120685	327.665	200.007	298.152	162.207	-0.788255	6.49705	7.99847e-08	1.094e-06	NM_025138	C13orf23	chr13:38482002-38510252	NONE	hypothetical protein LOC80209 isoform 1
ENSG00000080824	2020.33	1065.09	2600.36	1508.86	-0.840383	9.36474	8.21896e-08	1.11992e-06	NM_001017963	HSP90AA1	chr14:101617138-101675494	NONE	heat shock protein 90kDa alpha (cytosolic),
ENSG00000187147	359.589	190.297	314.872	203.251	-0.783617	6.60946	8.23547e-08	1.12077e-06	NM_018150	RNF220	chr1:44643452-44889982	NONE	ring finger protein 220
ENSG00000122547	292.936	155.903	246.288	150.188	-0.822657	6.27175	8.34317e-08	1.134e-06	NM_030636	EEPD1	chr7:36159360-36307677	NONE	endonuclease/exonuclease/phosphatase family
ENSG00000126705	501.827	262.294	363.045	255.318	-0.753475	6.98391	8.51672e-08	1.15614e-06	NM_001029882	AHDC1	chr1:27733132-27803275	NONE	AT hook, DNA binding motif, containing 1
ENSG00000067840	120.862	50.3114	105.444	57.0695	-1.08051	4.92508	8.61207e-08	1.16617e-06	NM_032512	PDZD4	chrX:152720816-152749216	NONE	PDZ domain containing 4
ENSG00000137460	98.5063	47.5743	110.559	49.0607	-1.10769	4.79497	8.65854e-08	1.17101e-06	NM_033393	FHDC1	chr4:154083584-154120298	NONE	FH2 domain containing 1
ENSG00000106038	48.4355	11.2623	30.2761	7.01001	-2.09924	3.13745	8.75992e-08	1.18324e-06	NM_001989	EVX1	chr7:27248688-27252717	NONE	even-skipped homeobox 1
ENSG00000214706	181.645	90.3605	188.19	107.13	-0.905873	5.69213	9.16254e-08	1.23609e-06	NM_006764	IFRD2	chr3:50300191-50305353	NONE	interferon-related developmental regulator 2
ENSG00000165494	364.307	209.918	364.346	220.273	-0.760853	6.72662	9.20548e-08	1.2388e-06	NM_015885	PCF11	chr11:82545784-82574478	NONE	pre-mRNA cleavage complex II protein Pcf11
ENSG00000166840	117.758	61.6468	149.059	57.0721	-1.15677	5.13276	9.87054e-08	1.3185e-06	NM_080661	GLYATL1	chr11:58451749-58480447	NONE	glycine-N-acyltransferase-like 1
ENSG00000130940	1197.6	697.354	902.383	636.795	-0.665167	8.29772	1.07863e-07	1.4373e-06	NM_001079843	CASZ1	chr1:10619266-10779294	NONE	castor homolog 1, zinc finger isoform a
ENSG00000167552	176.176	67.829	106.123	21.0361	-1.66717	5.08138	1.10146e-07	1.46412e-06	NM_006009	TUBA1A	chr12:47864846-47869128	NONE	tubulin, alpha 1a
ENSG00000163704	154.669	71.7683	140.833	80.0979	-0.964463	5.34961	1.14163e-07	1.51565e-06	NM_207351	PRRT3	chr3:9962225-9969058	NONE	proline-rich transmembrane protein 3
ENSG00000196155	299.759	163.506	234.281	141.179	-0.816183	6.2613	1.18952e-07	1.57156e-06	NM_015432	PLEKHG4	chr16:65868913-65880883	NONE	pleckstrin homology domain containing, family G
ENSG00000114126	171.111	79.2115	153.059	90.1099	-0.94231	5.49186	1.22075e-07	1.61085e-06	NM_006286	TFDP2	chr3:143154013-143350992	NONE	transcription factor Dp-2 (E2F dimerization
ENSG00000162521	252.14	147.401	276.625	154.191	-0.806599	6.2436	1.23672e-07	1.62995e-06	NM_005610	RBBP4	chr1:32889410-32918837	NONE	retinoblastoma binding protein 4 isoform a
ENSG00000180425	112.13	47.5008	104.227	55.0668	-1.07981	4.85876	1.25039e-07	1.64597e-06	NM_019021	C11orf71	chr11:113767379-113776349	NONE	hypothetical protein LOC54494
ENSG00000078114	95.6293	50.5144	102.881	41.0534	-1.10834	4.72022	1.26673e-07	1.66545e-06	NM_213569	NEBL	chr10:21110097-21502768	NONE	nebulette non-muscle isoform
ENSG00000152291	761.444	509.769	782.855	460.576	-0.666712	7.8466	1.27648e-07	1.67625e-06	NM_006464	TGOLN2	chr2:85398657-85408885	NONE	trans-golgi network protein 2
ENSG00000123975	108.21	44.6084	111.802	60.0711	-1.07335	4.88297	1.31289e-07	1.7199e-06	NM_001827	CKS2	chr9:91115932-91121437	NONE	CDC28 protein kinase 2
ENSG00000145908	92.7756	43.9233	90.8483	39.0498	-1.14243	4.59887	1.32292e-07	1.73096e-06	NM_052860	ZNF300	chr5:150254156-150264584	NONE	zinc finger protein 300
ENSG00000182175	32.9113	2.73314	24.5547	7.00745	-2.55019	2.59962	1.35932e-07	1.77644e-06	NM_020211	RGMA	chr15:91387640-91433437	NONE	RGM domain family, member A
ENSG00000099991	901.568	562.672	922.402	593.736	-0.657487	8.09198	1.37924e-07	1.79815e-06	NM_012295	CABIN1	chr22:22737764-22904596	NONE	calcineurin binding protein 1
ENSG00000099385	169.265	80.3155	131.177	75.0945	-0.958051	5.37909	1.41159e-07	1.83811e-06	NM_004765	BCL7C	chr16:30753769-30812900	NONE	B-cell CLL/lymphoma 7C
ENSG00000157191	126.604	57.7631	122.984	66.0804	-1.01273	5.08706	1.462e-07	1.8992e-06	NM_018090	NECAP2	chr1:16639805-16659159	NONE	NECAP endocytosis associated 2 isoform 1
ENSG00000127129	64.8237	20.5495	51.2065	19.0242	-1.55198	3.82097	1.51057e-07	1.95762e-06	NM_001956	EDN2	chr1:41717035-41722884	NONE	endothelin 2 preproprotein
ENSG00000106004	24.1619	2.7754	23.2849	4.00471	-2.76683	2.28234	1.5517e-07	2.00612e-06	NM_019102	HOXA5	chr7:27147520-27149812	NONE	homeobox A5
ENSG00000120733	817.496	548.964	837.13	497.622	-0.657387	7.95003	1.55668e-07	2.01018e-06	NM_016604	JMJD1B	chr5:137716183-137800615	NONE	jumonji domain containing 1B
ENSG00000131831	42.4272	10.1482	57.288	18.0202	-1.81315	3.52952	1.57174e-07	2.02721e-06	NM_021785	RAI2	chrX:17728091-17789277	NONE	retinoic acid induced 2
ENSG00000148948	31.9544	6.58727	22.3672	3.00483	-2.47111	2.53037	1.59057e-07	2.04906e-06	NM_020929	LRRC4C	chr11:40092328-40272240	NONE	netrin-G1 ligand
ENSG00000183111	313.123	192.445	301.326	167.211	-0.771057	6.4761	1.64247e-07	2.11092e-06	NM_001001669	FLJ41603	chr5:148941327-148994720	NONE	hypothetical protein LOC389337
ENSG00000108840	299.655	170.889	267.188	158.199	-0.787155	6.3556	1.74152e-07	2.22505e-06	NM_005474	HDAC5	chr17:39509646-39556540	NONE	histone deacetylase 5 isoform 1
ENSG00000205730	194.29	116.014	178.487	87.1136	-0.873279	5.71628	1.76132e-07	2.24506e-06	NM_001034841	ITPRIPL2	chr16:19032782-19040447	NONE	inositol 1,4,5-triphosphate receptor interacting
ENSG00000116584	235.887	116.535	205.204	130.16	-0.845166	5.97293	1.7729e-07	2.25453e-06	NM_004723	ARHGEF2	chr1:154183269-154214575	NONE	rho/rac guanine nucleotide exchange factor 2
ENSG00000092621	1681.25	1062.58	1966.19	1310.62	-0.617612	9.10711	1.81159e-07	2.29835e-06	NM_006623	PHGDH	chr1:120056032-120088359	NONE	phosphoglycerate dehydrogenase
ENSG00000164403	158.628	68.9803	123.402	76.0932	-0.968589	5.28444	1.84263e-07	2.33228e-06	NM_133456	SHROOM1	chr5:132185733-132194489	NONE	shroom family member 1
ENSG00000118985	86.8998	42.0869	100.556	35.0454	-1.27053	4.58755	1.88258e-07	2.3773e-06	NM_012081	ELL2	chr5:95246559-95323531	NONE	elongation factor, RNA polymerase II, 2
ENSG00000088854	58.0333	22.5911	48.912	10.0158	-1.70074	3.66346	1.94208e-07	2.4496e-06	NM_001009984	C20orf194	chr20:3177947-3336255	NONE	hypothetical protein LOC25943
ENSG00000144681	33.8606	5.55692	27.8259	8.00931	-2.1743	2.7635	1.96689e-07	2.478e-06	NM_003149	STAC	chr3:36397100-36564500	NONE	SH3 and cysteine rich domain
ENSG00000132376	203.056	103.635	168.735	99.1242	-0.880124	5.71339	2.01388e-07	2.53134e-06	NM_016532	INPP5K	chr17:1344621-1366719	NONE	inositol polyphosphate-5-phosphatase K isoform
ENSG00000159182	113.085	60.8428	107.513	46.0607	-1.04066	4.89823	2.03693e-07	2.55734e-06	NM_032391	PRAC	chr17:44154090-44154881	NONE	prostate cancer susceptibility candidate
ENSG00000147526	378.866	201.358	352.367	236.289	-0.746497	6.73953	2.05672e-07	2.57921e-06	NM_001122824	TACC1	chr8:38734007-38829702	NONE	transforming, acidic coiled-coil containing
ENSG00000185787	138.302	58.696	112.228	67.0816	-1.00227	5.1005	2.16597e-07	2.70996e-06	NM_206839	MORF4L1	chr15:76952226-76977127	NONE	MORF-related gene 15 isoform 2
ENSG00000121281	180.563	109.153	221.024	113.14	-0.845315	5.82869	2.26462e-07	2.82687e-06	NM_001114	ADCY7	chr16:48857978-48909547	NONE	adenylate cyclase 7
ENSG00000161791	85.0113	36.319	89.6308	42.0509	-1.15383	4.52139	2.28284e-07	2.84423e-06	NM_198900	FMNL3	chr12:48317990-48387464	NONE	formin-like 3 isoform 2
ENSG00000162068	53.244	10.1897	37.9642	15.0173	-1.86028	3.40064	2.28377e-07	2.84423e-06	NM_006181	NTN3	chr16:2461500-2464147	NONE	netrin 3
ENSG00000128881	129.536	70.1839	118.659	54.0708	-0.995557	5.08506	2.33217e-07	2.90118e-06	NM_173500	TTBK2	chr15:40823841-41000299	NONE	tau tubulin kinase 2
ENSG00000143167	17.3889	0.912213	17.7197	2.00226	-3.48892	1.76333	2.35585e-07	2.92729e-06	NM_005814	GPA33	chr1:165288705-165326492	NONE	transmembrane glycoprotein A33 precursor
ENSG00000083307	899.588	596.373	963.221	596.742	-0.639513	8.12807	2.43673e-07	3.02087e-06	NM_024915	GRHL2	chr8:102574161-102750995	NONE	transcription factor CP2-like 3
ENSG00000116661	280.523	135.627	192.462	103.134	-0.995257	6.02458	2.44198e-07	3.02394e-06	NM_012168	FBXO2	chr1:11631032-11637075	NONE	F-box only protein 2
ENSG00000117748	120.815	54.0313	115.262	62.0754	-1.02607	5.00242	2.45909e-07	3.04165e-06	NM_002946	RPA2	chr1:28090636-28113823	NONE	replication protein A2, 32kDa
ENSG00000133216	143.128	72.9413	117.749	60.0775	-0.974169	5.16738	2.6146e-07	3.22665e-06	NM_017449	EPHB2	chr1:22909917-23112950	NONE	ephrin receptor EphB2 isoform 1 precursor
ENSG00000146830	663.018	397.609	592.825	391.487	-0.674818	7.54846	2.63269e-07	3.24161e-06	NM_022574	GIGYF1	chr7:100115065-100124806	NONE	PERQ amino acid rich, with GYF domain 1
ENSG00000152969	88.077	33.7161	62.464	25.0334	-1.36054	4.25285	2.68715e-07	3.29746e-06	NM_001099433	JAKMIP1	chr4:6078826-6253183	NONE	janus kinase and microtubule interacting protein
ENSG00000118515	44.5936	4.59603	23.6908	9.00993	-2.33289	2.8933	2.78347e-07	3.39645e-06	NM_005627	SGK1	chr6:134532082-134537686	NONE	serum/glucocorticoid regulated kinase 1 isoform
ENSG00000145014	99.675	37.3852	72.438	33.0423	-1.29481	4.46606	2.83603e-07	3.45284e-06	NM_001011655	TMEM44	chr3:195789691-195835402	NONE	transmembrane protein 44 isoform b
ENSG00000165125	221.195	132.483	251.08	137.17	-0.803532	6.08047	2.88071e-07	3.49157e-06	NM_018646	TRPV6	chr7:142279081-142293599	NONE	transient receptor potential cation channel,
ENSG00000164168	280.96	144.227	377.921	202.243	-0.921123	6.52111	2.93648e-07	3.55521e-06	NM_018241	TMEM184C	chr4:148758045-148776120	NONE	transmembrane protein 184C
ENSG00000148180	232.136	118.896	171.219	82.1088	-1.00913	5.78784	3.06871e-07	3.70703e-06	NM_198252	GSN	chr9:123009895-123134942	NONE	gelsolin isoform b
ENSG00000152942	113.08	55.0838	108.603	53.0665	-1.03447	4.90786	3.12053e-07	3.76126e-06	NM_133343	RAD17	chr5:68700879-68746382	NONE	RAD17 homolog isoform 1
ENSG00000159335	2033.55	981.762	1465.14	1013.26	-0.826337	8.97582	3.1698e-07	3.81642e-06	NM_002824	PTMS	chr12:6745801-6750379	NONE	parathymosin
ENSG00000171227	64.8033	22.4288	54.4666	20.0257	-1.48844	3.87659	3.18908e-07	3.83538e-06	NM_183240	TMEM37	chr2:119903946-119911645	NONE	transmembrane protein 37
ENSG00000133030	1286.27	819.484	1203.99	799.996	-0.623187	8.5564	3.25647e-07	3.90345e-06	NM_015134	MPRIP	chr17:16886798-16901989	NONE	myosin phosphatase-Rho interacting protein
ENSG00000179295	330.478	138.519	333.315	212.253	-0.927664	6.53531	3.33799e-07	3.99676e-06	NM_002834	PTPN11	chr12:111340918-111432099	NONE	protein tyrosine phosphatase, non-receptor type
ENSG00000120693	161.565	52.9235	117.976	77.0905	-1.1205	5.22426	3.35328e-07	4.01065e-06	NM_001127217	SMAD9	chr13:36316967-36392375	NONE	SMAD family member 9 isoform a
ENSG00000060140	54.1179	12.9194	53.183	23.0258	-1.57963	3.69697	3.54771e-07	4.23851e-06	NM_018423	STYK1	chr12:10663048-10718158	NONE	serine/threonine/tyrosine kinase 1
ENSG00000090924	94.6795	46.6801	98.506	45.0565	-1.07032	4.69473	3.64956e-07	4.33634e-06	NM_022835	PLEKHG2	chr19:44595064-44607994	NONE	common-site lymphoma/leukemia guanine nucleotide
ENSG00000122863	60.8514	26.2174	65.2625	20.0266	-1.43622	3.96645	3.74154e-07	4.44077e-06	NM_004273	CHST3	chr10:73394125-73443318	NONE	carbohydrate (chondroitin 6) sulfotransferase 3
ENSG00000183615	27.0811	5.62041	23.3491	4.00556	-2.35843	2.43602	3.85423e-07	4.55958e-06	NM_032648	FAM167B	chr1:32485404-32487046	NONE	hypothetical protein LOC84734
ENSG00000155959	110.093	51.1527	124.922	66.0788	-1.00148	5.00042	3.96152e-07	4.6814e-06	NM_003372	VBP1	chrX:154097743-154121291	NONE	von Hippel-Lindau binding protein 1
ENSG00000180806	282.326	130.352	230.843	168.203	-0.793819	6.21306	3.98356e-07	4.70233e-06	NM_006897	HOXC9	chr12:52680143-52683383	NONE	homeobox C9
ENSG00000144381	377.562	210.53	514.025	274.333	-0.870679	6.97567	4.0284e-07	4.73981e-06	NM_002156	HSPD1	chr2:198059554-198072885	NONE	chaperonin
ENSG00000182482	119.04	52.489	82.5184	35.0477	-1.20727	4.72135	4.07574e-07	4.78513e-06	NM_001037666	LOC652968	chr22:29011105-29015616	NONE	hypothetical protein LOC652968
ENSG00000172379	119.85	40.7754	114.157	65.0752	-1.15182	4.95191	4.23185e-07	4.9577e-06	NM_014862	ARNT2	chr15:78483740-78677324	NONE	aryl hydrocarbon receptor nuclear translocator
ENSG00000162804	241.415	174.778	299.558	143.183	-0.753692	6.29231	4.27968e-07	5.00294e-06	NM_001080437	SNED1	chr2:241586927-241662074	NONE	6720455I24Rik homolog
ENSG00000186060	57.9863	20.5345	56.5153	20.0251	-1.49173	3.81366	4.32025e-07	5.04494e-06	NM_001037330	TRIM16L	chr17:18566126-18580156	NONE	tripartite motif-containing 16-like
ENSG00000103852	87.871	34.3782	100.573	46.0544	-1.22552	4.61071	4.35774e-07	5.07779e-06	NM_001040659	TTC23	chr15:97494050-97607338	NONE	tetratricopeptide repeat domain 23
ENSG00000188483	105.441	42.0456	83.417	38.0484	-1.24127	4.61507	4.35774e-07	5.07779e-06	NM_203434	IER5L	chr9:130977651-130980362	NONE	immediate early response 5-like
ENSG00000106462	120.639	67.2403	156.751	63.0794	-1.07776	5.21415	4.40914e-07	5.13218e-06	NM_152998	EZH2	chr7:148135407-148212347	NONE	enhancer of zeste 2 isoform b
ENSG00000100170	21.1784	3.67822	32.9541	7.00777	-2.30955	2.53781	4.47132e-07	5.18788e-06	NM_000343	SLC5A1	chr22:30769258-30836645	NONE	solute carrier family 5 (sodium/glucose
ENSG00000074621	146.861	66.9186	151.66	93.1104	-0.902887	5.38389	5.09598e-07	5.85633e-06	NM_004727	SLC24A1	chr15:63703471-63733471	NONE	solute carrier family 24
ENSG00000214309	69.6902	21.4521	50.2028	22.0273	-1.46857	3.89314	5.20257e-07	5.9599e-06	NM_203397	LOC255374	chr7:99562252-99564056	NONE	hypothetical protein LOC255374
ENSG00000175274	506.473	321.305	448.868	275.347	-0.680846	7.15021	5.25714e-07	6.01608e-06	NM_006034	TP53I11	chr11:44881899-44929433	NONE	p53-induced protein
ENSG00000156103	345.892	212.724	368.598	222.275	-0.713771	6.71474	5.39019e-07	6.16184e-06	NM_005941	MMP16	chr8:89118579-89408833	NONE	matrix metalloproteinase 16 isoform 1
ENSG00000186994	57.0015	17.6369	58.6694	24.0282	-1.4709	3.83367	5.48208e-07	6.26029e-06	NM_198471	KANK3	chr19:8293468-8314146	NONE	ankyrin repeat domain 47
ENSG00000171282	740.538	367.82	536.982	346.433	-0.85144	7.51117	5.60541e-07	6.3944e-06	NM_001080519	BAHCC1	chr17:76987560-77047953	NONE	BAH domain and coiled-coil containing 1
ENSG00000004059	1082.45	692.709	939.57	625.782	-0.620955	8.25748	5.81572e-07	6.61348e-06	NM_001662	ARF5	chr7:127015694-127018989	NONE	ADP-ribosylation factor 5
ENSG00000213859	111.17	51.2923	102.032	54.0667	-1.01891	4.8581	5.82524e-07	6.61737e-06	NM_001002914	KCTD11	chr17:7195931-7198982	NONE	potassium channel tetramerisation domain
ENSG00000206418	106.239	59.8074	118.316	53.0676	-0.984945	4.93958	5.86399e-07	6.65443e-06	NM_001025300	RAB12	chr18:8599442-8629380	NONE	RAB12, member RAS oncogene family
ENSG00000158301	263.855	143.612	248.22	157.193	-0.771169	6.21435	5.97923e-07	6.77813e-06	NM_138437	GPRASP2	chrX:101853759-101859316	NONE	G protein-coupled receptor associated sorting
ENSG00000178761	389.507	239.042	357.939	220.276	-0.704039	6.78628	6.17916e-07	6.99746e-06	NM_020447	C15orf17	chr15:72979381-72986515	NONE	hypothetical protein LOC57184
ENSG00000188833	25.2009	1.84347	14.6413	3.00348	-2.99507	2.01175	6.27905e-07	7.08841e-06	NM_198585	ENTPD8	chr9:139448636-139455722	NONE	ectonucleoside triphosphate diphosphohydrolase 8
ENSG00000167774	206.789	109.968	208.186	127.155	-0.809095	5.89468	6.29324e-07	7.09705e-06	NM_005001	NDUFA7	chr19:8282233-8292280	NONE	NADH dehydrogenase (ubiquinone) 1 alpha
ENSG00000138764	320.7	214.712	370.587	206.258	-0.708361	6.66671	6.33993e-07	7.14228e-06	NM_004354	CCNG2	chr4:78297550-78325286	NONE	cyclin G2
ENSG00000124104	122.831	59.8201	100.018	52.0666	-0.997302	4.93193	6.35158e-07	7.14799e-06	NM_001042632	SNX21	chr20:43895876-43905321	NONE	sorting nexin 21 isoform c
ENSG00000138835	361.518	196.781	318.182	217.268	-0.72203	6.64413	6.6256e-07	7.43326e-06	NM_144488	RGS3	chr9:115262357-115399838	NONE	regulator of G-protein signalling 3 isoform 6
ENSG00000071564	534.423	344.528	512.865	316.396	-0.663857	7.28831	6.638e-07	7.43949e-06	NM_003200	TCF3	chr19:1560292-1601277	NONE	transcription factor 3 isoform E12
ENSG00000183856	148.635	66.8158	196.522	104.122	-1.00988	5.55545	6.84704e-07	7.66414e-06	NM_178229	IQGAP3	chr1:154761821-154809020	NONE	IQ motif containing GTPase activating protein 3
ENSG00000156026	161.375	87.7103	161.687	89.1106	-0.868732	5.51008	6.96478e-07	7.78164e-06	NM_138357	CCDC109A	chr10:74121894-74317456	NONE	coiled-coil domain containing 109A
ENSG00000131941	185.574	110.316	175.105	91.1169	-0.8384	5.68107	7.0622e-07	7.88238e-06	NM_033103	RHPN2	chr19:38161338-38247634	NONE	rhophilin, Rho GTPase binding protein 2
ENSG00000144445	77.2191	34.4795	93.8512	38.0465	-1.22999	4.46736	7.08702e-07	7.89385e-06	NM_152519	C2orf67	chr2:210593691-210744296	NONE	hypothetical protein LOC151050
ENSG00000196417	61.8109	24.2492	67.4546	25.031	-1.38419	4.01733	7.08543e-07	7.89385e-06	NM_001040185	ZNF765	chr19:58590213-58603139	NONE	zinc finger protein 765
ENSG00000148660	294.84	153.824	257.273	175.215	-0.754275	6.3316	7.25927e-07	8.07743e-06	NM_001222	CAMK2G	chr10:75242264-75304349	NONE	calcium/calmodulin-dependent protein kinase II
ENSG00000198680	46.4904	13.1598	30.2408	7.01051	-1.91884	3.13715	7.33662e-07	8.1468e-06	NM_001004125	TUSC1	chr9:25667680-25668319	NONE	tumor suppressor candidate 1
ENSG00000102781	90.8969	45.0569	78.8378	26.037	-1.24929	4.45488	7.36785e-07	8.16706e-06	NM_001014380	KATNAL1	chr13:29674767-29779163	NONE	katanin p60 subunit A-like 1
ENSG00000158050	226.624	64.3159	103.32	71.087	-1.31319	5.41081	7.36991e-07	8.16706e-06	NM_004418	DUSP2	chr2:96172643-96174906	NONE	dual specificity phosphatase 2
ENSG00000100014	571.144	374.435	548.303	336.422	-0.654437	7.3881	7.39213e-07	8.18333e-06	NM_015330	CYTSA	chr22:22996865-23069533	NONE	cytospin A
ENSG00000096746	492.563	277.681	653.587	363.443	-0.831179	7.35342	7.49242e-07	8.26067e-06	NM_012207	HNRNPH3	chr10:69761884-69772950	NONE	heterogeneous nuclear ribonucleoprotein H3
ENSG00000189403	157.358	89.3991	198.829	109.132	-0.837118	5.65808	7.48529e-07	8.26067e-06	NM_002128	HMGB1	chr13:29930876-29938081	NONE	high-mobility group box 1
ENSG00000149599	22.2473	2.79085	18.9124	3.00378	-2.78019	2.07676	7.8212e-07	8.57962e-06	NM_001012644	DUSP15	chr20:29899101-29901020	NONE	dual specificity phosphatase 15 isoform b
ENSG00000139625	116.047	58.9268	97.7411	48.0623	-0.99968	4.87006	7.88367e-07	8.63942e-06	NM_006301	MAP3K12	chr12:52160546-52179538	NONE	mitogen-activated protein kinase kinase kinase
ENSG00000112335	202.945	108.146	198.288	120.147	-0.815635	5.84406	7.90309e-07	8.64326e-06	NM_003795	SNX3	chr6:108639410-108688921	NONE	sorting nexin 3 isoform a
ENSG00000102007	103.458	50.4742	91.0153	44.0564	-1.04091	4.71813	7.99049e-07	8.70378e-06	NM_002668	PLP2	chrX:48915216-48916974	NONE	proteolipid protein 2 (colonic
ENSG00000198909	444.64	271.739	386.893	246.309	-0.686289	6.94836	7.98656e-07	8.70378e-06	NM_002401	MAP3K3	chr17:59053532-59127399	NONE	mitogen-activated protein kinase kinase kinase 3
ENSG00000136379	51.2016	11.961	53.1263	24.0264	-1.53751	3.66646	8.11474e-07	8.8126e-06	NM_021214	FAM108C1	chr15:78774706-78835013	NONE	hypothetical protein LOC58489
ENSG00000187398	368.228	260.952	345.695	178.232	-0.695683	6.72088	8.48053e-07	9.16404e-06	NM_001009909	LUZP2	chr11:24475365-24810109	NONE	leucine zipper protein 2
ENSG00000175928	287.907	187.697	309.888	173.217	-0.722972	6.45241	8.5169e-07	9.19392e-06	NM_020873	LRRN1	chr3:3816120-3864387	NONE	leucine rich repeat neuronal 1
ENSG00000081923	133.251	70.762	158.029	86.104	-0.888852	5.34956	8.55163e-07	9.21337e-06	NM_005603	ATP8B1	chr18:53464655-53550037	NONE	ATPase, class I, type 8B, member 1
ENSG00000143409	131.529	56.8075	107.773	67.0812	-0.958108	5.04939	8.71446e-07	9.37949e-06	NM_018379	FAM63A	chr1:149234172-149245897	NONE	hypothetical protein LOC55793 isoform 1
ENSG00000172534	1606.19	979.849	1423.46	1033.28	-0.59655	8.85192	8.72536e-07	9.38153e-06	NM_005334	HCFC1	chrX:152866203-152889829	NONE	host cell factor 1
ENSG00000184897	352.043	161.474	245.653	159.198	-0.912061	6.39298	8.92341e-07	9.57591e-06	NM_006026	H1FX	chr3:130516793-130517435	NONE	H1 histone family, member X
ENSG00000132561	88.0256	30.7224	71.1712	36.0435	-1.25979	4.36242	8.98021e-07	9.62735e-06	NM_030583	MATN2	chr8:98950486-99117116	NONE	matrilin 2 isoform b precursor
ENSG00000062038	316.232	177.522	234.414	152.193	-0.748502	6.33217	9.16639e-07	9.79793e-06	NM_001793	CDH3	chr16:67236239-67290440	NONE	cadherin 3, type 1 preproprotein
ENSG00000095587	438.018	231.391	324.196	241.299	-0.702446	6.82088	9.38867e-07	1.0006e-05	NM_012465	TLL2	chr10:98114355-98263658	NONE	tolloid-like 2
ENSG00000142347	19.3275	1.84347	18.8464	3.00348	-2.9196	1.9461	9.4483e-07	1.00597e-05	NM_012335	MYO1F	chr19:8491688-8548330	NONE	myosin IF
ENSG00000138449	42.5769	12.1608	33.4224	10.0132	-1.76982	3.15316	9.52695e-07	1.01236e-05	NM_014585	SLC40A1	chr2:190133562-190153858	NONE	solute carrier family 40 (iron-regulated
ENSG00000134574	107.04	61.5401	159.816	66.0813	-1.04948	5.16547	9.69749e-07	1.02846e-05	NM_000107	DDB2	chr11:47193088-47217339	NONE	damage-specific DNA binding protein 2
ENSG00000164649	140.947	60.2868	175.63	96.112	-1.01591	5.42941	9.82448e-07	1.04074e-05	NM_001127370	CDCA7L	chr7:21907042-21952042	NONE	cell division cycle associated 7-like 1
ENSG00000175215	610.662	389.039	649.858	421.521	-0.635851	7.56604	1.01063e-06	1.06558e-05	NM_005730	CTDSP2	chr12:56499978-56527014	NONE	nuclear LIM interactor-interacting factor 2
ENSG00000129757	68.7253	23.4224	49.0994	17.023	-1.54269	3.84806	1.02979e-06	1.0839e-05	NM_001122630	CDKN1C	chr11:2861018-2863555	NONE	cyclin-dependent kinase inhibitor 1C isoform b
ENSG00000221990	36.6131	14.0091	53.9048	13.0166	-1.72168	3.40789	1.03588e-06	1.08798e-05	NM_138464	LOC116349	chr5:495577-495937	NONE	hypothetical protein LOC116349
ENSG00000129003	376.773	241.636	420.505	255.316	-0.678152	6.88608	1.04078e-06	1.09207e-05	NM_017684	VPS13C	chr15:59931883-60139939	NONE	vacuolar protein sorting 13C protein isoform 1A
ENSG00000139182	1210.98	775.725	1049.22	718.897	-0.601418	8.42631	1.06443e-06	1.11472e-05	NM_014718	CLSTN3	chr12:7174233-7202793	NONE	calsyntenin 3
ENSG00000166311	367.363	213.815	306.144	200.251	-0.707715	6.63668	1.06387e-06	1.11472e-05	NM_000543	SMPD1	chr11:6368230-6372801	NONE	sphingomyelin phosphodiesterase 1, acid
ENSG00000174804	230.69	168.951	324.69	165.206	-0.718275	6.34192	1.09842e-06	1.147e-05	NM_012193	FZD4	chr11:86334369-86344081	NONE	frizzled 4
ENSG00000182379	177.827	96.0845	171.732	100.124	-0.834333	5.63771	1.10874e-06	1.15556e-05	NM_007224	NXPH4	chr12:55896844-55906493	NONE	neurexophilin 4
ENSG00000213015	198.242	100.778	159.93	102.127	-0.827397	5.67969	1.1168e-06	1.16277e-05	NM_207115	ZNF580	chr19:60844203-60846647	NONE	zinc finger protein 580
ENSG00000213722	437.026	250.652	332.982	174.226	-0.861641	6.7731	1.13856e-06	1.17985e-05	NM_013974	DDAH2	chr6:31802793-31805548	NONE	dimethylarginine dimethylaminohydrolase 2
ENSG00000184675	172.05	86.6662	160.725	99.1209	-0.844902	5.56383	1.16604e-06	1.20487e-05	NM_152424	FAM123B	chrX:63321721-63342349	NONE	family with sequence similarity 123B
ENSG00000068781	35.8221	9.39935	25.6973	5.00755	-2.07651	2.78185	1.18843e-06	1.2222e-05	NM_172311	STON1-GTF2A1L	chr2:48610567-48857142	NONE	STON1-GTF2A1L protein
ENSG00000105173	42.4781	11.0807	48.6076	19.0214	-1.59256	3.45271	1.23258e-06	1.26043e-05	NM_001238	CCNE1	chr19:34994740-35007056	NONE	cyclin E1 isoform 1
ENSG00000161905	465.903	263.057	404.622	285.352	-0.674102	7.02059	1.23634e-06	1.26309e-05	NM_001140	ALOX15	chr17:4480969-4491709	NONE	arachidonate 15-lipoxygenase
ENSG00000116299	32.0051	4.67155	15.8584	4.00528	-2.44658	2.3584	1.24842e-06	1.27424e-05	NM_020775	KIAA1324	chr1:109458055-109547376	NONE	hypothetical protein LOC57535
ENSG00000186517	48.3603	13.9784	41.13	15.0185	-1.62302	3.42486	1.25569e-06	1.28045e-05	NM_181720	ARHGAP30	chr1:159283355-159306384	NONE	Rho GTPase activating protein 30 isoform 2
ENSG00000164104	284.028	153.593	310.95	208.251	-0.719328	6.44881	1.25809e-06	1.2807e-05	NM_002129	HMGB2	chr4:174489362-174492167	NONE	high-mobility group box 2
ENSG00000166801	287.747	206.289	375.787	201.251	-0.691311	6.61136	1.2583e-06	1.2807e-05	NM_198847	FAM111A	chr11:58668827-58679083	NONE	hypothetical protein LOC63901
ENSG00000069020	157.503	79.1515	159.451	96.1162	-0.856661	5.48733	1.3162e-06	1.33678e-05	NM_015183	MAST4	chr5:65927931-66121334	NONE	microtubule associated serine/threonine kinase
ENSG00000087088	124.735	63.5357	107.68	57.0725	-0.948293	5.00847	1.31934e-06	1.33782e-05	NM_138764	BAX	chr19:54149928-54156864	NONE	BCL2-associated X protein isoform epsilon
ENSG00000197128	85.1052	38.4034	72.2129	28.0375	-1.24108	4.34858	1.34807e-06	1.3644e-05	NM_001024596	ZNF772	chr19:62672766-62680750	NONE	zinc finger protein 772 isoform 1
ENSG00000085788	108.268	46.5207	99.8079	58.0696	-0.996937	4.83081	1.36411e-06	1.37807e-05	NM_015214	DDHD2	chr8:38208263-38238143	NONE	DDHD domain containing 2
ENSG00000153162	76.3496	35.4931	74.2427	33.0418	-1.13256	4.31541	1.36898e-06	1.38171e-05	NM_001718	BMP6	chr6:7672009-7826960	NONE	bone morphogenetic protein 6 preproprotein
ENSG00000170903	93.6314	45.6717	114.84	50.0613	-1.115	4.79006	1.38056e-06	1.3921e-05	NM_032424	KIAA1826	chr11:105383839-105398164	NONE	hypothetical protein LOC84437
ENSG00000135473	358.424	238.03	395.076	231.288	-0.678028	6.80422	1.39428e-06	1.40462e-05	NM_014871	PAN2	chr12:54996987-55014017	NONE	PAN2 polyA specific ribonuclease subunit homolog
ENSG00000214699	76.4249	24.1664	61.1896	31.0368	-1.32461	4.13238	1.41469e-06	1.42255e-05	NM_012191	NAT6	chr3:50308837-50311716	NONE	N-acetyltransferase 6
ENSG00000131697	117.811	70.0608	135.955	64.081	-0.911775	5.1415	1.4448e-06	1.44747e-05	NM_015102	NPHP4	chr1:5845456-5975118	NONE	nephroretinin
ENSG00000140694	165.092	102.585	206.593	110.136	-0.797071	5.73426	1.44708e-06	1.44842e-05	NM_002582	PARN	chr16:14437059-14640920	NONE	poly(A)-specific ribonuclease (deadenylation
ENSG00000167100	29.0352	5.6037	22.3073	5.00651	-2.25324	2.48463	1.46727e-06	1.46593e-05	NM_174920	SAMD14	chr17:45543678-45562176	NONE	sterile alpha motif domain containing 14
ENSG00000184990	150.76	84.0447	147.34	79.0994	-0.868383	5.39421	1.48343e-06	1.48071e-05	NM_021709	SIVA1	chr14:104290514-104297035	NONE	CD27-binding (Siva) protein isoform 2
ENSG00000203759	403.277	195.164	280.034	180.226	-0.877133	6.59854	1.48639e-06	1.48229e-05	NM_001093725	MEX3A	chr1:154308427-154318413	NONE	MEX3A protein
ENSG00000182704	156.596	70.6725	144.136	95.1133	-0.866322	5.4105	1.48992e-06	1.48309e-05	NM_015516	TSKU	chr11:76171932-76186845	NONE	tsukushin
ENSG00000079739	156.591	73.5218	145.229	93.1119	-0.862851	5.41658	1.60576e-06	1.59402e-05	NM_002633	PGM1	chr1:63831534-63898500	NONE	phosphoglucomutase 1
ENSG00000130158	344.138	183.655	297.184	212.26	-0.704427	6.56764	1.63897e-06	1.62296e-05	NM_020812	DOCK6	chr19:11170972-11234157	NONE	dedicator of cytokinesis 6
ENSG00000159403	199.164	107.346	171.975	105.131	-0.809102	5.73614	1.6394e-06	1.62296e-05	NM_001733	C1R	chr12:7058090-7136272	NONE	complement component 1, r subcomponent
ENSG00000163702	267.871	152.313	206.6	130.165	-0.754927	6.11364	1.67256e-06	1.65051e-05	NM_032732	IL17RC	chr3:9933781-9950313	NONE	interleukin 17 receptor C isoform 3 precursor
ENSG00000127359	457.019	300.513	485.976	301.375	-0.64492	7.14251	1.74321e-06	1.7179e-05	NM_001080392	KIAA1147	chr7:141002996-141048422	NONE	hypothetical protein LOC57189
ENSG00000145934	63.9537	17.8005	35.9745	13.0176	-1.702	3.57336	1.75745e-06	1.73036e-05	NM_001122679	ODZ2	chr5:166644420-167622393	NONE	odz, odd Oz/ten-m homolog 2
ENSG00000104447	303.387	209.318	318.809	173.22	-0.695599	6.52074	1.76054e-06	1.73183e-05	NM_014112	TRPS1	chr8:116489899-116750429	NONE	zinc finger transcription factor TRPS1
ENSG00000114805	120.79	56.7632	120.718	71.0853	-0.919974	5.07149	1.79112e-06	1.76032e-05	NM_014996	PLCH1	chr3:156576062-156750424	NONE	phospholipase C-like 3 isoform b
ENSG00000074657	385.499	281.272	416.172	224.285	-0.656953	6.90124	1.81161e-06	1.77725e-05	NM_018181	ZNF532	chr18:54681040-54804663	NONE	zinc finger protein 532
ENSG00000205629	72.3624	34.4795	93.7628	38.0465	-1.18566	4.43743	1.86469e-06	1.8211e-05	NM_001032391	LCMT1	chr16:25030547-25097052	NONE	leucine carboxyl methyltransferase 1 isoform b
ENSG00000128274	22.2235	6.60578	22.1587	2.00379	-2.31895	2.25374	1.91682e-06	1.87032e-05	NM_017436	A4GALT	chr22:41418070-41420936	NONE	alpha 1,4-galactosyltransferase
ENSG00000074181	1871.12	1096.18	1452.71	874.095	-0.760855	8.92239	1.94005e-06	1.89129e-05	NM_000435	NOTCH3	chr19:15131444-15172792	NONE	Notch homolog 3
ENSG00000175344	65.6163	27.9109	82.7522	34.0408	-1.25183	4.25389	1.97942e-06	1.92656e-05	NM_000746	CHRNA7	chr15:30110017-30248525	NONE	cholinergic receptor, nicotinic, alpha 7
ENSG00000139597	14.4771	1.87503	16.5688	1.00159	-3.3097	1.59798	2.02451e-06	1.96656e-05	NM_052818	N4BP2L1	chr13:31872860-31900315	NONE	NEDD4 binding protein 2-like 1 isoform 1
ENSG00000130717	172.952	100.798	178.237	100.125	-0.80352	5.65411	2.12993e-06	2.06159e-05	NM_031432	UCK1	chr9:133389008-133396387	NONE	uridine-cytidine kinase 1 isoform a
ENSG00000184381	274.412	163.215	283.422	177.218	-0.712305	6.35839	2.13844e-06	2.06614e-05	NM_003560	PLA2G6	chr22:36837448-36907707	NONE	phospholipase A2, group VI isoform a
ENSG00000101544	241.632	146.638	226.08	133.168	-0.741457	6.09379	2.17681e-06	2.09927e-05	NM_014913	ADNP2	chr18:75967902-75999217	NONE	ADNP homeobox 2
ENSG00000109819	26.1003	0.833159	24.4106	9.00857	-2.35843	2.43964	2.17852e-06	2.09927e-05	NM_013261	PPARGC1A	chr4:23402741-23500798	NONE	peroxisome proliferator-activated receptor
ENSG00000123159	623.399	368.507	556.282	399.494	-0.625823	7.47817	2.23973e-06	2.15443e-05	NM_202470	GIPC1	chr19:14449571-14467944	NONE	regulator of G-protein signalling 19 interacting
ENSG00000137133	176.857	97.95	171.72	102.126	-0.801959	5.64555	2.27391e-06	2.17766e-05	NM_032593	HINT2	chr9:35802956-35805042	NONE	PKCI-1-related HIT protein
ENSG00000099284	50.236	21.5433	52.0215	16.0215	-1.43328	3.6642	2.32806e-06	2.22363e-05	NM_018649	H2AFY2	chr10:71482362-71542046	NONE	H2A histone family, member Y2
ENSG00000170476	32.8955	6.48921	26.7222	9.01054	-1.93621	2.76306	2.37121e-06	2.26286e-05	NM_016459	MGC29506	chr5:138751093-138753471	NONE	hypothetical protein LOC51237
ENSG00000166503	34.7812	4.51866	35.4319	15.0155	-1.84748	3.01823	2.44694e-06	2.32899e-05	NM_016073	HDGFRP3	chr15:81597933-81667774	NONE	hepatoma-derived growth factor, related protein
ENSG00000221821	55.2037	11.0943	35.8269	18.0205	-1.65572	3.44866	2.45333e-06	2.33158e-05	NM_001008739	C6orf226	chr6:42966198-42966504	NONE	hypothetical protein LOC441150
ENSG00000197283	226.1	127.692	232.497	147.18	-0.739476	6.06507	2.57582e-06	2.43883e-05	NM_006772	SYNGAP1	chr6:33495918-33529444	NONE	synaptic Ras GTPase activating protein 1
ENSG00000111145	37.7138	9.28635	33.3253	12.0142	-1.73263	3.06223	2.59696e-06	2.4567e-05	NM_005230	ELK3	chr12:95112337-95185739	NONE	ELK3 protein
ENSG00000111077	495.877	284.532	423.501	306.379	-0.645829	7.11096	2.61349e-06	2.46804e-05	NM_198316	TENC1	chr12:51727076-51744430	NONE	tensin like C1 domain containing phosphatase
ENSG00000130222	104.482	44.8554	81.2237	40.0511	-1.13345	4.62498	2.66675e-06	2.51615e-05	NM_006705	GADD45G	chr9:91409747-91411283	NONE	growth arrest and DNA-damage-inducible, gamma
ENSG00000157514	110.055	43.5044	133.653	75.0861	-1.03955	5.04327	2.7787e-06	2.61497e-05	NM_004089	TSC22D3	chrX:106843106-106846947	NONE	TSC22 domain family, member 3 isoform 2
ENSG00000176105	220.308	139.171	224.765	126.159	-0.743045	6.01938	2.78643e-06	2.61996e-05	NM_005433	YES1	chr18:711587-802327	NONE	viral oncogene yes-1 homolog 1
ENSG00000076924	423.343	253.813	383.455	260.323	-0.654506	6.91711	2.80743e-06	2.63743e-05	NM_020196	XAB2	chr19:7590411-7600439	NONE	XPA binding protein 2
ENSG00000140575	751.882	481.59	700.122	478.595	-0.599583	7.78708	2.8106e-06	2.63813e-05	NM_003870	IQGAP1	chr15:88732476-88846479	NONE	IQ motif containing GTPase activating protein 1
ENSG00000100441	348.96	183.57	304.908	225.275	-0.686783	6.60262	2.85723e-06	2.67958e-05	NM_015299	KIAA0323	chr14:23968980-23980385	NONE	hypothetical protein LOC23351
ENSG00000111859	143.955	82.1253	150.528	82.1022	-0.839794	5.38561	2.86557e-06	2.68277e-05	NM_006403	NEDD9	chr6:11291519-11322424	NONE	neural precursor cell expressed, developmentally
ENSG00000094631	362.532	209.067	301.715	207.258	-0.681086	6.62743	3.00401e-06	2.80753e-05	NM_006044	HDAC6	chrX:48545050-48550057	NONE	histone deacetylase 6
ENSG00000138606	42.5189	18.8336	42.0993	8.0129	-1.63653	3.33706	3.07162e-06	2.86825e-05	NM_138356	SHF	chr15:43246702-43280665	NONE	Src homology 2 domain containing F
ENSG00000164758	26.0701	5.55692	28.7406	8.00931	-1.99609	2.62135	3.17891e-06	2.96334e-05	NM_080651	MED30	chr8:118602210-118621680	NONE	TRAP/Mediator complex component TRAP25
ENSG00000160111	61.817	19.4112	66.3677	33.0374	-1.29057	4.03433	3.18417e-06	2.9657e-05	NM_015692	CPAMD8	chr19:16864764-16998625	NONE	C3 and PZP-like, alpha-2-macroglobulin domain
ENSG00000101236	114.094	57.09	99.8938	44.0578	-1.07966	4.84476	3.25166e-06	3.02597e-05	NM_007219	RNF24	chr20:3861736-3944157	NONE	ring finger protein 24 isoform 1
ENSG00000088448	144.848	82.9238	170.216	96.117	-0.811014	5.49177	3.2577e-06	3.029e-05	NM_017664	ANKRD10	chr13:110328887-110365417	NONE	ankyrin repeat domain 10
ENSG00000133083	18.3465	0.875457	19.9051	5.00496	-2.66842	1.9808	3.28817e-06	3.04949e-05	NM_004734	DCLK1	chr13:35243477-35327779	NONE	doublecortin and CaM kinase-like 1
ENSG00000174640	21.2903	3.75659	16.7263	2.00309	-2.66842	1.97859	3.28817e-06	3.04949e-05	NM_005630	SLCO2A1	chr3:135134235-135231439	NONE	solute carrier organic anion transporter family,
ENSG00000058453	140.147	64.1572	132.997	86.1025	-0.867971	5.26991	3.32866e-06	3.0844e-05	NM_014675	CROCC	chr1:17121031-17172061	NONE	ciliary rootlet coiled-coil, rootletin
ENSG00000169871	379.899	230.615	327.104	216.271	-0.666432	6.72219	3.3825e-06	3.13162e-05	NM_030961	TRIM56	chr7:100515439-100520607	NONE	tripartite motif-containing 56
ENSG00000117602	175.966	79.0379	152.024	108.129	-0.819453	5.55493	3.43063e-06	3.17347e-05	NM_013441	RCAN3	chr1:24701973-24736091	NONE	Down syndrome critical region gene 1-like 2
ENSG00000104870	23.2455	2.79085	15.6852	3.00378	-2.70665	2.01223	3.43412e-06	3.174e-05	NM_004107	FCGRT	chr19:54707431-54721400	NONE	Fc fragment of IgG, receptor, transporter,
ENSG00000123374	177.597	91.0829	239.612	132.157	-0.896552	5.86866	3.44713e-06	3.18332e-05	NM_052827	CDK2	chr12:54646825-54652832	NONE	cyclin-dependent kinase 2 isoform 2
ENSG00000143845	64.8306	19.5024	50.1198	26.0306	-1.3433	3.86704	3.5355e-06	3.25386e-05	NM_018208	ETNK2	chr1:202366813-202387645	NONE	ethanolamine kinase 2
ENSG00000106105	587.195	396.48	829.421	435.538	-0.754232	7.68533	3.53896e-06	3.25428e-05	NM_002047	GARS	chr7:30600705-30640168	NONE	glycyl-tRNA synthetase
ENSG00000218609	68.6383	19.3866	63.2309	35.0393	-1.28406	4.0807	3.60872e-06	3.31563e-05	NM_153033	KCTD7	chr7:65731379-65743252	NONE	potassium channel tetramerisation domain
ENSG00000113739	296.339	181.64	437.428	233.283	-0.810873	6.7141	3.62636e-06	3.3262e-05	NM_003714	STC2	chr5:172674331-172689112	NONE	stanniocalcin 2 precursor
ENSG00000133687	57.0681	23.4384	47.8081	16.022	-1.40456	3.71331	3.63334e-06	3.3298e-05	NM_175861	TMTC1	chr12:29545023-29828959	NONE	transmembrane and tetratricopeptide repeat
ENSG00000178104	197.045	131.713	222.316	118.149	-0.739726	5.93216	3.64133e-06	3.33431e-05	NM_001002810	PDE4DIP	chr1:143562783-143751231	NONE	phosphodiesterase 4D interacting protein isoform
ENSG00000108821	333.571	206.886	266.367	128.17	-0.840072	6.41876	3.80815e-06	3.47533e-05	NM_000088	COL1A1	chr17:45616455-45633999	NONE	alpha 1 type I collagen preproprotein
ENSG00000163497	25.1428	5.6037	22.224	5.00651	-2.13355	2.38614	3.83526e-06	3.49714e-05	NM_017521	FEV	chr2:219554052-219558623	NONE	FEV (ETS oncogene family)
ENSG00000213639	378.724	248.185	413.923	259.321	-0.640106	6.89304	3.96466e-06	3.60303e-05	NM_206876	PPP1CB	chr2:28828117-28879300	NONE	protein phosphatase 1, catalytic subunit, beta
ENSG00000100242	777.046	472.103	696.921	509.631	-0.592769	7.813	3.98139e-06	3.61521e-05	NM_015374	UNC84B	chr22:37460675-37481479	NONE	unc-84 homolog B
ENSG00000167460	236.757	125.698	234.8	161.195	-0.721435	6.11373	4.10884e-06	3.7216e-05	NM_003290	TPM4	chr19:16039347-16074813	NONE	tropomyosin 4 isoform 2
ENSG00000168453	52.2791	13.9784	36.8609	15.0185	-1.62302	3.42415	4.17631e-06	3.76701e-05	NM_005144	HR	chr8:22027876-22043975	NONE	hairless protein isoform a
ENSG00000180776	131.427	61.3668	129.602	82.0977	-0.867736	5.2034	4.19588e-06	3.77838e-05	NM_153251	ZDHHC20	chr13:20826047-20931509	NONE	zinc finger, DHHC-type containing 20
ENSG00000196652	213.459	150.458	244.418	127.162	-0.712807	6.06891	4.48452e-06	4.01169e-05	NM_145102	ZKSCAN5	chr7:98940208-98969380	NONE	zinc finger with KRAB and SCAN domains 5
ENSG00000102081	112.981	62.439	130.424	70.0856	-0.872585	5.09602	4.53933e-06	4.05404e-05	NM_002024	FMR1	chrX:146801172-146839527	NONE	fragile X mental retardation 1
ENSG00000102974	386.606	231.378	355.72	243.301	-0.649335	6.7986	4.6414e-06	4.13839e-05	NM_006565	CTCF	chr16:66153810-66230587	NONE	CCCTC-binding factor
ENSG00000174233	465.972	281.034	374.932	261.327	-0.64015	6.98465	4.63783e-06	4.13839e-05	NM_015270	ADCY6	chr12:47446247-47464157	NONE	adenylate cyclase 6 isoform a
ENSG00000177426	125.8	48.4457	89.1513	55.067	-1.06629	4.86139	4.70998e-06	4.1858e-05	NM_174886	TGIF1	chr18:3402071-3448404	NONE	TG-interacting factor isoform d
ENSG00000196167	29.0193	6.51985	24.4738	7.00867	-1.96874	2.59771	4.70764e-06	4.1858e-05	NM_207429	FLJ45803	chr11:110669379-110675749	NONE	hypothetical protein LOC399948
ENSG00000166272	350.898	223.277	304.923	191.242	-0.664234	6.6137	4.77724e-06	4.23517e-05	NM_001083913	C10orf26	chr10:104525877-104565987	NONE	hypothetical protein LOC54838 isoform 1
ENSG00000161800	150.602	76.2646	188.89	102.122	-0.923961	5.56146	4.82306e-06	4.2723e-05	NM_013277	RACGAP1	chr12:48669213-48705493	NONE	Rac GTPase activating protein 1
ENSG00000175115	462.159	285.873	350.722	238.302	-0.64062	6.9361	4.82836e-06	4.27352e-05	NM_018026	PACS1	chr11:65594399-65768789	NONE	phosphofurin acidic cluster sorting protein 1
ENSG00000103145	127.56	72.8574	126.272	67.0847	-0.856789	5.16556	4.91641e-06	4.34436e-05	NM_001002017	HCFC1R1	chr16:3012626-3014288	NONE	host cell factor C1 regulator 1 (XPO1 dependant)
ENSG00000197355	347.098	181.768	278.544	213.261	-0.675232	6.54506	5.20766e-06	4.57575e-05	NM_207309	UAP1L1	chr9:139091773-139098811	NONE	UDP-N-acteylglucosamine pyrophosphorylase 1-like
ENSG00000089327	23.2045	1.79059	21.0986	7.00711	-2.31895	2.25454	5.31131e-06	4.65919e-05	NM_014164	FXYD5	chr19:40337466-40352625	NONE	FXYD domain-containing ion transport regulator
ENSG00000184956	285.773	169.527	392.253	216.263	-0.804822	6.60334	5.35707e-06	4.69175e-05	NM_005961	MUC6	chr11:1002823-1026706	NONE	mucin 6, gastric
ENSG00000112812	111.22	58.1038	92.2203	39.053	-1.06455	4.77721	5.38914e-06	4.71224e-05	NM_005865	PRSS16	chr6:27323486-27332137	NONE	protease, serine, 16
ENSG00000198912	56.0231	21.4092	59.737	25.0302	-1.3131	3.87906	5.44669e-06	4.75491e-05	NM_207356	C1orf174	chr1:3795562-3806709	NONE	hypothetical protein LOC339448
ENSG00000100842	474.708	301.797	366.188	243.309	-0.63168	6.98799	5.53102e-06	4.82078e-05	NM_005864	EFS	chr14:22895453-22904682	NONE	embryonal Fyn-associated substrate isoform 1
ENSG00000121644	86.8791	55.3251	104.915	35.0483	-1.07005	4.68239	5.52742e-06	4.82078e-05	NM_016076	PPPDE1	chr1:242883025-242935864	NONE	PPPDE peptidase domain containing 1
ENSG00000181409	66.6947	32.8152	63.1962	22.0302	-1.23597	4.07037	5.61831e-06	4.88119e-05	NM_001080395	AATK	chr17:76705702-76754467	NONE	apoptosis-associated tyrosine kinase
ENSG00000166173	88.9542	34.4279	78.8067	42.0505	-1.13771	4.47494	5.69134e-06	4.94069e-05	NM_018357	LARP6	chr15:68910944-68933552	NONE	acheron isoform 1
ENSG00000068308	264.771	152.868	265.777	177.217	-0.686916	6.2968	5.70043e-06	4.94463e-05	NM_017602	OTUD5	chrX:48664431-48699837	NONE	OTU domain containing 5 isoform a
ENSG00000196422	364.466	220.364	302.828	204.256	-0.65796	6.64276	5.72683e-06	4.96356e-05	NM_014811	KIAA0649	chr9:137510745-137516738	NONE	1A6/DRIM (down-regulated in metastasis)
ENSG00000181588	331.771	177.68	223.563	134.173	-0.842438	6.31065	5.83504e-06	5.04126e-05	NM_203304	MEX3D	chr19:1505668-1519057	NONE	ring finger and KH domain containing 1
ENSG00000136490	179.043	81.4616	114.895	58.0771	-1.08399	5.3081	6.04413e-06	5.2136e-05	NM_030576	LIMD2	chr17:59126981-59131251	NONE	LIM domain containing 2
ENSG00000140505	97.8739	35.7359	49.5387	17.0259	-1.48953	4.1906	6.06859e-06	5.23054e-05	NM_000761	CYP1A2	chr15:72828236-72835994	NONE	cytochrome P450, family 1, subfamily A,
ENSG00000153234	26.1402	6.58727	18.9963	3.00483	-2.20396	2.30742	6.22253e-06	5.35049e-05	NM_173173	NR4A2	chr2:156889193-156897474	NONE	Nuclear receptor subfamily 4, group A, member 2 (cDNA FLJ75035, highly similar to Homo sapiens nuclear receptor subfamily 4, group A, member 2 (NR4A2), transcript variant 4, mRNA).
ENSG00000073464	101.435	47.4084	107.334	63.0749	-0.919116	4.85978	6.23284e-06	5.35512e-05	NM_001830	CLCN4	chrX:10084984-10165700	NONE	chloride channel 4
ENSG00000167034	214.342	157.844	274.032	143.18	-0.685996	6.17033	6.27607e-06	5.38374e-05	NM_006167	NKX3-1	chr8:23592877-23596395	NONE	NK3 homeobox 1
ENSG00000166750	600.112	438.11	589.208	351.444	-0.586878	7.50113	6.34645e-06	5.43981e-05	NM_144975	SLFN5	chr17:30594198-30618852	NONE	schlafen family member 5
ENSG00000169213	52.1607	21.4668	55.3169	21.0264	-1.33125	3.76583	6.72771e-06	5.74394e-05	NM_002867	RAB3B	chr1:52157424-52228936	NONE	RAB3B, member RAS oncogene family
ENSG00000005882	267.743	156.746	244.967	162.201	-0.688585	6.24826	6.89635e-06	5.87407e-05	NM_002611	PDK2	chr17:45527694-45543419	NONE	pyruvate dehydrogenase kinase, isozyme 2
ENSG00000162290	201.074	120.517	179.657	107.136	-0.743436	5.79659	7.02012e-06	5.9748e-05	NM_018403	DCP1A	chr3:53292489-53356677	NONE	DCP1 decapping enzyme homolog A
ENSG00000123562	402.89	253.625	436.095	293.36	-0.616555	6.98548	7.43098e-06	6.28998e-05	NM_012286	MORF4L2	chrX:102817079-102829648	NONE	mortality factor 4 like 2
ENSG00000071246	117.034	42.708	94.4839	61.0716	-1.03858	4.84572	7.44592e-06	6.29554e-05	NM_014909	VASH1	chr14:76298284-76319107	NONE	vasohibin 1
ENSG00000146477	77.358	27.8847	67.7321	36.0428	-1.18733	4.24924	7.47954e-06	6.3114e-05	NM_021977	SLC22A3	chr6:160689414-160796004	NONE	solute carrier family 22 member 3
ENSG00000110075	486.083	291.856	477.356	342.421	-0.607066	7.19153	7.67331e-06	6.45986e-05	NM_018312	SAPS3	chr11:67984774-68139373	NONE	SAPS domain family, member 3
ENSG00000114423	195.392	104.598	145.68	97.1222	-0.766618	5.63329	8.01684e-06	6.71264e-05	NM_170662	CBLB	chr3:106859798-107070577	NONE	Cas-Br-M (murine) ecotropic retroviral
ENSG00000134962	26.1656	5.63781	15.7452	3.00458	-2.25063	2.19521	8.0538e-06	6.72802e-05	NM_175737	KLB	chr4:39084867-39126748	NONE	klotho beta
ENSG00000107798	112.169	56.0039	96.5948	55.0688	-0.91366	4.8659	8.15371e-06	6.80102e-05	NM_001127605	LIPA	chr10:90963305-91164294	NONE	lipase A precursor
ENSG00000170011	406.309	183.837	239.427	186.231	-0.824322	6.53955	8.41728e-06	7.00472e-05	NM_015460	MYRIP	chr3:39826155-40276808	NONE	myosin VIIA and Rab interacting protein
ENSG00000128342	42.3741	12.8936	67.0588	25.0277	-1.51797	3.73888	8.47072e-06	7.0438e-05	NM_002309	LIF	chr22:28966440-28972748	NONE	leukemia inhibitory factor (cholinergic
ENSG00000196507	89.0096	42.1586	69.0095	30.0404	-1.13061	4.39163	8.5243e-06	7.07752e-05	NM_032926	TCEAL3	chrX:102749034-102751511	NONE	transcription elongation factor A (SII)-like 3
ENSG00000176890	157.308	73.2113	214.155	128.149	-0.880805	5.70702	8.62265e-06	7.14125e-05	NM_001071	TYMS	chr18:647618-663492	NONE	thymidylate synthetase
ENSG00000149657	474.569	316.608	426.673	276.348	-0.60547	7.09565	8.64415e-06	7.14425e-05	NM_144703	LSM14B	chr20:60130911-60143829	NONE	LSM14 homolog B
ENSG00000146648	477.192	263.618	576.38	360.438	-0.753687	7.26235	8.78062e-06	7.25152e-05	NM_201283	EGFR	chr7:55054218-55242524	NONE	epidermal growth factor receptor isoform c
ENSG00000146021	23.1966	4.63974	22.1808	6.00716	-2.06976	2.33509	8.90745e-06	7.35067e-05	NM_017415	KLHL3	chr5:136981087-137084343	NONE	kelch-like 3
ENSG00000205060	143.025	69.7486	140.682	93.111	-0.805356	5.3471	9.06678e-06	7.47081e-05	NM_032826	SLC35B4	chr7:133624631-133652343	NONE	solute carrier family 35, member B4
ENSG00000073331	50.223	14.7719	54.1927	26.0292	-1.35583	3.71758	9.11997e-06	7.50894e-05	NM_001102406	ALPK1	chr4:113437947-113583211	NONE	alpha-kinase 1
ENSG00000100373	32.7944	16.0059	41.8912	7.01121	-1.66969	3.14295	9.25117e-06	7.59393e-05	NM_006953	UPK3A	chr22:44059526-44070418	NONE	uroplakin 3A precursor
ENSG00000134569	46.5063	14.074	28.0696	9.01272	-1.68952	3.15099	9.25117e-06	7.59393e-05	NM_002334	LRP4	chr11:46834994-46896749	NONE	low density lipoprotein receptor-related protein
ENSG00000139211	43.4308	21.5593	51.8828	15.0205	-1.36498	3.57873	9.25856e-06	7.59426e-05	NM_181847	AMIGO2	chr12:45755756-45759915	NONE	adhesion molecule with Ig-like domain 2
ENSG00000162174	33.7602	8.28339	42.9967	16.0177	-1.65081	3.19001	9.30726e-06	7.62844e-05	NM_025080	ASRGL1	chr11:61861349-61917454	NONE	asparaginase-like 1 protein
ENSG00000082556	49.5177	9.41729	16.1535	4.00655	-2.28933	2.84759	9.32938e-06	7.6293e-05	NM_000912	OPRK1	chr8:54300828-54326150	NONE	opioid receptor, kappa 1
ENSG00000137193	59.9173	24.2492	58.7245	25.031	-1.26414	3.93094	9.3176e-06	7.6293e-05	NM_002648	PIM1	chr6:37245963-37251180	NONE	non-specific serine/threonine protein kinase
ENSG00000151693	153.689	77.2849	143.006	94.1137	-0.79676	5.4161	9.32282e-06	7.6293e-05	NM_003887	ASAP2	chr2:9264344-9463257	NONE	ArfGAP with SH3 domain, ankyrin repeat and PH
ENSG00000167566	192.455	104.568	152.21	100.125	-0.759012	5.65006	9.49278e-06	7.73978e-05	NM_020941	KIAA1602	chr12:48471201-48508475	NONE	Uncharacterized protein KIAA1602.
ENSG00000205036	24.1619	3.66434	23.2849	8.00869	-2.01078	2.41221	9.493e-06	7.73978e-05	NM_001001682	C16orf85	chr16:87147612-87164049	NONE	Putative uncharacterized protein C16orf85.
ENSG00000175938	107.354	41.8552	88.8939	53.0634	-1.05608	4.73038	9.61427e-06	7.82691e-05	NM_152288	ORAI3	chr16:30867915-30873757	NONE	ORAI calcium release-activated calcium modulator
ENSG00000017621	52.3496	14.0573	27.085	10.0137	-1.72652	3.2364	9.8072e-06	7.97202e-05	NM_024859	MAGIX	chrX:48906004-48909916	NONE	MAGI family member, X-linked isoform a
ENSG00000164379	17.3582	6.62512	22.0439	1.00266	-2.30657	2.07895	1.03628e-05	8.37973e-05	NM_033260	FOXQ1	chr6:1257674-1259981	NONE	forkhead box Q1
ENSG00000133789	151.731	89.6496	147.352	84.1057	-0.782523	5.43097	1.05771e-05	8.54668e-05	NM_015055	SWAP70	chr11:9642203-9731084	NONE	SWAP-70 protein
ENSG00000157045	51.2993	18.7163	37.9288	15.0198	-1.40239	3.48299	1.08466e-05	8.74488e-05	NM_173474	NTAN1	chr16:15039211-15057344	NONE	N-terminal Asn amidase
ENSG00000168461	42.4915	13.92	46.438	19.0223	-1.42727	3.46354	1.08466e-05	8.74488e-05	NM_006868	RAB31	chr18:9764873-9852547	NONE	RAB31, member RAS oncogene family
ENSG00000130396	464.754	314.492	491.529	319.397	-0.5909	7.18455	1.0893e-05	8.77585e-05	NM_005936	MLLT4	chr6:167970519-168095791	NONE	myeloid/lymphoid or mixed-lineage leukemia
ENSG00000112992	187.359	129.829	218.916	118.149	-0.703859	5.8994	1.09158e-05	8.78769e-05	NM_012343	NNT	chr5:43638581-43743264	NONE	nicotinamide nucleotide transhydrogenase
ENSG00000154229	192.367	109.172	174.088	111.138	-0.737523	5.74393	1.0951e-05	8.80945e-05	NM_002737	PRKCA	chr17:61729215-62237324	NONE	protein kinase C, alpha
ENSG00000186417	27.0212	13.2332	32.0104	3.00636	-1.82511	2.76529	1.09599e-05	8.8101e-05	NM_181789	GLDN	chr15:49421004-49487502	NONE	gliomedin
ENSG00000180891	106.467	44.8287	73.6255	42.0531	-1.06076	4.607	1.12875e-05	9.04663e-05	NM_017949	CUEDC1	chr17:53295335-53335749	NONE	CUE domain-containing 1
ENSG00000142235	89.0685	34.547	59.2136	33.0416	-1.14305	4.29965	1.13736e-05	9.10891e-05	NM_001080434	LMTK3	chr19:53680339-53708258	NONE	lemur tyrosine kinase 3
ENSG00000143515	310.222	163.816	299.106	227.274	-0.647378	6.51461	1.15949e-05	9.27934e-05	NM_001005855	ATP8B2	chr1:152564653-152571810	NONE	ATPase, class I, type 8B, member 2 isoform b
ENSG00000172818	102.539	42.8989	81.195	45.0556	-1.06921	4.63083	1.19391e-05	9.53376e-05	NM_004561	OVOL1	chr11:65311104-65321259	NONE	OVO-like 1 binding protein
ENSG00000077264	25.1922	3.72309	15.7255	4.005	-2.38012	2.13715	1.22262e-05	9.74147e-05	NM_001128166	PAK3	chrX:110226243-110350815	NONE	p21-activated kinase 3 isoform a
ENSG00000113763	102.4	48.3196	108.44	66.0781	-0.88367	4.88692	1.25975e-05	9.98604e-05	NM_133369	UNC5A	chr5:176170165-176240503	NONE	netrin receptor Unc5h1
ENSG00000198960	101.472	56.9985	99.7039	51.0649	-0.893774	4.81597	1.27285e-05	0.000100825	NM_001009584	ARMCX6	chrX:100756771-100759647	NONE	armadillo repeat containing, X-linked 6
ENSG00000128271	210.002	92.3839	131.611	93.1157	-0.89749	5.59158	1.28513e-05	0.000101649	NM_000675	ADORA2A	chr22:22996865-23168324	NONE	adenosine A2a receptor
ENSG00000198876	317.938	204.403	312.346	202.252	-0.632372	6.56696	1.32507e-05	0.000104656	NM_015397	WDR40A	chr9:34076385-34116736	NONE	WD repeat domain 40A
ENSG00000049246	284.106	179.166	282.413	182.226	-0.648741	6.40617	1.32942e-05	0.000104924	NM_016831	PER3	chr1:7766966-7786605	NONE	period 3
ENSG00000079308	115.104	43.6638	92.276	60.0709	-1.01033	4.82672	1.36317e-05	0.000107431	NM_022648	TNS1	chr2:218372756-218517041	NONE	tensin
ENSG00000153767	207.7	132.492	225.723	136.169	-0.686691	6.00198	1.3675e-05	0.000107661	NM_005513	GTF2E1	chr3:121944247-121984606	NONE	general transcription factor IIE, polypeptide 1,
ENSG00000168994	17.3889	1.82927	17.7197	4.00439	-2.54726	1.87559	1.36807e-05	0.000107661	NM_183373	C6orf145	chr6:3667883-3696972	NONE	hypothetical protein LOC221749
ENSG00000187634	166.492	78.7071	102.741	52.0704	-1.05085	5.19237	1.37756e-05	0.000108095	NM_152486	SAMD11	chr1:850392-869824	NONE	sterile alpha motif domain containing 11
ENSG00000101452	104.423	50.3353	92.1197	55.0675	-0.902989	4.78221	1.39763e-05	0.000109511	NM_021931	DHX35	chr20:37024408-37101777	NONE	DEAH (Asp-Glu-Ala-His) box polypeptide 35
ENSG00000006704	307.448	206.671	254.088	152.197	-0.647338	6.39644	1.41177e-05	0.000110531	NM_005685	GTF2IRD1	chr7:73506055-73654846	NONE	GTF2I repeat domain containing 1 isoform 2
ENSG00000185482	23.1889	6.55239	23.2629	5.00678	-1.97923	2.38648	1.42719e-05	0.000111506	NM_145064	STAC3	chr12:55923508-55931236	NONE	SH3 and cysteine rich domain 3
ENSG00000153944	251.337	152.181	222.887	145.182	-0.676717	6.14043	1.42862e-05	0.000111537	NM_138962	MSI2	chr17:52688929-53112298	NONE	musashi 2 isoform a
ENSG00000088002	58.1597	14.9412	30.4432	14.0178	-1.62302	3.42071	1.43556e-05	0.000111998	NM_177973	SULT2B1	chr19:53747240-53794495	NONE	sulfotransferase family, cytosolic, 2B, member 1
ENSG00000139112	191.397	122.482	174.077	99.1274	-0.720882	5.7453	1.45249e-05	0.000113157	NM_031412	GABARAPL1	chr12:10256755-10266989	NONE	GABA(A) receptor-associated protein like 1
ENSG00000178498	71.5928	34.7087	56.7584	22.0307	-1.17496	4.07581	1.47756e-05	0.000114945	NM_178502	DTX3	chr12:56284870-56289850	NONE	deltex 3 homolog
ENSG00000163141	27.9939	8.36899	32.0326	10.0121	-1.69191	2.82216	1.48609e-05	0.000115443	NM_138278	BNIPL	chr1:149275657-149283989	NONE	BCL2/adenovirus E1B 19kD interacting protein
ENSG00000185650	466.852	307.218	413.426	277.348	-0.593419	7.0671	1.48881e-05	0.000115571	NM_004926	ZFP36L1	chr14:68325076-68331206	NONE	butyrate response factor 1
ENSG00000048392	173.943	102.624	172.779	106.131	-0.732077	5.66381	1.50191e-05	0.000116505	NM_015713	RRM2B	chr8:103285907-103320522	NONE	ribonucleotide reductase M2 B (TP53 inducible)
ENSG00000070182	44.4637	12.9734	42.1386	19.022	-1.43616	3.42581	1.50977e-05	0.000116948	NM_001024858	SPTB	chr14:64282753-64359619	NONE	spectrin beta isoform a
ENSG00000162642	67.6539	26.9914	65.3879	32.0386	-1.17243	4.12613	1.51201e-05	0.000116973	NM_198077	C1orf52	chr1:85488226-85497943	NONE	hypothetical protein LOC148423
ENSG00000174579	176.836	112.097	177.19	101.128	-0.728827	5.69437	1.53776e-05	0.000118777	NM_018133	MSL2	chr3:137350449-137397378	NONE	ring finger protein 184 isoform 1
ENSG00000179455	95.7119	44.7021	86.5377	52.0631	-0.917331	4.66739	1.5436e-05	0.000119143	NM_005664	MKRN3	chr15:21361546-21364653	NONE	makorin ring finger protein 3
ENSG00000005020	148.746	90.4676	165.896	96.1185	-0.750022	5.5138	1.54906e-05	0.00011948	NM_003930	SKAP2	chr7:26673214-26870866	NONE	src kinase associated phosphoprotein 2
ENSG00000151135	120.775	72.8691	123.991	66.0837	-0.813038	5.12822	1.58843e-05	0.000122256	NM_152261	C12orf23	chr12:105873814-105891889	NONE	hypothetical protein LOC90488
ENSG00000130283	40.6393	15.0056	32.2997	10.0139	-1.53529	3.1524	1.61469e-05	0.000124189	NM_001492	GDF1	chr19:18840360-18867953	NONE	growth differentiation factor 1
ENSG00000186973	16.4236	5.69527	16.6156	0.000882935	-2.46043	1.80126	1.65134e-05	0.000126649	NM_001101376	FAM183A	chr1:43382615-43394648	NONE	hCG23177
ENSG00000144730	68.5309	37.3852	82.8069	33.0423	-1.09263	4.33311	1.68486e-05	0.000128729	NM_017563	IL17RD	chr3:57099049-57179374	NONE	interleukin 17 receptor D
ENSG00000150907	41.5534	13.9634	40.9949	16.0194	-1.45545	3.34962	1.68557e-05	0.000128729	NM_002015	FOXO1	chr13:40027800-40138734	NONE	forkhead box O1
ENSG00000183153	49.2839	22.475	48.7458	17.0227	-1.30224	3.64216	1.69841e-05	0.000129346	NM_152219	GJD3	chr17:35770760-35773593	NONE	gap junction protein, delta 3, 31.9kDa
ENSG00000146205	205.086	95.1617	146.875	98.1215	-0.876894	5.63974	1.71104e-05	0.000130125	NM_001001666	ANO7	chr2:241776596-241784256	NONE	transmembrane protein 16G isoform NGEP short
ENSG00000172292	246.422	156.819	243.666	153.191	-0.660262	6.19201	1.73221e-05	0.000131368	NM_203463	LASS6	chr2:169021004-169335016	NONE	longevity assurance homolog 6
ENSG00000160310	297.675	185.71	281.436	187.233	-0.636958	6.44377	1.77724e-05	0.000134324	NM_206962	PRMT2	chr21:46879954-46909290	NONE	HMT1 hnRNP methyltransferase-like 1
ENSG00000068784	48.2723	20.5052	55.2391	22.0271	-1.2748	3.7269	1.80651e-05	0.000136248	NM_018079	SRBD1	chr2:45469323-45691907	NONE	S1 RNA binding domain 1
ENSG00000124766	3140.01	1962.48	2285.73	1453.82	-0.675106	9.6627	1.94768e-05	0.000145574	NM_003107	SOX4	chr6:21701950-21706826	NONE	SRY (sex determining region Y)-box 4
ENSG00000180304	349.876	214.57	324.683	227.281	-0.614352	6.67407	1.96886e-05	0.000147055	NM_002537	OAZ2	chr15:62766827-62770860	NONE	ornithine decarboxylase antizyme 2
ENSG00000100422	120.775	59.4998	123.991	80.0952	-0.813038	5.12959	1.9871e-05	0.000148214	NM_022766	CERK	chr22:45458983-45512833	NONE	ceramide kinase
ENSG00000116954	108.2	69.2269	113.983	55.0716	-0.831035	4.98048	2.00582e-05	0.000149405	NM_022157	RRAGC	chr1:39077607-39097927	NONE	Ras-related GTP binding C
ENSG00000106330	214.645	140.325	180.896	104.136	-0.694803	5.87112	2.01038e-05	0.000149642	NM_001040097	MOSPD3	chr7:100047660-100050932	NONE	motile sperm domain containing 3 isoform a
ENSG00000182809	229.406	105.746	129.604	78.1024	-0.980467	5.63405	2.08899e-05	0.000154856	NM_001312	CRIP2	chr14:105012175-105017543	NONE	cysteine-rich protein 2
ENSG00000146386	38.636	19.7819	40.9342	8.01312	-1.49587	3.28347	2.10029e-05	0.000155588	NM_021243	C6orf115	chr6:139391511-139406132	NONE	hypothetical protein LOC58527
ENSG00000106692	129.356	83.9587	161.252	87.1078	-0.756153	5.39374	2.10477e-05	0.000155746	NM_001079802	FKTN	chr9:107360231-107443220	NONE	fukutin
ENSG00000144026	59.9637	24.2782	51.1199	23.0291	-1.23115	3.84854	2.1053e-05	0.000155746	NM_032788	ZNF514	chr2:95177126-95188990	NONE	zinc finger protein 514
ENSG00000182580	256.225	164.537	210.878	131.168	-0.662515	6.12498	2.10862e-05	0.00015578	NM_004443	EPHB3	chr3:185762280-185782889	NONE	ephrin receptor EphB3 precursor
ENSG00000144579	376.921	242.662	355.649	241.3	-0.600119	6.79823	2.11521e-05	0.000155865	NM_182642	CTDSP1	chr2:218972721-218978907	NONE	CTD (carboxy-terminal domain, RNA polymerase II,
ENSG00000186907	109.331	52.378	82.3836	43.0558	-1.01098	4.71207	2.11695e-05	0.000155865	NM_178570	RTN4RL2	chr11:56984892-57001005	NONE	reticulon 4 receptor-like 2
ENSG00000012963	169.06	91.1674	181.471	122.146	-0.718451	5.68416	2.18503e-05	0.00016066	NM_175748	UBR7	chr14:92743153-92765306	NONE	ubiquitin protein ligase E3 component n-recognin
ENSG00000124107	156.297	56.2497	227.283	128.145	-1.05563	5.69811	2.18796e-05	0.000160766	NM_003064	SLPI	chr20:43314292-43316620	NONE	secretory leukocyte peptidase inhibitor
ENSG00000076864	151.787	87.7959	134.241	81.1022	-0.76219	5.37639	2.30492e-05	0.000168557	NM_002885	RAP1GAP	chr1:21795301-21868390	NONE	RAP1 GTPase activating protein
ENSG00000134013	35.7611	14.0573	34.3688	10.0137	-1.52923	3.09301	2.30587e-05	0.000168557	NM_002318	LOXL2	chr8:23210096-23281809	NONE	lysyl oxidase-like 2 precursor
ENSG00000185630	52.1937	26.2808	49.8882	16.0227	-1.26033	3.71378	2.30641e-05	0.000168557	NM_002585	PBX1	chr1:162795683-163082816	NONE	pre-B-cell leukemia homeobox 1
ENSG00000178026	183.758	102.723	144.459	96.1208	-0.730043	5.59054	2.33066e-05	0.000169986	NM_207644	C22orf36	chr22:23311587-23319030	NONE	hypothetical protein LOC388886
ENSG00000172216	128.411	84.0119	154.681	82.1026	-0.760938	5.35461	2.34183e-05	0.000170687	NM_005194	CEBPB	chr20:48240782-48242619	NONE	CCAAT/enhancer binding protein beta
ENSG00000148229	244.326	149.891	298.49	199.241	-0.63378	6.34703	2.36336e-05	0.000172025	NM_017443	POLE3	chr9:115209341-115212773	NONE	DNA polymerase epsilon subunit 3
ENSG00000100031	172.973	95.951	172.767	114.139	-0.721124	5.66444	2.37511e-05	0.000172627	NM_013430	GGT1	chr22:23309717-23354972	NONE	gamma-glutamyltransferase 1 precursor
ENSG00000180626	13.5116	0.899208	15.4645	3.00316	-2.82483	1.55362	2.37641e-05	0.000172627	NM_032530	ZNF594	chr17:5023553-5035902	NONE	zinc finger protein 594
ENSG00000108469	241.632	146.492	226.08	150.186	-0.659342	6.12641	2.40561e-05	0.000174515	NM_004259	RECQL5	chr17:71134545-71174860	NONE	RecQ protein-like 5 isoform 1
ENSG00000204219	181.724	108.288	167.402	105.131	-0.711916	5.68315	2.45458e-05	0.000177593	NM_003196	TCEA3	chr1:23579509-23623848	NONE	transcription elongation factor A (SII), 3
ENSG00000204536	203.918	125.065	197.204	124.155	-0.687186	5.89244	2.51249e-05	0.0001813	NM_001105563	CCHCR1	chr6:31218194-31233545	NONE	coiled-coil alpha-helical rod protein 1 isoform
ENSG00000167705	157.673	82.1361	120.114	81.1011	-0.775687	5.3329	2.56926e-05	0.000185273	NM_031430	RILP	chr17:1496198-1500142	NONE	Rab interacting lysosomal protein
ENSG00000060982	19.06	3.57722	66.4915	15.0151	-2.17208	3.24473	2.58359e-05	0.000185942	NM_005504	BCAT1	chr12:24855544-24993499	NONE	branched chain aminotransferase 1, cytosolic
ENSG00000149260	65.7752	33.7934	54.4837	20.0285	-1.15468	3.98698	2.75844e-05	0.000197734	NM_004055	CAPN5	chr11:76455639-76514844	NONE	calpain 5
ENSG00000156689	21.2903	2.76071	16.7263	5.00562	-2.26834	2.04447	2.76705e-05	0.00019822	NM_145016	GLYATL2	chr11:58358117-58368833	NONE	glycine-N-acyltransferase-like 2
ENSG00000138376	372.119	261.652	339.132	210.268	-0.590982	6.75866	2.77603e-05	0.000198471	NM_000465	BARD1	chr2:215301521-215382673	NONE	BRCA1 associated RING domain 1
ENSG00000175048	77.358	28.7921	67.7321	39.046	-1.10276	4.27669	2.78885e-05	0.000199256	NM_153746	ZDHHC14	chr6:157722544-158014964	NONE	zinc finger, DHHC-type containing 14 isoform 2
ENSG00000163159	334.491	191.168	282.838	213.262	-0.618885	6.54663	2.82029e-05	0.000201238	NM_005997	VPS72	chr1:149415561-149429258	NONE	transcription factor-like 1
ENSG00000164989	41.5125	11.9738	47.5024	23.0255	-1.34541	3.48823	2.8369e-05	0.00020223	NM_173550	C9orf93	chr9:15543004-15964031	NONE	hypothetical protein LOC203238
ENSG00000168913	55.09	28.1432	53.2016	18.0251	-1.22019	3.81152	2.83793e-05	0.00020223	NM_198573	ENHO	chr9:34511041-34513037	NONE	adropin
ENSG00000069399	118.057	53.2318	84.6856	50.0631	-0.981506	4.80461	2.87367e-05	0.000204509	NM_005178	BCL3	chr19:49943643-49955141	NONE	B-cell CLL/lymphoma 3
ENSG00000187244	335.602	180.302	236.756	157.199	-0.772964	6.38007	2.94629e-05	0.000209403	NM_001013257	BCAM	chr19:50004177-50015450	NONE	basal cell adhesion molecule isoform 2
ENSG00000187231	56.9825	28.0508	61.9284	24.031	-1.18208	3.95712	2.95273e-05	0.000209723	NM_178123	SESTD1	chr2:179681775-179837491	NONE	SEC14 and spectrin domains 1
ENSG00000131480	69.6359	32.7546	58.8994	26.0342	-1.12707	4.09252	2.99863e-05	0.000212844	NM_001158	AOC2	chr17:38250134-38256248	NONE	amine oxidase, copper containing 2 isoform a
ENSG00000140545	196.217	125.207	181.792	109.139	-0.689575	5.80613	3.02139e-05	0.000214319	NM_005928	MFGE8	chr15:87242919-87257614	NONE	milk fat globule-EGF factor 8 protein isoform a
ENSG00000160305	334.472	231.832	289.424	178.228	-0.605877	6.5643	3.03414e-05	0.000215083	NM_206890	DIP2A	chr21:46703239-46814049	NONE	DIP2-like protein isoform c
ENSG00000113790	25.0549	9.33241	35.2128	9.0114	-1.69191	2.82558	3.03967e-05	0.000215334	NM_001966	EHHADH	chr3:186391107-186454531	NONE	enoyl-Coenzyme A, hydratase/3-hydroxyacyl
ENSG00000175063	70.4572	31.5666	86.1074	44.0517	-1.04588	4.39913	3.07945e-05	0.000217868	NM_007019	UBE2C	chr20:43874661-43878999	NONE	ubiquitin-conjugating enzyme E2C isoform 1
ENSG00000143375	287.979	177.191	283.546	195.24	-0.620023	6.43107	3.08231e-05	0.000217929	NM_020770	CGN	chr1:149750496-149777789	NONE	cingulin
ENSG00000186564	22.2392	3.6926	19.9947	6.00685	-2.10265	2.22579	3.11271e-05	0.00021965	NM_004474	FOXD2	chr1:47674275-47678519	NONE	forkhead box D2
ENSG00000101188	41.5821	13.9784	36.6569	15.0185	-1.42859	3.28186	3.16338e-05	0.00022308	NM_002531	NTSR1	chr20:60810633-60864567	NONE	neurotensin receptor 1
ENSG00000143486	234.79	154.004	243.549	152.19	-0.641441	6.16333	3.19126e-05	0.0002249	NM_006893	LGTN	chr1:204831599-204852440	NONE	ligatin
ENSG00000140398	69.6164	21.2288	62.1609	39.0438	-1.13786	4.12628	3.21127e-05	0.000226017	NM_024608	NEIL1	chr15:73426462-73434639	NONE	nei endonuclease VIII-like 1
ENSG00000188095	21.2278	4.61015	25.3815	8.009	-1.8661	2.41301	3.2591e-05	0.000228642	NM_001039958	MESP2	chr15:88120592-88122979	NONE	mesoderm posterior 2 homolog
ENSG00000001461	266.641	167.787	289.932	195.239	-0.615704	6.39246	3.33467e-05	0.000233491	NM_020448	NPAL3	chr1:24614870-24668384	NONE	NIPA-like domain containing 3
ENSG00000173218	350.805	245.665	340.069	213.269	-0.588271	6.71683	3.34957e-05	0.000234233	NM_138959	VANGL1	chr1:115986096-116042368	NONE	vang-like 1
ENSG00000187764	184.539	114.741	192.603	120.149	-0.681696	5.80389	3.36681e-05	0.000235287	NM_006378	SEMA4D	chr9:91181971-91260688	NONE	semaphorin 4D isoform 1
ENSG00000125398	230.916	163.515	242.413	140.178	-0.634908	6.14966	3.42555e-05	0.000239238	NM_000346	SOX9	chr17:67628755-67634147	NONE	transcription factor SOX9
ENSG00000184157	90.8004	49.4026	97.3528	54.0662	-0.860098	4.72987	3.44596e-05	0.000240509	NM_182517	C1orf210	chr1:43520148-43523837	NONE	hypothetical protein LOC149466
ENSG00000167315	32.8576	8.31074	32.1397	14.0158	-1.53847	2.98114	3.48898e-05	0.000243355	NM_006111	ACAA2	chr18:45563872-45593900	NONE	acetyl-coenzyme A acyltransferase 2
ENSG00000165105	175.862	110.143	178.272	108.135	-0.696588	5.70745	3.50446e-05	0.000244277	NM_152573	RASEF	chr9:84787143-84867863	NONE	RAS and EF-hand domain containing
ENSG00000080709	39.5233	13.8787	55.0544	22.0251	-1.38747	3.56224	3.5075e-05	0.000244333	NM_021614	KCNN2	chr5:113725564-113860096	NONE	small conductance calcium-activated potassium
ENSG00000136935	360.467	226.657	350.031	247.305	-0.586802	6.75937	3.55203e-05	0.000247117	NM_002077	GOLGA1	chr9:126680468-126743199	NONE	golgin 97
ENSG00000131374	240.593	152.042	247.994	162.2	-0.636325	6.1966	3.55922e-05	0.000247459	NM_014744	TBC1D5	chr3:17174902-17757403	NONE	TBC1 domain family, member 5 isoform b
ENSG00000146197	36.7121	16.9021	37.6409	10.0144	-1.44949	3.19792	3.57652e-05	0.000248344	NM_152753	SCUBE3	chr6:35290167-35326587	NONE	signal peptide, CUB domain, EGF-like 3
ENSG00000105993	99.6502	54.3943	76.7945	34.0471	-0.996018	4.59573	3.76339e-05	0.000260653	NM_005494	DNAJB6	chr7:156822460-156902891	NONE	DnaJ (Hsp40) homolog, subfamily B, member 6
ENSG00000174529	15.4197	5.65599	20.915	2.00357	-2.18871	1.98184	3.77061e-05	0.000260987	NM_203376	TMEM81	chr1:203318879-203320211	NONE	transmembrane protein 81
ENSG00000112624	298.522	213.822	326.453	199.25	-0.591978	6.5681	3.81962e-05	0.000263707	NM_015349	KIAA0240	chr6:42822673-42944106	NONE	hypothetical protein LOC23506
ENSG00000035115	57.8942	36.5709	72.8146	24.0331	-1.0922	4.11941	3.92884e-05	0.000270388	NM_015677	SH3YL1	chr2:208148-254032	NONE	SH3 domain containing, Ysc84-like 1
ENSG00000087077	37.6567	11.0807	41.9977	19.0214	-1.40048	3.31148	3.94059e-05	0.000270879	NM_003302	TRIP6	chr7:100302885-100309004	NONE	thyroid receptor-interacting protein 6
ENSG00000153404	19.2537	5.55692	29.6606	8.00931	-1.8236	2.48955	3.94097e-05	0.000270879	NM_052909	PLEKHG4B	chr5:193372-243087	NONE	pleckstrin homology domain containing, family G
ENSG00000027075	54.0129	25.0992	71.6501	32.0381	-1.12813	4.0514	3.94898e-05	0.000270952	NM_006255	PRKCH	chr14:60858185-61087443	NONE	protein kinase C, eta
ENSG00000152492	269.512	189.478	303.13	186.232	-0.602516	6.43711	3.9473e-05	0.000270952	NM_174908	CCDC50	chr3:192529567-192592658	NONE	Ymer protein short isoform
ENSG00000171310	15.4272	4.70624	19.8344	2.00333	-2.33339	1.9114	3.94952e-05	0.000270952	NM_018413	CHST11	chr12:103374905-103676013	NONE	carbohydrate (chondroitin 4) sulfotransferase
ENSG00000197766	82.2882	35.5355	55.8446	30.0388	-1.0818	4.21634	4.12473e-05	0.000282259	NM_001928	CFD	chr19:810664-814606	NONE	complement factor D preproprotein
ENSG00000151240	260.986	172.845	236.132	149.189	-0.627115	6.22724	4.16088e-05	0.000284554	NM_014974	DIP2C	chr10:311431-725518	NONE	DIP2 disco-interacting protein 2 homolog C
ENSG00000140443	27.0356	10.2969	29.8452	8.01072	-1.61562	2.76379	4.1879e-05	0.000285861	NM_000875	IGF1R	chr15:97010301-97325282	NONE	insulin-like growth factor 1 receptor precursor
ENSG00000124191	42.5694	14.9412	34.5071	14.0178	-1.40954	3.26723	4.20814e-05	0.000286883	NM_001098797	TOX2	chr20:41976905-42131666	NONE	TOX high mobility group box family member 2
ENSG00000066230	51.2559	25.4	44.4418	12.0185	-1.34331	3.5979	4.2667e-05	0.000290692	NM_004174	SLC9A3	chr5:526424-577447	NONE	solute carrier family 9 (sodium/hydrogen
ENSG00000071575	52.2282	24.3859	44.4602	16.0222	-1.25247	3.64028	4.32023e-05	0.000293603	NM_021643	TRIB2	chr2:12774465-12798982	NONE	tribbles homolog 2
ENSG00000145919	171.058	106.433	166.181	102.128	-0.692935	5.63914	4.33567e-05	0.000294468	NM_138369	FAM44B	chr5:172967154-172976262	NONE	family with sequence similarity 44, member B
ENSG00000135451	115.946	51.0666	118.464	74.087	-0.909305	5.03481	4.47927e-05	0.000303072	NM_005480	TROAP	chr12:48003237-48011781	NONE	tastin isoform 1
ENSG00000179833	72.4456	40.2375	77.4381	32.042	-1.04387	4.33755	4.49004e-05	0.000303434	NM_014755	SERTAD2	chr2:64712259-64734550	NONE	SERTA domain containing 2
ENSG00000185522	88.1106	29.7896	57.0221	35.0423	-1.1759	4.25971	4.50827e-05	0.000304477	NM_173573	C11orf35	chr11:544857-550779	NONE	hypothetical protein LOC256329
ENSG00000138621	57.9177	31.7933	68.4669	27.0349	-1.09209	4.07274	4.52016e-05	0.00030509	NM_021823	PPCDC	chr15:73102979-73130119	NONE	phosphopantothenoylcysteine decarboxylase
ENSG00000168539	68.7045	31.853	52.3604	23.031	-1.14152	4.00314	4.54931e-05	0.000306866	NM_000738	CHRM1	chr11:62432727-62445588	NONE	cholinergic receptor, muscarinic 1
ENSG00000154134	63.818	11.8207	56.6226	36.0379	-1.34638	3.93627	4.67353e-05	0.000314075	NM_022370	ROBO3	chr11:124240491-124256572	NONE	roundabout, axon guidance receptor, homolog 3
ENSG00000156299	22.2313	5.58758	21.0767	6.00745	-1.88025	2.30813	4.79491e-05	0.000320645	NM_003253	TIAM1	chr21:31412606-31853161	NONE	T-cell lymphoma invasion and metastasis 1
ENSG00000139192	89.9137	43.7938	80.9999	49.0598	-0.883634	4.58667	4.82415e-05	0.000322204	NM_018009	TAPBPL	chr12:6431519-6441726	NONE	TAP binding protein-like
ENSG00000125846	108.231	71.1539	107.44	52.0689	-0.801453	4.94972	4.90079e-05	0.000326719	NM_003434	ZNF133	chr20:18217120-18245638	NONE	zinc finger protein 133
ENSG00000166949	175.97	106.504	150.93	95.1204	-0.700172	5.59402	4.94256e-05	0.0003291	NM_005902	SMAD3	chr15:65145248-65274586	NONE	mothers against decapentaplegic homolog 3
ENSG00000131771	50.2978	21.5276	42.2525	17.0225	-1.25984	3.57537	4.99294e-05	0.000332047	NM_032192	PPP1R1B	chr17:35036704-35046403	NONE	protein phosphatase 1, regulatory (inhibitor)
ENSG00000166484	175.984	104.619	147.65	95.1201	-0.700363	5.58005	5.04845e-05	0.000335328	NM_139033	MAPK7	chr17:19221658-19227445	NONE	mitogen-activated protein kinase 7 isoform 1
ENSG00000105281	435.619	255.222	539.767	349.425	-0.687	7.17589	5.12832e-05	0.000340425	NM_005628	SLC1A5	chr19:51969981-51983691	NONE	solute carrier family 1 member 5 isoform 1
ENSG00000138078	151.74	91.4825	145.167	89.1113	-0.717583	5.44582	5.14704e-05	0.000341459	NM_006036	PREPL	chr2:44399405-44442204	NONE	prolyl endopeptidase-like isoform C
ENSG00000146067	290.961	171.584	258.337	190.234	-0.608792	6.38076	5.19127e-05	0.000343973	NM_019057	FLJ10404	chr5:176879396-176914114	NONE	hypothetical protein LOC54540
ENSG00000186446	26.1486	5.58758	17.9129	6.00745	-1.914	2.33379	5.27115e-05	0.000349053	NM_145044	ZNF501	chr3:44746127-44753579	NONE	zinc finger protein 501
ENSG00000139626	32.8878	9.30135	27.8058	11.0133	-1.57392	2.87522	5.34159e-05	0.000353072	NM_000889	ITGB7	chr12:51871376-51887267	NONE	integrin, beta 7
ENSG00000185275	64.7899	34.7726	56.64	18.0267	-1.19281	3.98822	5.35974e-05	0.000353841	NM_013230	CD24	chrY:19611897-19614093	NONE	CD24 antigen precursor
ENSG00000070526	46.2113	18.4782	76.9214	32.0361	-1.27334	3.97893	5.39852e-05	0.000355752	NM_018414	ST6GALNAC1	chr17:72132441-72151489	NONE	GalNAc alpha-2, 6-sialyltransferase I
ENSG00000158169	78.114	44.6901	110.209	53.0641	-0.935209	4.70142	5.52395e-05	0.000362478	NM_000136	FANCC	chr9:96901157-97119328	NONE	Fanconi anemia, complementation group C
ENSG00000114861	165.259	117.932	160.642	84.1107	-0.684199	5.59182	5.56076e-05	0.000364233	NM_032682	FOXP1	chr3:71087425-71715830	NONE	forkhead box P1 isoform 1
ENSG00000144455	168.157	104.548	163.958	102.128	-0.684126	5.62046	5.58236e-05	0.000365428	NM_182760	SUMF1	chr3:3844103-4483929	NONE	sulfatase modifying factor 1
ENSG00000167994	116.063	45.4864	94.4702	66.0774	-0.927788	4.87727	5.71587e-05	0.000372148	NM_013401	RAB3IL1	chr11:61421349-61441573	NONE	RAB3A interacting protein (rabin3)-like 1
ENSG00000100297	255.798	124.362	363.391	220.26	-0.841582	6.46219	5.75293e-05	0.000374337	NM_006739	MCM5	chr22:34126115-34150494	NONE	minichromosome maintenance complex component 5
ENSG00000106333	57.1954	15.8734	29.34	15.019	-1.49723	3.42007	5.83051e-05	0.00037822	NM_002593	PCOLCE	chr7:100037817-100043732	NONE	procollagen C-endopeptidase enhancer
ENSG00000188848	28.8667	14.9569	48.3035	13.0168	-1.43872	3.24785	5.91718e-05	0.000382436	NM_207406	BEND4	chr4:41807713-41849652	NONE	BEN domain containing 4
ENSG00000163357	44.4227	23.4384	48.6479	16.022	-1.22445	3.58839	5.9517e-05	0.000384277	NM_152494	DCST1	chr1:153272923-153288219	NONE	DC-STAMP domain containing 1 isoform 1
ENSG00000203880	237.671	158.635	252.35	161.2	-0.613	6.20922	5.97432e-05	0.000385051	NM_018257	PCMTD2	chr20:62357491-62389618	NONE	protein-L-isoaspartate (D-aspartate)
ENSG00000101333	380.496	225.323	497.539	319.387	-0.684325	7.02423	6.18783e-05	0.000397162	NM_182797	PLCB4	chr20:8997332-9267684	NONE	phospholipase C beta 4 isoform b
ENSG00000168758	171.201	100.954	132.292	85.1089	-0.711578	5.48449	6.18456e-05	0.000397162	NM_017789	SEMA4C	chr2:96889200-96899462	NONE	semaphorin 4C
ENSG00000183091	57.1183	17.6647	40.2057	22.0263	-1.30224	3.64085	6.18777e-05	0.000397162	NM_004543	NEB	chr2:152050095-152299247	NONE	nebulin
ENSG00000106018	18.3784	2.7754	15.5792	4.00471	-2.29063	1.8745	6.20423e-05	0.000397744	NM_003382	VIPR2	chr7:158513627-158582595	NONE	vasoactive intestinal peptide receptor 2
ENSG00000174705	267.743	175.567	244.967	161.203	-0.607885	6.27968	6.2644e-05	0.000401128	NM_001017995	SH3PXD2B	chr5:171693107-171814132	NONE	SH3 and PX domains 2B
ENSG00000128602	288.137	146.148	231.99	196.237	-0.617284	6.30189	6.42278e-05	0.000408381	NM_005631	SMO	chr7:128615948-128640617	NONE	smoothened
ENSG00000186767	59.7601	25.9189	88.0785	42.0481	-1.11294	4.29364	6.54059e-05	0.000414899	NM_001012968	SPIN4	chrX:62483831-62487936	NONE	spindlin family, member 4
ENSG00000125430	79.4223	26.0723	48.1837	30.0364	-1.19951	4.06705	6.54854e-05	0.000415161	NM_006041	HS3ST3B1	chr17:14145174-14193444	NONE	heparan sulfate D-glucosaminyl
ENSG00000106123	64.8517	25.1959	46.8597	25.0313	-1.15913	3.88308	6.56785e-05	0.000416142	NM_004445	EPHB6	chr7:142262913-142278967	NONE	ephrin receptor EphB6 precursor
ENSG00000204539	25.1196	7.45212	25.4714	8.0099	-1.69404	2.57625	6.64867e-05	0.000420528	NM_001264	CDSN	chr6:31190848-31196202	NONE	corneodesmosin precursor
ENSG00000213186	90.7282	59.7578	112.61	57.0717	-0.789883	4.86428	6.67843e-05	0.000421918	NM_173084	TRIM59	chr3:161635985-161650320	NONE	tripartite motif-containing 59
ENSG00000106031	116.263	46.9335	59.5882	27.0384	-1.26036	4.51165	6.71808e-05	0.000424176	NM_000522	HOXA13	chr7:27203023-27206250	NONE	homeobox A13
ENSG00000124795	394.06	222.458	494.34	329.398	-0.685119	7.04199	6.78415e-05	0.00042785	NM_003472	DEK	chr6:18332380-18372778	NONE	DEK oncogene isoform 1
ENSG00000159173	47.3808	16.732	42.1963	21.025	-1.24736	3.53162	6.92295e-05	0.00043534	NM_003281	TNNI1	chr1:199639518-199651066	NONE	troponin I, skeletal, slow
ENSG00000198003	20.3008	1.79059	18.8688	7.00711	-2.14167	2.10979	6.94832e-05	0.000436683	NM_145045	CCDC151	chr19:11392272-11406980	NONE	coiled-coil domain containing 151
ENSG00000109794	21.2278	8.45029	25.3815	5.0073	-1.76119	2.43669	7.01218e-05	0.000440187	NM_015398	FAM149A	chr4:187302988-187330810	NONE	hypothetical protein LOC25854
ENSG00000133703	189.432	118.546	180.621	116.145	-0.6578	5.78779	7.11089e-05	0.00044561	NM_004985	KRAS	chr12:25249448-25295121	NONE	c-K-ras2 protein isoform b precursor
ENSG00000138795	122.837	75.9825	98.927	44.0616	-0.883073	4.96472	7.10748e-05	0.00044561	NM_016269	LEF1	chr4:109188149-109309027	NONE	lymphoid enhancer-binding factor 1 isoform 1
ENSG00000111276	220.333	134.265	217.096	149.183	-0.628048	6.04133	7.18167e-05	0.000449268	NM_004064	CDKN1B	chr12:12761575-12766569	NONE	cyclin-dependent kinase inhibitor 1B
ENSG00000093000	147.935	79.232	127.638	88.1079	-0.725943	5.33784	7.22864e-05	0.000451686	NM_007172	NUP50	chr22:43938389-43962556	NONE	nucleoporin 50kDa isoform b
ENSG00000169814	142.088	86.8527	133.023	81.1021	-0.712252	5.33803	7.22864e-05	0.000451686	NM_000060	BTD	chr3:15618252-15662328	NONE	biotinidase precursor
ENSG00000108669	180.737	112.96	171.766	109.136	-0.667096	5.71388	7.3177e-05	0.000456725	NM_017456	CYTH1	chr17:74181724-74289971	NONE	cytohesin 1 isoform 2
ENSG00000126561	82.2546	39.3058	61.2845	31.0407	-1.03219	4.28638	7.41673e-05	0.00046211	NM_003152	STAT5A	chr17:37693090-37717484	NONE	signal transducer and activator of transcription
ENSG00000105427	76.472	28.8703	53.5766	33.0401	-1.08095	4.12962	7.5179e-05	0.000467608	NM_032488	CNFN	chr19:47583012-47586279	NONE	cornifelin
ENSG00000120875	31.9073	6.41914	28.8688	14.0152	-1.57392	2.87795	7.53321e-05	0.000468292	NM_001394	DUSP4	chr8:29249538-29264104	NONE	dual specificity phosphatase 4 isoform 1
ENSG00000182621	38.5573	21.512	53.9481	18.0235	-1.20837	3.57984	7.6189e-05	0.000473077	NM_182734	PLCB1	chr20:8061295-8731130	NONE	phosphoinositide-specific phospholipase C beta 1
ENSG00000197191	75.4402	34.547	63.3485	33.0416	-1.04013	4.23312	7.64599e-05	0.000474217	NM_199001	C9orf169	chr9:139238907-139240578	NONE	hypothetical protein LOC375791
ENSG00000113916	233.987	155.21	194.232	122.157	-0.628855	6.01256	7.65457e-05	0.000474478	NM_001706	BCL6	chr3:188921858-188936942	NONE	B-cell lymphoma 6 protein isoform 1
ENSG00000196730	23.2124	9.45491	20.0163	2.00443	-1.88025	2.30737	7.66925e-05	0.000475117	NM_004938	DAPK1	chr9:89302615-89513363	NONE	death-associated protein kinase 1
ENSG00000117472	136.149	90.4981	161.349	93.1154	-0.68964	5.4546	7.70666e-05	0.000477163	NM_005727	TSPAN1	chr1:46413345-46424217	NONE	tetraspan 1
ENSG00000104833	207.124	98.9941	125.021	92.1159	-0.813894	5.58169	7.87686e-05	0.000486423	NM_006087	TUBB4	chr19:6445330-6453330	NONE	tubulin, beta 4
ENSG00000197279	31.8704	12.1291	34.2853	12.0151	-1.44209	3.03046	7.88497e-05	0.000486423	NM_003447	ZNF165	chr6:28154550-28165317	NONE	zinc finger protein 165
ENSG00000221891	13.5116	1.84347	15.4645	3.00348	-2.52051	1.59776	7.88758e-05	0.000486423	NM_153027	C4orf39	chr4:166097624-166098098	NONE	hypothetical protein LOC152756
ENSG00000062282	202.973	125.989	190.624	126.157	-0.644342	5.88278	7.90706e-05	0.000487348	NM_032564	DGAT2	chr11:75157455-75190225	NONE	diacylglycerol O-acyltransferase homolog 2
ENSG00000076555	128.451	61.2678	144.849	92.1081	-0.834911	5.28225	8.05155e-05	0.00049541	NM_001093	ACACB	chr12:108061584-108182335	NONE	acetyl-Coenzyme A carboxylase beta
ENSG00000169851	285.361	152.268	194.694	135.171	-0.752174	6.13455	8.193e-05	0.000503543	NM_032456	PCDH7	chr4:30331134-30341936	NONE	protocadherin 7 isoform b precursor
ENSG00000137486	234.794	159.633	242.453	154.193	-0.602395	6.17571	8.2e-05	0.000503688	NM_004041	ARRB1	chr11:74654129-74740521	NONE	arrestin beta 1 isoform A
ENSG00000182022	78.2806	44.8689	76.4523	39.0501	-0.879256	4.44177	8.23051e-05	0.000505276	NM_015892	GALNAC4S-6ST	chr10:125757209-125841898	NONE	B cell RAG associated protein
ENSG00000143842	221.341	135.264	206.152	142.176	-0.626937	6.00962	8.40558e-05	0.00051486	NM_005686	SOX13	chr1:202308865-202355610	NONE	SRY-box 13
ENSG00000166377	94.7465	49.427	85.4332	52.0642	-0.830747	4.68231	8.4542e-05	0.000517546	NM_198531	ATP9B	chr18:74930384-75239266	NONE	ATPase, class II, type 9B
ENSG00000122126	190.448	115.748	168.596	113.141	-0.653101	5.7478	8.47082e-05	0.000518271	NM_001587	OCRL	chrX:128501932-128554209	NONE	phosphatidylinositol polyphosphate 5-phosphatase
ENSG00000137094	71.4016	42.9643	91.5675	40.0506	-0.961583	4.48377	8.491e-05	0.000519213	NM_012266	DNAJB5	chr9:34979741-34988428	NONE	DnaJ (Hsp40) homolog, subfamily B, member 5
ENSG00000197045	158.55	81.913	140.882	103.124	-0.702029	5.46702	8.50625e-05	0.000519561	NM_004124	GMFB	chr14:54010958-54025494	NONE	glia maturation factor, beta
ENSG00000105339	72.5316	41.3667	62.2115	20.0301	-1.12561	4.16024	8.89287e-05	0.000541349	NM_014957	DENND3	chr8:142207901-142275077	NONE	DENN/MADD domain containing 3
ENSG00000169105	215.586	133.504	188.57	128.16	-0.631083	5.92787	9.13704e-05	0.000554845	NM_130468	CHST14	chr15:38550504-38552643	NONE	dermatan 4 sulfotransferase 1
ENSG00000110723	207.785	139.18	200.531	125.158	-0.626179	5.94192	9.26766e-05	0.000562273	NM_015065	EXPH5	chr11:107884892-107969570	NONE	exophilin 5 isoform a
ENSG00000169891	124.375	72.5018	198.36	101.12	-0.882029	5.50174	9.308e-05	0.000564405	NM_004726	REPS2	chrX:16874734-17081324	NONE	RALBP1 associated Eps domain containing 2
ENSG00000007866	233.841	159.666	236.962	150.188	-0.601398	6.15678	9.31831e-05	0.000564715	NM_003214	TEAD3	chr6:35549351-35572705	NONE	TEA domain family member 3
ENSG00000132781	83.0687	48.5321	89.5977	48.06	-0.833547	4.61503	9.71236e-05	0.000586957	NM_001048174	MUTYH	chr1:45567500-45578194	NONE	mutY homolog isoform 4
ENSG00000134215	34.8335	15.0752	27.8459	6.00997	-1.55551	2.92735	9.87094e-05	0.000594886	NM_001079874	VAV3	chr1:107915306-108129641	NONE	vav 3 guanine nucleotide exchange factor isoform
ENSG00000154832	191.297	115.525	201.44	138.168	-0.631262	5.88298	0.000100229	0.000603709	NM_014593	CXXC1	chr18:46062712-46068690	NONE	CXXC finger 1 (PHD domain) isoform 2
ENSG00000170482	28.9739	6.41914	30.9716	14.0152	-1.54936	2.86114	0.00010174	0.000611113	NM_152685	SLC23A1	chr5:138730792-138746900	NONE	solute carrier family 23 (nucleobase
ENSG00000152315	22.2721	6.58727	15.6646	3.00483	-1.95547	2.10622	0.000103401	0.000620746	NM_022054	KCNK13	chr14:89597861-89721952	NONE	potassium channel, subfamily K, member 13
ENSG00000163071	43.3632	26.2174	63.8223	20.0266	-1.19251	3.79945	0.000104225	0.000624662	NM_145263	SPATA18	chr4:52612349-52658212	NONE	spermatogenesis associated 18 homolog
ENSG00000188042	65.7956	28.9682	51.2234	26.0332	-1.09187	3.97034	0.000104554	0.000626288	NM_005737	ARL4C	chr2:235066423-235070436	NONE	ADP-ribosylation factor-like 4C
ENSG00000125124	209.668	128.609	216.981	150.183	-0.614958	6.0096	0.00010487	0.000627831	NM_031885	BBS2	chr16:55075800-55111696	NONE	Bardet-Biedl syndrome 2 protein
ENSG00000049449	95.5255	35.9352	125.779	77.0861	-0.97049	4.9294	0.00010872	0.000648024	NM_002901	RCN1	chr11:32069025-32083649	NONE	reticulocalbin 1 precursor
ENSG00000072818	27.043	9.3167	28.7626	10.0123	-1.51623	2.7637	0.000109191	0.000650119	NM_014716	ACAP1	chr17:7180589-7195521	NONE	centaurin beta1
ENSG00000175544	56.2231	14.8959	29.324	17.0207	-1.43616	3.42057	0.000112483	0.000666068	NM_145200	CABP4	chr11:66979393-66983227	NONE	calcium binding protein 4
ENSG00000152022	19.282	3.66434	25.3348	8.00869	-1.914	2.33897	0.000113341	0.000670052	NM_153713	LIX1L	chr1:144188515-144213026	NONE	Lix1 homolog (mouse) like
ENSG00000038210	47.2161	20.3695	70.4224	32.0367	-1.15682	3.94774	0.000114197	0.000673792	NM_018323	PI4K2B	chr4:24844750-24889811	NONE	phosphatidylinositol 4-kinase type 2 beta
ENSG00000172478	40.5142	19.5727	51.8208	21.0258	-1.17382	3.59052	0.000114535	0.000675269	NM_024861	C2orf54	chr2:241474138-241480128	NONE	hypothetical protein LOC79919 isoform 2
ENSG00000131373	125.695	74.7452	109.875	67.0851	-0.733855	5.1069	0.000114818	0.000676576	NM_012260	HACL1	chr3:15577245-15618134	NONE	2-hydroxyphytanoyl-CoA lyase
ENSG00000140382	96.638	57.9306	95.2683	52.0662	-0.800212	4.78223	0.000116866	0.000686775	NM_018200	HMG20A	chr15:75500284-75564998	NONE	high-mobility group 20A
ENSG00000135407	47.4551	15.8889	31.3441	14.0181	-1.40048	3.30668	0.000117312	0.000689026	NM_006576	AVIL	chr12:56477703-56496119	NONE	advillin
ENSG00000142552	79.3267	33.5337	63.4132	38.0463	-1.0023	4.28823	0.000118511	0.000695692	NM_020650	RCN3	chr19:54722686-54738701	NONE	reticulocalbin 3, EF-hand calcium binding
ENSG00000171443	78.2747	45.8009	77.5405	40.0513	-0.856132	4.45998	0.000118781	0.0006969	NM_153219	ZNF524	chr19:60803541-60806316	NONE	zinc finger protein 524
ENSG00000177125	105.206	71.9972	132.485	60.0773	-0.83531	5.07507	0.000121249	0.000709079	NM_001099270	ZBTB34	chr9:128662764-128687978	NONE	zinc finger and BTB domain containing 34
ENSG00000123407	60.9289	28.9976	52.2239	24.0313	-1.09174	3.9195	0.000122415	0.000714794	NM_173860	HOXC12	chr12:52634980-52636617	NONE	homeobox C12
ENSG00000125508	44.4707	17.7079	41.0538	19.0234	-1.21687	3.47296	0.000124261	0.000723965	NM_080823	SRMS	chr20:61642606-61649301	NONE	src-related kinase lacking C-terminal regulatory
ENSG00000158270	289.04	199.318	252.835	133.175	-0.70195	6.32217	0.00012469	0.000726074	NM_130386	COLEC12	chr18:309355-490689	NONE	collectin sub-family member 12
ENSG00000101557	251.255	150.002	248.1	183.223	-0.58757	6.24961	0.000129061	0.000749921	NM_001037334	USP14	chr18:148478-203739	NONE	ubiquitin specific protease 14 isoform b
ENSG00000169439	110.238	68.4411	94.3862	43.0591	-0.87252	4.85137	0.000130332	0.000755979	NM_002998	SDC2	chr8:97575057-97693213	NONE	syndecan 2 precursor
ENSG00000173715	93.7357	55.0963	93.0427	52.0655	-0.799336	4.74337	0.000131824	0.000763526	NM_024650	C11orf80	chr11:66268782-66367375	NONE	hypothetical protein LOC79703
ENSG00000081853	39.5613	14.8114	48.5456	23.0264	-1.2139	3.51156	0.000135083	0.000781151	NM_032094	PCDHGA12	chr5:140790341-140872730	NONE	protocadherin gamma subfamily A, 12 isoform 2
ENSG00000113657	34.89	9.3485	20.2553	8.01045	-1.66619	2.72105	0.000135618	0.000783829	NM_001387	DPYSL3	chr5:146750565-146869614	NONE	dihydropyrimidinase-like 3
ENSG00000196305	579.467	417.841	817.247	485.599	-0.616402	7.7184	0.000137669	0.000794838	NM_013417	IARS	chr9:94012445-94095793	NONE	isoleucyl-tRNA synthetase
ENSG00000127220	209.797	123.119	180.845	131.162	-0.625772	5.88174	0.000139624	0.000805268	NM_024527	ABHD8	chr19:17263940-17275282	NONE	abhydrolase domain containing 8
ENSG00000144635	86.8152	60.7647	119.085	52.0668	-0.852905	4.85936	0.000140334	0.000808503	NM_016141	DYNC1LI1	chr3:32542472-32587346	NONE	dynein, cytoplasmic 1, light intermediate chain
ENSG00000129422	190.483	120.537	159.845	105.133	-0.638028	5.71907	0.000141826	0.000816663	NM_001001925	MTUS1	chr8:17545583-17702666	NONE	mitochondrial tumor suppressor 1 isoform 2
ENSG00000168071	99.6441	46.6418	77.8837	48.0595	-0.91347	4.63508	0.0001424	0.0008191	NM_032251	CCDC88B	chr11:63864270-63881581	NONE	coiled-coil domain containing 88
ENSG00000140025	132.432	59.4491	121.973	85.1004	-0.823445	5.18657	0.000143435	0.000823748	NM_145231	C14orf143	chr14:89331668-89490827	NONE	hypothetical protein LOC90141
ENSG00000183682	63.8868	26.1426	45.7564	25.0315	-1.10512	3.8737	0.000143851	0.00082526	NM_181809	BMP8A	chr1:39729904-39768124	NONE	bone morphogenetic protein 8A
ENSG00000137821	31.8849	14.0573	32.1187	10.0137	-1.39646	2.99655	0.000144219	0.000826937	NM_017691	LRRC49	chr15:68972040-69129488	NONE	leucine rich repeat containing 49
ENSG00000135919	40.6169	19.7128	35.553	12.0171	-1.25385	3.2939	0.000144778	0.000829269	NM_006216	SERPINE2	chr2:224548072-224612249	NONE	plasminogen activator inhibitor type 1, member 2
ENSG00000089820	78.2747	34.3782	77.5405	46.0544	-0.956525	4.42712	0.00014559	0.000833479	NM_001666	ARHGAP4	chrX:152826014-152844902	NONE	Rho GTPase activating protein 4
ENSG00000204390	30.9653	9.3167	24.5147	10.0123	-1.51623	2.76193	0.000151729	0.000863679	NM_005527	HSPA1L	chr6:31885375-31890814	NONE	heat shock 70kDa protein 1-like
ENSG00000137575	137.082	103.708	171.201	92.1168	-0.643656	5.52241	0.000152451	0.000867272	NM_005625	SDCBP	chr8:59628281-59657972	NONE	syntenin isoform 1
ENSG00000164332	67.6171	38.3454	71.9118	32.0415	-0.979811	4.25613	0.000152652	0.00086796	NM_145049	UBLCP1	chr5:158622875-158645617	NONE	ubiquitin-like domain containing CTD phosphatase
ENSG00000206337	20.317	0.84327	16.7048	8.00767	-2.06417	2.04641	0.000153608	0.00087248	NM_006674	HCP5	chr6:31538937-31541460	NONE	HLA complex P5
ENSG00000189057	104.01	61.2774	194.753	91.107	-0.954383	5.36488	0.000154222	0.000875512	NM_198947	FAM111B	chr11:58631285-58651443	NONE	hypothetical protein LOC374393 isoform a
ENSG00000079819	84.029	48.4821	91.7922	52.064	-0.802757	4.65265	0.000156975	0.000889279	NM_001431	EPB41L2	chr6:131202179-131333172	NONE	erythrocyte membrane protein band 4.1-like 2
ENSG00000134871	38.6717	14.9258	35.5134	15.0188	-1.30393	3.24021	0.000157327	0.000890808	NM_001846	COL4A2	chr13:109757614-109963375	NONE	alpha 2 type IV collagen preproprotein
ENSG00000046889	18.3784	3.72309	15.5792	4.005	-2.10442	1.90988	0.000157867	0.000893403	NM_025170	PREX2	chr8:69026906-69306451	NONE	DEP domain containing 2 isoform b
ENSG00000166780	49.377	19.6327	34.6364	17.022	-1.19943	3.45823	0.000159861	0.000901863	NM_033201	C16orf45	chr16:15435825-15589418	NONE	hypothetical protein LOC89927 isoform 1
ENSG00000145113	17.3657	4.63974	20.9629	6.00716	-1.82127	2.13901	0.0001602	0.000902842	NM_138297	MUC4	chr3:196959306-197002767	NONE	mucin 4 isoform e
ENSG00000197472	18.3465	3.6926	19.9051	6.00685	-1.95547	2.1084	0.0001602	0.000902842	NM_020394	ZNF695	chr1:245175471-245237981	NONE	zinc finger protein SBZF3
ENSG00000170364	45.2396	21.3153	76.9002	32.037	-1.18056	3.99503	0.000164562	0.000925502	NM_006515	SETMAR	chr3:4319998-4333949	NONE	SET domain and mariner transposase fusion
ENSG00000105696	138.255	81.2036	122.052	80.0999	-0.693771	5.26698	0.00017147	0.000960462	NM_012109	TMEM59L	chr19:18584681-18592841	NONE	brain-specific membrane-anchored protein
ENSG00000164002	44.4567	17.6789	43.2234	21.0253	-1.17761	3.52051	0.000172614	0.000965286	NM_022774	DEM1	chr1:40746999-40754295	NONE	defects in morphology 1 homolog
ENSG00000213390	111.049	71.8226	128.211	75.0928	-0.698215	5.13692	0.000175037	0.000976324	NM_032900	ARHGAP19	chr10:98968985-99042403	NONE	Rho GTPase activating protein 19
ENSG00000102606	219.371	151.309	214.895	137.173	-0.588591	6.04586	0.000175497	0.000977883	NM_001113512	ARHGEF7	chr13:110565782-110745543	NONE	PAK-interacting exchange factor beta isoform d
ENSG00000105011	93.4963	37.7754	147.574	82.0917	-1.00305	5.04179	0.000175742	0.00097875	NM_018154	ASF1B	chr19:14091321-14108440	NONE	anti-silencing function 1B
ENSG00000034510	1460.45	962.807	1105.05	731.92	-0.604585	8.609	0.000175951	0.00097941	NM_021103	TMSB10	chr2:84986273-84987310	NONE	thymosin, beta 10
ENSG00000120129	147.005	85.9314	118.89	79.0998	-0.693458	5.29969	0.000183888	0.00101837	NM_004417	DUSP1	chr5:172127706-172130809	NONE	dual specificity phosphatase 1
ENSG00000180902	189.384	124.096	193.754	127.158	-0.607749	5.85662	0.000185076	0.00102443	NM_152783	D2HGDH	chr2:242322689-242356897	NONE	D-2-hydroxyglutarate dehydrogenase precursor
ENSG00000123415	126.565	88.8408	131.717	72.0931	-0.676579	5.25763	0.000185741	0.00102654	NM_014311	SMUG1	chr12:52861518-52869024	NONE	single-strand-selective monofunctional
ENSG00000136161	44.4707	25.4349	41.0538	10.0164	-1.25508	3.46004	0.000185736	0.00102654	NM_001268	RCBTB2	chr13:47961103-48005317	NONE	regulator of chromosome condensation and BTB
ENSG00000183044	199.058	117.343	200.434	146.177	-0.603592	5.92012	0.000191529	0.00105477	NM_020686	ABAT	chr16:8675927-8785933	NONE	4-aminobutyrate aminotransferase precursor
ENSG00000066248	197.22	124.179	173.048	118.148	-0.615128	5.80762	0.000198694	0.00109146	NM_001114090	NGEF	chr2:233451664-233500953	NONE	neuronal guanine nucleotide exchange factor
ENSG00000114853	205.053	115.692	154.532	119.148	-0.625309	5.76528	0.000200401	0.00109806	NM_145166	ZBTB47	chr3:42674851-42684076	NONE	zinc finger protein 651
ENSG00000182372	203.987	113.642	178.594	138.168	-0.611629	5.8576	0.000203934	0.00111573	NM_018941	CLN8	chr8:1699276-1722134	NONE	ceroid-lipofuscinosis, neuronal 8
ENSG00000184731	26.0007	8.28339	39.5669	16.0177	-1.41946	3.0201	0.000204264	0.00111697	NM_001077710	FAM110C	chr2:28813-36385	NONE	hypothetical protein LOC642273
ENSG00000170456	82.0919	53.2833	90.6699	46.059	-0.791011	4.63082	0.000205905	0.00112538	NM_144973	DENND5B	chr12:31426423-31635219	NONE	DENN/MADD domain containing 5B
ENSG00000171877	21.192	10.3136	30.7902	7.00976	-1.55567	2.64476	0.000207078	0.00113009	NM_032892	FRMD5	chr15:41950256-42274700	NONE	FERM domain containing 5 isoform 2
ENSG00000206567	27.0504	11.2454	27.68	8.01098	-1.48938	2.74326	0.000210354	0.00114624	NM_001008737	LOC401052	chr3:10023101-10027779	NONE	hypothetical protein LOC401052
ENSG00000105722	185.661	115.836	153.228	104.132	-0.628189	5.6756	0.00021149	0.00115127	NM_006494	ERF	chr19:47443563-47451093	NONE	Ets2 repressor factor
ENSG00000185664	14.4542	5.63781	19.8101	3.00458	-1.93952	1.94757	0.000219601	0.00119124	NM_006928	SILV	chr12:54634156-54646765	NONE	silver homolog
ENSG00000037637	110.255	58.7535	91.1162	62.0765	-0.74306	4.87853	0.000225024	0.00121701	NM_018994	FBXO42	chr1:16449146-16551535	NONE	F-box protein 42
ENSG00000121410	101.788	35.5499	45.2308	29.0378	-1.20601	4.27281	0.000225652	0.00121859	NM_130786	A1BG	chr19:63548355-63556669	NONE	alpha 1B-glycoprotein precursor
ENSG00000180638	23.2287	6.53586	17.8512	6.00773	-1.69714	2.27975	0.00022558	0.00121859	NM_001099646	SLC47A2	chr17:19522219-19560635	NONE	solute carrier family 47, member 2 isoform 2
ENSG00000166432	21.2428	3.65088	23.2181	9.0096	-1.80087	2.36369	0.000230059	0.00123808	NM_032441	ZMAT1	chrX:101023917-101073656	NONE	zinc finger, matrin type 1 isoform 3
ENSG00000181826	15.4052	4.63974	23.0762	6.00716	-1.82127	2.14192	0.000232287	0.00124759	NM_001085399	RELL1	chr4:37268816-37364394	NONE	receptor expressed in lymphoid tissues like 1
ENSG00000136213	82.2221	42.073	66.7246	36.0464	-0.933203	4.3727	0.000234824	0.00125811	NM_018641	CHST12	chr7:2274907-2440740	NONE	carbohydrate (chondroitin 4) sulfotransferase
ENSG00000213424	36.8193	13.1598	22.4625	7.01051	-1.54936	2.85424	0.000234738	0.00125811	NM_152349	KRT222P	chr17:36038574-36074919	NONE	truncated type I keratin KA21
ENSG00000068024	60.8638	38.4639	63.089	24.0335	-0.977039	4.0855	0.00023769	0.00126908	NM_006037	HDAC4	chr2:239634801-239987580	NONE	histone deacetylase 4
ENSG00000167123	50.4128	14.9412	25.9652	14.0178	-1.40954	3.26371	0.000238896	0.00127302	NM_016174	CERCAM	chr9:130213865-130239447	NONE	cerebral endothelial cell adhesion molecule 1
ENSG00000149269	18.3543	5.6037	18.8238	5.00651	-1.782	2.10754	0.000239737	0.00127687	NM_001128620	PAK1	chr11:76710708-76862581	NONE	p21-activated kinase 1 isoform 1
ENSG00000156049	17.405	5.63781	15.557	3.00458	-1.89545	1.90949	0.00024241	0.00128984	NM_004297	GNA14	chr9:79228368-79453043	NONE	G alpha 14
ENSG00000167333	116.902	68.9587	121.752	78.0953	-0.698215	5.13609	0.000242725	0.00129089	NM_018073	TRIM68	chr11:4576480-4586027	NONE	ring finger protein 137
ENSG00000158163	20.3337	3.70753	14.5399	5.00593	-1.98228	1.97802	0.000242965	0.00129153	NM_173543	DZIP1L	chr3:139263523-139317141	NONE	DAZ interacting protein 1-like
ENSG00000139193	62.8012	27.8847	64.2121	36.0428	-0.990652	4.11853	0.000243755	0.0012951	NM_001242	CD27	chr12:6424311-6431145	NONE	tumor necrosis factor receptor superfamily,
ENSG00000011143	141.182	79.2738	118.815	84.1037	-0.676623	5.27349	0.00024478	0.00129991	NM_017777	MKS1	chr17:53637797-53651665	NONE	Meckel syndrome, type 1
ENSG00000183060	101.574	44.6663	80.0912	55.0661	-0.874795	4.68289	0.000245533	0.00130327	NM_152449	LYSMD4	chr15:98085132-98091067	NONE	LysM, putative peptidoglycan-binding, domain
ENSG00000120055	60.9706	18.5035	45.7057	30.0342	-1.14783	3.82142	0.000250793	0.00132794	NM_024886	C10orf95	chr10:104199583-104201290	NONE	hypothetical protein LOC79946
ENSG00000127124	42.3913	21.3815	63.8012	27.0322	-1.11989	3.81039	0.000250793	0.00132794	NM_024503	HIVEP3	chr1:41744622-42156756	NONE	human immunodeficiency virus type I enhancer
ENSG00000164088	166.195	101.578	169.402	117.143	-0.618876	5.66125	0.000251485	0.00133096	NM_144641	PPM1M	chr3:52255225-52259651	NONE	protein phosphatase 1M (PP2C domain containing)
ENSG00000111696	41.5259	15.7577	45.3331	23.0267	-1.16058	3.51025	0.000256336	0.00135005	NM_016575	NT5DC3	chr12:102690218-102758914	NONE	5'-nucleotidase domain-containing protein 3 (EC 3.1.3.-) (Grp94- neighboring nucleotidase).
ENSG00000063169	142.132	82.0932	123.195	85.1053	-0.671132	5.30418	0.000260656	0.00136949	NM_015711	GLTSCR1	chr19:52874030-52898291	NONE	glioma tumor suppressor candidate region gene 1
ENSG00000106976	35.6852	17.7079	46.292	19.0234	-1.14582	3.42689	0.000263298	0.0013812	NM_001005336	DNM1	chr9:130005479-130057348	NONE	dynamin 1 isoform 2
ENSG00000116667	173.764	106.107	224.225	138.166	-0.698687	5.87426	0.000263984	0.00138362	NM_030806	C1orf21	chr1:182622772-182864778	NONE	chromosome 1 open reading frame 21
ENSG00000132017	179.921	106.483	134.577	97.1226	-0.6357	5.56711	0.000267543	0.0013989	NM_138353	LOC90379	chr19:13924303-13933254	NONE	hypothetical protein LOC90379
ENSG00000071051	169.184	115.028	149.756	91.1177	-0.629376	5.58518	0.000270082	0.0014115	NM_003581	NCK2	chr2:105727785-105877137	NONE	NCK adaptor protein 2 isoform A
ENSG00000020181	30.0003	9.33241	23.411	9.0114	-1.53506	2.70279	0.000272002	0.00141948	NM_032777	GPR124	chr8:37773931-37820648	NONE	G protein-coupled receptor 124
ENSG00000030419	22.1647	11.2623	30.8139	7.01001	-1.50718	2.6861	0.000272002	0.00141948	NM_001079526	IKZF2	chr2:213572673-213724578	NONE	helios isoform 2
ENSG00000112541	23.1444	5.48736	29.7551	13.0139	-1.50718	2.68746	0.000272002	0.00141948	NM_006661	PDE10A	chr6:165660765-165995578	NONE	phosphodiesterase 10A isoform 2
ENSG00000130751	24.1697	8.41644	22.2026	7.00923	-1.57182	2.48343	0.00027749	0.00144534	NM_002517	NPAS1	chr19:52214940-52240873	NONE	neuronal PAS domain protein 1
ENSG00000170324	30.8562	10.1482	40.7637	18.0202	-1.33813	3.17439	0.000277703	0.00144574	NM_152428	FRMPD2	chr10:49034607-49129806	NONE	FERM and PDZ domain containing 2 isoform 1
ENSG00000204977	148.925	92.6612	123.282	68.0896	-0.760564	5.30672	0.000281839	0.00146378	NM_001007278	TRIM13	chr13:49469143-49490604	NONE	ret finger protein 2 isoform 2
ENSG00000167751	74.8853	20.8213	200.799	81.0857	-1.42056	5.11522	0.000283559	0.00147201	NM_001002231	KLK2	chr19:56068500-56073672	NONE	kallikrein 2, prostatic isoform 2
ENSG00000155760	60.0274	23.3025	41.3431	25.0308	-1.07692	3.77069	0.000284458	0.00147527	NM_003507	FZD7	chr2:202607554-202611405	NONE	frizzled 7
ENSG00000138092	87.8976	58.0485	95.1255	43.057	-0.847119	4.69523	0.000284988	0.00147661	NM_024322	CENPO	chr2:24869517-24898749	NONE	centromere protein O
ENSG00000091262	42.4651	21.4521	50.7773	22.0273	-1.09095	3.63302	0.000285214	0.00147707	NM_001171	ABCC6	chr16:16150923-16224815	NONE	ATP-binding cassette, sub-family C, member 6
ENSG00000163155	62.8202	34.6181	60.9517	28.0366	-0.977039	4.08554	0.000286931	0.00148526	NM_212551	LYSMD1	chr1:149398848-149404960	NONE	LysM, putative peptidoglycan-binding, domain
ENSG00000100302	43.6292	7.33797	22.5873	16.0174	-1.52265	3.02767	0.000290355	0.0014987	NM_014310	RASD2	chr22:34267295-34279987	NONE	RASD family, member 2
ENSG00000023909	106.31	57.7183	103.049	70.0845	-0.715172	4.9421	0.000292456	0.00150739	NM_002061	GCLM	chr1:94125177-94147600	NONE	glutamate-cysteine ligase regulatory protein
ENSG00000171681	175.83	128.965	187.026	110.14	-0.595956	5.78094	0.000293092	0.00150995	NM_018179	ATF7IP	chr12:14409882-14542964	NONE	activating transcription factor 7 interacting
ENSG00000186462	67.5935	43.0754	76.2619	32.0426	-0.92661	4.31739	0.000295017	0.00151771	NM_021963	NAP1L2	chrX:72348859-72351409	NONE	nucleosome assembly protein 1-like 2
ENSG00000157388	19.2537	9.36499	29.6606	7.0095	-1.54811	2.55748	0.000295371	0.00151881	NM_000720	CACNA1D	chr3:53504115-53821001	NONE	calcium channel, voltage-dependent, L type,
ENSG00000145911	154.826	81.2931	106.975	72.0916	-0.781471	5.24702	0.00029774	0.0015281	NM_015111	N4BP3	chr5:177473161-177485713	NONE	Nedd4 binding protein 3
ENSG00000077782	143.982	100.976	143.972	83.1068	-0.641326	5.42987	0.000303411	0.00155061	NM_023107	FGFR1	chr8:38387812-38445296	NONE	fibroblast growth factor receptor 1 isoform 5
ENSG00000167767	46.4446	19.6173	36.7522	18.023	-1.14456	3.45915	0.000307331	0.00156843	NM_182507	KRT80	chr12:50849046-50872051	NONE	keratin 80 isoform a
ENSG00000185262	110.332	48.4337	76.9488	56.068	-0.854605	4.73655	0.000307835	0.00157026	NM_182565	FAM100B	chr17:71773042-71778968	NONE	hypothetical protein LOC283991
ENSG00000166086	30.942	11.1968	27.7648	11.0139	-1.39466	2.87498	0.000310633	0.00158234	NM_032801	JAM3	chr11:133444029-133526846	NONE	junctional adhesion molecule 3 precursor
ENSG00000141738	86.0766	36.2325	72.2286	49.0579	-0.900724	4.47341	0.000312111	0.00158834	NM_005310	GRB7	chr17:35147712-35157061	NONE	growth factor receptor-bound protein 7
ENSG00000168411	160.235	110.858	208.719	133.162	-0.589233	5.80456	0.000315684	0.00160352	NM_018124	RFWD3	chr16:73212797-73258280	NONE	ring finger and WD repeat domain 3
ENSG00000116670	176.997	105.679	137.823	84.1087	-0.734622	5.52841	0.000318385	0.00161648	NM_006341	MAD2L2	chr1:11657124-11663771	NONE	MAD2 homolog
ENSG00000170689	34.7957	10.1482	33.2646	18.0202	-1.27423	3.12444	0.000324271	0.00164242	NM_024017	HOXB9	chr17:44053526-44058834	NONE	homeobox B9
ENSG00000101412	142.815	84.5703	196.441	122.145	-0.708673	5.63879	0.000325078	0.00164439	NM_005225	E2F1	chr20:31727149-31737854	NONE	E2F transcription factor 1
ENSG00000114268	97.6956	49.4772	78.9435	48.0602	-0.861729	4.64561	0.000325092	0.00164439	NM_004567	PFKFB4	chr3:48530129-48569231	NONE	6-phosphofructo-2-kinase/fructose-2,
ENSG00000115738	224.456	138.557	152.537	93.1235	-0.709321	5.80018	0.000325803	0.00164645	NM_002166	ID2	chr2:8736425-8742034	NONE	inhibitor of DNA binding 2
ENSG00000213977	282.305	194.608	237.422	134.175	-0.660075	6.27916	0.000328687	0.00166025	NM_014604	TAX1BP3	chr17:3512938-3518722	NONE	Tax1 (human T-cell leukemia virus type I)
ENSG00000151500	111.934	76.5189	148.969	77.0958	-0.753042	5.24047	0.000331236	0.00167157	NM_001037304	THYN1	chr11:133623382-133628470	NONE	thymocyte nuclear protein 1 isoform 2
ENSG00000120149	64.8237	31.808	51.2065	26.034	-1.00551	3.98666	0.000331491	0.00167208	NM_002449	MSX2	chr5:174084180-174090507	NONE	msh homeobox 2
ENSG00000143387	29.9768	13.1598	26.6608	7.01051	-1.47307	2.8011	0.000333374	0.00167942	NM_000396	CTSK	chr1:149035310-149047436	NONE	cathepsin K preproprotein
ENSG00000181513	104.418	61.6346	93.2095	58.0731	-0.724913	4.85614	0.000335042	0.00168608	NM_024722	ACBD4	chr17:40568579-40577324	NONE	acyl-Coenzyme A binding domain containing 4
ENSG00000144045	32.808	21.6785	39.724	8.01355	-1.26342	3.2136	0.000335974	0.00168999	NM_133637	DQX1	chr2:74598765-74606826	NONE	DEAQ box polypeptide 1 (RNA-dependent ATPase)
ENSG00000169094	112.169	58.6736	96.5948	69.0837	-0.715172	4.94082	0.00033863	0.00170256	NM_025201	PLEKHO2	chr15:62921185-62947252	NONE	pleckstrin homology domain containing, family O
ENSG00000110031	25.1273	9.3485	24.389	8.01045	-1.49707	2.59747	0.000339828	0.001707	NM_004811	LPXN	chr11:58050924-58094917	NONE	leupaxin isoform 2
ENSG00000185950	36.698	16.8056	39.8088	16.0202	-1.21111	3.30965	0.000346821	0.00173491	NM_003749	IRS2	chr13:109204184-109236916	NONE	insulin receptor substrate 2
ENSG00000161381	67.7893	33.9097	43.648	13.0214	-1.24442	3.85252	0.000350504	0.00175091	NM_020405	PLXDC1	chr17:34473082-34561298	NONE	plexin domain containing 1 precursor
ENSG00000151748	61.8356	36.5108	63.1072	28.0371	-0.945437	4.10902	0.000352433	0.0017592	NM_021818	SAV1	chr14:50170109-50204773	NONE	WW45 protein
ENSG00000092531	96.6057	62.5791	101.807	58.0733	-0.713349	4.86219	0.000355147	0.00177003	NM_003825	SNAP23	chr15:40575126-40612548	NONE	synaptosomal-associated protein 23 isoform
ENSG00000137812	89.7622	41.6366	111.504	73.0836	-0.811246	4.84685	0.000356103	0.00177398	NM_144508	CASC5	chr15:38673509-38705072	NONE	cancer susceptibility candidate 5 isoform 2
ENSG00000136842	17.3969	4.67155	16.6384	4.00528	-1.93952	1.94488	0.000366949	0.00182634	NM_003275	TMOD1	chr9:99303741-99403357	NONE	tropomodulin 1
ENSG00000128016	147.996	90.8108	114.535	65.0861	-0.754547	5.25791	0.000367376	0.00182762	NM_003407	ZFP36	chr19:44589292-44591853	NONE	zinc finger protein 36, C3H type, homolog
ENSG00000105928	13.5039	3.7394	16.5448	3.00406	-2.10567	1.72316	0.000368322	0.00183065	NM_001127453	DFNA5	chr7:24704498-24764164	NONE	deafness, autosomal dominant 5 protein isoform
ENSG00000165138	128.464	80.1344	141.572	92.1122	-0.64675	5.33382	0.000369571	0.00183602	NM_173551	ANKS6	chr9:100534098-100599068	NONE	ankyrin repeat and sterile alpha motif domain
ENSG00000137709	14.4693	5.63781	17.6493	3.00458	-1.85	1.87493	0.000371096	0.00184254	NM_014352	POU2F3	chr11:119616160-119695863	NONE	POU transcription factor
ENSG00000077458	74.2842	54.2955	98.1541	41.0542	-0.839357	4.60796	0.000374018	0.00185305	NM_144664	FAM76B	chr11:95141764-95162429	NONE	hypothetical protein LOC143684
ENSG00000153044	34.753	13.9343	39.7668	18.0213	-1.21445	3.26987	0.000380964	0.00188143	NM_022909	CENPH	chr5:68521130-68541939	NONE	centromere protein H
ENSG00000179941	53.0469	25.9804	70.5437	37.0432	-0.964991	4.08274	0.000383067	0.0018901	NM_024685	BBS10	chr12:75262396-75266353	NONE	Bardet-Biedl syndrome 10
ENSG00000137218	61.9285	27.0606	47.8956	27.0337	-1.02606	3.90109	0.000384675	0.00189545	NM_006653	FRS3	chr6:41845891-41853897	NONE	fibroblast growth factor receptor substrate 3
ENSG00000188064	210.885	102.484	151.31	121.147	-0.710563	5.74421	0.000387848	0.00190849	NM_058238	WNT7B	chr22:44696322-44751395	NONE	wingless-type MMTV integration site family,
ENSG00000115306	26.9865	14.0248	37.4242	12.0156	-1.28652	3.03152	0.00039006	0.0019185	NM_003128	SPTBN1	chr2:54536957-54752086	NONE	spectrin, beta, non-erythrocytic 1 isoform 1
ENSG00000160460	43.5126	13.8653	38.865	23.0261	-1.16392	3.43709	0.000391767	0.00192428	NM_020971	SPTBN4	chr19:45664965-45774204	NONE	spectrin, beta, non-erythrocytic 4 isoform
ENSG00000132563	42.6157	19.8	27.998	7.01209	-1.3883	3.14978	0.000408134	0.00199655	NM_016606	REEP2	chr5:137802635-137810552	NONE	receptor accessory protein 2
ENSG00000074219	208.969	119.655	145.82	99.127	-0.706941	5.71415	0.000408449	0.00199719	NM_003598	TEAD2	chr19:54535668-54557451	NONE	TEA domain family member 2
ENSG00000179604	467.066	267.014	325.47	251.314	-0.626224	6.90784	0.00042295	0.00205882	NM_012121	CDC42EP4	chr17:68791358-68819738	NONE	Cdc42 effector protein 4
ENSG00000143258	132.417	78.3094	125.248	86.1056	-0.650931	5.26794	0.000424039	0.0020632	NM_012475	USP21	chr1:159395877-159402128	NONE	ubiquitin-specific protease 21
ENSG00000173258	37.6499	18.67	43.0819	18.0227	-1.1275	3.41317	0.000430712	0.00209192	NM_001007169	ZNF483	chr9:113327259-113379945	NONE	zinc finger protein 483 isoform b
ENSG00000170390	71.5795	35.4931	58.9329	33.0418	-0.931776	4.18209	0.000434023	0.00210612	NM_001040260	DCLK2	chr4:151218875-151398033	NONE	doublecortin and CaM kinase-like 2 isoform a
ENSG00000164898	107.234	62.3841	112.877	75.0907	-0.679311	5.02655	0.000434316	0.0021066	NM_197964	C7orf55	chr7:138676613-138681605	NONE	formation of mitochondrial complexes 1 homolog
ENSG00000138030	51.2351	27.1491	47.6983	21.0279	-1.03264	3.74309	0.00043606	0.00211238	NM_006488	KHK	chr2:27163114-27177123	NONE	ketohexokinase isoform b
ENSG00000135180	25.1196	8.36899	25.4714	10.0121	-1.44974	2.64114	0.00043663	0.0021131	NM_030570	UPK3B	chr7:75977680-75982709	NONE	uroplakin 3B isoform a
ENSG00000067798	46.2615	29.9002	67.1429	27.0345	-0.97777	3.9506	0.000438643	0.0021218	NM_014903	NAV3	chr12:76749199-77130921	NONE	neuron navigator 3
ENSG00000114735	159.38	107.25	175.878	115.142	-0.58915	5.6696	0.000440965	0.00213029	NM_016173	HEMK1	chr3:50581912-50597426	NONE	HemK methyltransferase family member 1
ENSG00000205085	29.0038	13.1598	26.6399	7.01051	-1.44671	2.78213	0.000446625	0.00215284	NM_001128926	FAM71F2	chr7:128099582-128111536	NONE	hypothetical protein LOC346653 isoform b
ENSG00000167670	308.231	158.052	318.851	248.297	-0.63321	6.56299	0.000459898	0.00220938	NM_005483	CHAF1A	chr19:4353658-4394125	NONE	chromatin assembly factor 1, subunit A (p150)
ENSG00000160318	29.0038	10.249	26.6399	11.0136	-1.3804	2.80108	0.000460742	0.00221107	NM_152353	CLDND2	chr19:56562163-56564069	NONE	claudin domain containing 2
ENSG00000138756	30.863	13.0017	39.6802	17.0201	-1.22175	3.18561	0.000461091	0.00221177	NM_017593	BMP2K	chr4:79916555-80019615	NONE	BMP-2 inducible kinase isoform b
ENSG00000182208	88.9424	56.1316	80.9842	45.0587	-0.745978	4.62873	0.000461314	0.00221186	NM_053005	HCCA2	chr11:1447263-1458988	NONE	HCCA2 protein
ENSG00000158552	62.8138	37.4571	62.0385	28.0373	-0.924145	4.11614	0.000466239	0.00223351	NM_138802	ZFAND2B	chr2:219779749-219781866	NONE	zinc finger, AN1-type domain 2B
ENSG00000068885	125.633	78.3732	122.97	80.0993	-0.649847	5.21548	0.000471661	0.0022555	NM_020800	IFT80	chr3:161457496-161600014	NONE	WD repeat domain 56
ENSG00000176170	36.6842	17.7227	41.9768	18.0224	-1.12835	3.37537	0.000474077	0.00226606	NM_021972	SPHK1	chr17:71892325-71895530	NONE	sphingosine kinase 1 isoform 1
ENSG00000185633	19.3119	2.70747	21.0094	9.00927	-1.77397	2.22846	0.000474687	0.00226797	NM_020142	NDUFA4L2	chr12:55914954-55920742	NONE	NADH:ubiquinone oxidoreductase MLRQ subunit
ENSG00000197943	22.2637	4.61015	16.7475	8.009	-1.62359	2.22451	0.000479981	0.00229125	NM_002661	PLCG2	chr16:80370407-80549399	NONE	phospholipase C, gamma 2
ENSG00000115355	64.6962	38.3034	72.9452	35.0445	-0.900414	4.26358	0.000483874	0.00230781	NM_018084	CCDC88A	chr2:55368481-55500467	NONE	coiled-coil domain containing 88A isoform 2
ENSG00000133069	22.2721	7.51872	15.6646	4.00607	-1.6985	2.16604	0.000486646	0.00231899	NM_014858	TMCC2	chr1:203463660-203509088	NONE	transmembrane and coiled-coil domain family 2
ENSG00000129038	39.6591	14.8959	33.3647	17.0207	-1.19434	3.25344	0.000492995	0.00234616	NM_005576	LOXL1	chr15:72005841-72031531	NONE	lysyl oxidase-like 1 preproprotein
ENSG00000128604	149.746	103.635	158.256	99.1242	-0.599653	5.54327	0.000495708	0.00235661	NM_001098628	IRF5	chr7:128365229-128377320	NONE	interferon regulatory factor 5 isoform c
ENSG00000102038	28.0386	11.2289	25.5359	9.01195	-1.39251	2.74249	0.000504446	0.00239122	NM_139035	SMARCA1	chrX:128408158-128485122	NONE	SWI/SNF-related matrix-associated
ENSG00000146733	123.625	85.8985	138.226	82.1029	-0.634622	5.29308	0.000504971	0.00239266	NM_004577	PSPH	chr7:56046239-56086762	NONE	phosphoserine phosphatase
ENSG00000188878	120.737	62.2403	132.724	89.1052	-0.745606	5.207	0.000508196	0.00240585	NM_001080542	FBF1	chr17:71417581-71448714	NONE	Fas (TNFRSF6) binding factor 1
ENSG00000063015	32.8725	12.0985	29.9728	14.017	-1.26316	3.01277	0.000517071	0.00243852	NM_178860	SEZ6	chr17:24306074-24357207	NONE	seizure related 6 homolog isoform 1
ENSG00000166813	28.9887	12.1448	28.8058	11.0141	-1.3085	2.87531	0.000517118	0.00243852	NM_198525	KIF7	chr15:87972210-87992583	NONE	kinesin family member 7
ENSG00000070404	78.3423	43.9927	65.5728	34.0448	-0.882663	4.34013	0.000532277	0.00250023	NM_005860	FSTL3	chr19:627388-634392	NONE	follistatin-like 3 glycoprotein precursor
ENSG00000125966	169.189	106.413	148.663	104.13	-0.598032	5.59408	0.000536282	0.00251252	NM_006690	MMP24	chr20:33278094-33328218	NONE	matrix metalloproteinase 24 preproprotein
ENSG00000112276	39.6742	18.7649	31.196	12.0169	-1.19731	3.20966	0.000543681	0.00254101	NM_147147	BVES	chr6:105651389-105690914	NONE	blood vessel epicardial substance isoform 5
ENSG00000138311	23.2045	6.48921	21.0986	9.01054	-1.50659	2.43559	0.000557885	0.00260362	NM_014951	ZNF365	chr10:63803921-63832222	NONE	zinc finger protein 365 isoform A
ENSG00000136048	33.934	9.33241	18.0663	9.0114	-1.50718	2.67944	0.00057036	0.00265613	NM_018370	DRAM	chr12:100795235-100841530	NONE	damage-regulated autophagy modulator
ENSG00000092036	75.2764	38.9856	93.8162	56.0656	-0.827693	4.58764	0.000576093	0.00268168	NM_017815	C14orf94	chr14:22485277-22496160	NONE	hypothetical protein LOC54930
ENSG00000158528	52.129	32.7546	60.7467	26.0342	-0.929882	3.96488	0.000589687	0.00273325	NM_017650	PPP1R9A	chr7:94374884-94763661	NONE	protein phosphatase 1, regulatory (inhibitor)
ENSG00000164404	20.2549	5.52801	25.3583	10.0112	-1.53957	2.46368	0.000589453	0.00273325	NM_005260	GDF9	chr5:132224771-132230228	NONE	growth differentiation factor 9 precursor
ENSG00000162931	37.6991	22.6087	35.4934	9.01479	-1.19434	3.2532	0.000608801	0.00281344	NM_001024940	TRIM17	chr1:226662258-226670353	NONE	tripartite motif-containing 17 isoform 1
ENSG00000077585	43.542	23.5216	34.5261	11.017	-1.16761	3.3587	0.000619537	0.00285819	NM_003272	GPR137B	chr1:234372496-234410089	NONE	G protein-coupled receptor 137B
ENSG00000105866	60.7751	35.3862	79.3955	41.0497	-0.866241	4.30011	0.000624375	0.00287562	NM_003112	SP4	chr7:21434213-21520674	NONE	Sp4 transcription factor
ENSG00000142867	76.3927	37.2774	66.6279	41.0502	-0.872339	4.33524	0.000625241	0.00287839	NM_003921	BCL10	chr1:85504051-85516171	NONE	B-cell CLL/lymphoma 10
ENSG00000085491	167.335	101.953	128.969	80.1038	-0.707253	5.4515	0.000645137	0.00295994	NM_213651	SLC25A24	chr1:108478971-108536886	NONE	solute carrier family 25 member 24 isoform 2
ENSG00000181433	50.2837	24.293	44.4232	22.0281	-1.02998	3.68235	0.000650378	0.00297394	NM_018666	SAGE1	chrX:134803450-134822885	NONE	sarcoma antigen 1
ENSG00000177989	44.569	14.9258	26.9486	15.0188	-1.26342	3.20896	0.000654121	0.00298854	NM_001014440	ODF3B	chr22:49315703-49317479	NONE	outer dense fiber of sperm tails 3B
ENSG00000157064	90.8616	59.8848	85.3712	47.0615	-0.717456	4.69161	0.000665225	0.00303289	NM_015039	NMNAT2	chr1:181484000-181654360	NONE	nicotinamide mononucleotide adenylyltransferase
ENSG00000177932	102.421	68.2085	104.079	61.0776	-0.672065	4.93699	0.000668335	0.00304579	NM_014594	ZNF354C	chr5:178420021-178443029	NONE	zinc finger protein 354C
[truncated: 396 more rows]
